# Supplementary material for: Transcriptional profiling of milk fat synthesis in mammary gland of dairy cows with different forage quality using RNA sequencing
Source: Front Vet Sci. 2025 Mar 26;12:1469169. doi: 10.3389/fvets.2025.1469169 (PMC11979108; doi:10.3389/fvets.2025.1469169)
Supplement: Supplementary file 1 [file Data_Sheet_1.xls]

Sequence_ID	GO_ID	GO_name	GO_namespace
comp282952_c0_seq1	GO:0005634	nucleus	cellular_component
comp282952_c0_seq1	GO:0008270	zinc ion binding	molecular_function
comp282952_c0_seq1	GO:0005622	intracellular	cellular_component
comp282952_c0_seq1	GO:0003676	nucleic acid binding	molecular_function
comp29096_c0_seq1	GO:0016020	membrane	cellular_component
comp29096_c0_seq1	GO:0007155	cell adhesion	biological_process
comp29096_c0_seq1	GO:0007156	homophilic cell adhesion	biological_process
comp29096_c0_seq1	GO:0005509	calcium ion binding	molecular_function
comp29096_c0_seq1	GO:0016021	integral to membrane	cellular_component
comp29096_c0_seq1	GO:0005886	plasma membrane	cellular_component
comp7307_c0_seq1	GO:0008270	zinc ion binding	molecular_function
comp248866_c0_seq1	GO:0005634	nucleus	cellular_component
comp248866_c0_seq1	GO:0003677	DNA binding	molecular_function
comp248866_c0_seq1	GO:0006355	regulation of transcription, DNA-dependent	biological_process
comp248866_c0_seq1	GO:0005622	intracellular	cellular_component
comp248866_c0_seq1	GO:0006351	transcription, DNA-dependent	biological_process
comp248866_c0_seq1	GO:0003676	nucleic acid binding	molecular_function
comp248866_c0_seq1	GO:0046872	metal ion binding	molecular_function
comp248866_c0_seq1	GO:0008270	zinc ion binding	molecular_function
comp32848_c0_seq1	GO:0008152	metabolic process	biological_process
comp32848_c0_seq1	GO:0008484	sulfuric ester hydrolase activity	molecular_function
comp32848_c0_seq1	GO:0003824	catalytic activity	molecular_function
comp28487_c0_seq2	GO:0015074	DNA integration	biological_process
comp28487_c0_seq2	GO:0003677	DNA binding	molecular_function
comp28487_c0_seq2	GO:0003676	nucleic acid binding	molecular_function
comp21419_c0_seq1	GO:0008104	protein localization	biological_process
comp67652_c0_seq1	GO:0005634	nucleus	cellular_component
comp67652_c0_seq1	GO:0005737	cytoplasm	cellular_component
comp67652_c0_seq1	GO:0005488	binding	molecular_function
comp251415_c0_seq1	GO:0030425	dendrite	cellular_component
comp251415_c0_seq1	GO:2000297	negative regulation of synapse maturation	biological_process
comp251415_c0_seq1	GO:0005622	intracellular	cellular_component
comp251415_c0_seq1	GO:0035023	regulation of Rho protein signal transduction	biological_process
comp251415_c0_seq1	GO:0005089	Rho guanyl-nucleotide exchange factor activity	molecular_function
comp35219_c0_seq2	GO:0007288	sperm axoneme assembly	biological_process
comp35219_c0_seq2	GO:0030534	adult behavior	biological_process
comp356662_c0_seq1	GO:0005856	cytoskeleton	cellular_component
comp356662_c0_seq1	GO:0005737	cytoplasm	cellular_component
comp356662_c0_seq1	GO:0005488	binding	molecular_function
comp49523_c7_seq1	GO:0005634	nucleus	cellular_component
comp49523_c7_seq1	GO:0003677	DNA binding	molecular_function
comp49523_c7_seq1	GO:0000785	chromatin	cellular_component
comp49523_c7_seq1	GO:0016568	chromatin modification	biological_process
comp46624_c0_seq1	GO:0035335	peptidyl-tyrosine dephosphorylation	biological_process
comp46624_c0_seq1	GO:0008138	protein tyrosine/serine/threonine phosphatase activity	molecular_function
comp46624_c0_seq1	GO:0006470	protein dephosphorylation	biological_process
comp46624_c0_seq1	GO:0016311	dephosphorylation	biological_process
comp46624_c0_seq1	GO:0004725	protein tyrosine phosphatase activity	molecular_function
comp46624_c0_seq1	GO:0016791	phosphatase activity	molecular_function
comp38312_c0_seq1	GO:0016020	membrane	cellular_component
comp38312_c0_seq1	GO:0016021	integral to membrane	cellular_component
comp38312_c0_seq1	GO:0005886	plasma membrane	cellular_component
comp711425_c0_seq1	GO:0045295	gamma-catenin binding	molecular_function
comp711425_c0_seq1	GO:0001649	osteoblast differentiation	biological_process
comp711425_c0_seq1	GO:0070016	armadillo repeat domain binding	molecular_function
comp711425_c0_seq1	GO:0030335	positive regulation of cell migration	biological_process
comp711425_c0_seq1	GO:0032696	negative regulation of interleukin-13 production	biological_process
comp711425_c0_seq1	GO:0021766	hippocampus development	biological_process
comp711425_c0_seq1	GO:0060561	apoptotic process involved in morphogenesis	biological_process
comp711425_c0_seq1	GO:0005737	cytoplasm	cellular_component
comp711425_c0_seq1	GO:0043923	positive regulation by host of viral transcription	biological_process
comp711425_c0_seq1	GO:0090090	negative regulation of canonical Wnt receptor signaling pathway	biological_process
comp711425_c0_seq1	GO:0035326	enhancer binding	molecular_function
comp711425_c0_seq1	GO:0006917	induction of apoptosis	biological_process
comp711425_c0_seq1	GO:0001837	epithelial to mesenchymal transition	biological_process
comp711425_c0_seq1	GO:0030520	intracellular estrogen receptor signaling pathway	biological_process
comp711425_c0_seq1	GO:0045843	negative regulation of striated muscle tissue development	biological_process
comp711425_c0_seq1	GO:0030509	BMP signaling pathway	biological_process
comp711425_c0_seq1	GO:0042475	odontogenesis of dentin-containing tooth	biological_process
comp711425_c0_seq1	GO:0060070	canonical Wnt receptor signaling pathway	biological_process
comp711425_c0_seq1	GO:0043392	negative regulation of DNA binding	biological_process
comp711425_c0_seq1	GO:0045944	positive regulation of transcription from RNA polymerase II promoter	biological_process
comp711425_c0_seq1	GO:0090068	positive regulation of cell cycle process	biological_process
comp711425_c0_seq1	GO:0016055	Wnt receptor signaling pathway	biological_process
comp711425_c0_seq1	GO:0001569	patterning of blood vessels	biological_process
comp711425_c0_seq1	GO:0002040	sprouting angiogenesis	biological_process
comp711425_c0_seq1	GO:0042393	histone binding	molecular_function
comp711425_c0_seq1	GO:0003677	DNA binding	molecular_function
comp711425_c0_seq1	GO:0043027	cysteine-type endopeptidase inhibitor activity involved in apoptotic process	molecular_function
comp711425_c0_seq1	GO:0030307	positive regulation of cell growth	biological_process
comp711425_c0_seq1	GO:0045893	positive regulation of transcription, DNA-dependent	biological_process
comp711425_c0_seq1	GO:0000122	negative regulation of transcription from RNA polymerase II promoter	biological_process
comp711425_c0_seq1	GO:0001944	vasculature development	biological_process
comp711425_c0_seq1	GO:0043967	histone H4 acetylation	biological_process
comp711425_c0_seq1	GO:0043565	sequence-specific DNA binding	molecular_function
comp711425_c0_seq1	GO:0071353	cellular response to interleukin-4	biological_process
comp711425_c0_seq1	GO:0021873	forebrain neuroblast division	biological_process
comp711425_c0_seq1	GO:0071864	positive regulation of cell proliferation in bone marrow	biological_process
comp711425_c0_seq1	GO:0046632	alpha-beta T cell differentiation	biological_process
comp711425_c0_seq1	GO:0032713	negative regulation of interleukin-4 production	biological_process
comp711425_c0_seq1	GO:0030854	positive regulation of granulocyte differentiation	biological_process
comp711425_c0_seq1	GO:0006351	transcription, DNA-dependent	biological_process
comp711425_c0_seq1	GO:0044212	transcription regulatory region DNA binding	molecular_function
comp711425_c0_seq1	GO:0021943	formation of radial glial scaffolds	biological_process
comp711425_c0_seq1	GO:0043586	tongue development	biological_process
comp711425_c0_seq1	GO:0043966	histone H3 acetylation	biological_process
comp711425_c0_seq1	GO:0060325	face morphogenesis	biological_process
comp711425_c0_seq1	GO:0008134	transcription factor binding	molecular_function
comp711425_c0_seq1	GO:0008013	beta-catenin binding	molecular_function
comp711425_c0_seq1	GO:0043154	negative regulation of cysteine-type endopeptidase activity involved in apoptotic process	biological_process
comp711425_c0_seq1	GO:0071866	negative regulation of apoptotic process in bone marrow	biological_process
comp711425_c0_seq1	GO:0022408	negative regulation of cell-cell adhesion	biological_process
comp711425_c0_seq1	GO:0070742	C2H2 zinc finger domain binding	molecular_function
comp711425_c0_seq1	GO:0060326	cell chemotaxis	biological_process
comp711425_c0_seq1	GO:0003682	chromatin binding	molecular_function
comp711425_c0_seq1	GO:0001756	somitogenesis	biological_process
comp711425_c0_seq1	GO:0048468	cell development	biological_process
comp711425_c0_seq1	GO:0003700	sequence-specific DNA binding transcription factor activity	molecular_function
comp711425_c0_seq1	GO:0030879	mammary gland development	biological_process
comp711425_c0_seq1	GO:0050909	sensory perception of taste	biological_process
comp711425_c0_seq1	GO:0045892	negative regulation of transcription, DNA-dependent	biological_process
comp711425_c0_seq1	GO:0071899	negative regulation of estrogen receptor binding	biological_process
comp711425_c0_seq1	GO:0030284	estrogen receptor activity	molecular_function
comp711425_c0_seq1	GO:0030223	neutrophil differentiation	biological_process
comp711425_c0_seq1	GO:0021542	dentate gyrus development	biological_process
comp711425_c0_seq1	GO:0043066	negative regulation of apoptotic process	biological_process
comp711425_c0_seq1	GO:0010628	positive regulation of gene expression	biological_process
comp711425_c0_seq1	GO:0032714	negative regulation of interleukin-5 production	biological_process
comp711425_c0_seq1	GO:0042100	B cell proliferation	biological_process
comp711425_c0_seq1	GO:0032993	protein-DNA complex	cellular_component
comp711425_c0_seq1	GO:0033153	T cell receptor V(D)J recombination	biological_process
comp711425_c0_seq1	GO:0021861	forebrain radial glial cell differentiation	biological_process
comp711425_c0_seq1	GO:0060033	anatomical structure regression	biological_process
comp711425_c0_seq1	GO:0030331	estrogen receptor binding	molecular_function
comp711425_c0_seq1	GO:0022409	positive regulation of cell-cell adhesion	biological_process
comp711425_c0_seq1	GO:0060710	chorio-allantoic fusion	biological_process
comp711425_c0_seq1	GO:0006357	regulation of transcription from RNA polymerase II promoter	biological_process
comp711425_c0_seq1	GO:0005667	transcription factor complex	cellular_component
comp711425_c0_seq1	GO:0048341	paraxial mesoderm formation	biological_process
comp711425_c0_seq1	GO:0060021	palate development	biological_process
comp711425_c0_seq1	GO:0022407	regulation of cell-cell adhesion	biological_process
comp711425_c0_seq1	GO:0005634	nucleus	cellular_component
comp711425_c0_seq1	GO:0030111	regulation of Wnt receptor signaling pathway	biological_process
comp711425_c0_seq1	GO:0010718	positive regulation of epithelial to mesenchymal transition	biological_process
comp711425_c0_seq1	GO:0030326	embryonic limb morphogenesis	biological_process
comp711425_c0_seq1	GO:0061153	trachea gland development	biological_process
comp711425_c0_seq1	GO:0045063	T-helper 1 cell differentiation	biological_process
comp711425_c0_seq1	GO:0008301	DNA binding, bending	molecular_function
comp711425_c0_seq1	GO:0008284	positive regulation of cell proliferation	biological_process
comp332744_c0_seq1	GO:0046872	metal ion binding	molecular_function
comp332744_c0_seq1	GO:0016829	lyase activity	molecular_function
comp332744_c0_seq1	GO:0008270	zinc ion binding	molecular_function
comp332744_c0_seq1	GO:0006730	one-carbon metabolic process	biological_process
comp332744_c0_seq1	GO:0005576	extracellular region	cellular_component
comp332744_c0_seq1	GO:0004089	carbonate dehydratase activity	molecular_function
comp48709_c0_seq1	GO:0030833	regulation of actin filament polymerization	biological_process
comp48709_c0_seq1	GO:0005856	cytoskeleton	cellular_component
comp276500_c0_seq1	GO:0032148	activation of protein kinase B activity	biological_process
comp276500_c0_seq1	GO:0005626	insoluble fraction	cellular_component
comp276500_c0_seq1	GO:0042127	regulation of cell proliferation	biological_process
comp276500_c0_seq1	GO:0006275	regulation of DNA replication	biological_process
comp276500_c0_seq1	GO:0005737	cytoplasm	cellular_component
comp276500_c0_seq1	GO:0001932	regulation of protein phosphorylation	biological_process
comp276500_c0_seq1	GO:0030165	PDZ domain binding	molecular_function
comp276500_c0_seq1	GO:0043422	protein kinase B binding	molecular_function
comp276500_c0_seq1	GO:0000226	microtubule cytoskeleton organization	biological_process
comp276500_c0_seq1	GO:0031929	TOR signaling cascade	biological_process
comp276500_c0_seq1	GO:0008017	microtubule binding	molecular_function
comp276500_c0_seq1	GO:0007257	activation of JUN kinase activity	biological_process
comp276500_c0_seq1	GO:0009950	dorsal/ventral axis specification	biological_process
comp276500_c0_seq1	GO:0060070	canonical Wnt receptor signaling pathway	biological_process
comp276500_c0_seq1	GO:0060071	Wnt receptor signaling pathway, planar cell polarity pathway	biological_process
comp276500_c0_seq1	GO:0001736	establishment of planar polarity	biological_process
comp276500_c0_seq1	GO:0016055	Wnt receptor signaling pathway	biological_process
comp276500_c0_seq1	GO:0010975	regulation of neuron projection development	biological_process
comp21193_c0_seq1	GO:0015074	DNA integration	biological_process
comp21193_c0_seq1	GO:0003723	RNA binding	molecular_function
comp21193_c0_seq1	GO:0003677	DNA binding	molecular_function
comp21193_c0_seq1	GO:0008233	peptidase activity	molecular_function
comp21193_c0_seq1	GO:0019028	viral capsid	cellular_component
comp21193_c0_seq1	GO:0004523	ribonuclease H activity	molecular_function
comp21193_c0_seq1	GO:0019068	virion assembly	biological_process
comp21193_c0_seq1	GO:0019012	virion	cellular_component
comp21193_c0_seq1	GO:0003964	RNA-directed DNA polymerase activity	molecular_function
comp21193_c0_seq1	GO:0016787	hydrolase activity	molecular_function
comp21193_c0_seq1	GO:0008270	zinc ion binding	molecular_function
comp21193_c0_seq1	GO:0008152	metabolic process	biological_process
comp21193_c0_seq1	GO:0016779	nucleotidyltransferase activity	molecular_function
comp21193_c0_seq1	GO:0003824	catalytic activity	molecular_function
comp21193_c0_seq1	GO:0016032	viral reproduction	biological_process
comp21193_c0_seq1	GO:0003676	nucleic acid binding	molecular_function
comp21193_c0_seq1	GO:0004190	aspartic-type endopeptidase activity	molecular_function
comp21193_c0_seq1	GO:0004518	nuclease activity	molecular_function
comp21193_c0_seq1	GO:0003887	DNA-directed DNA polymerase activity	molecular_function
comp21193_c0_seq1	GO:0046872	metal ion binding	molecular_function
comp21193_c0_seq1	GO:0006508	proteolysis	biological_process
comp21193_c0_seq1	GO:0005198	structural molecule activity	molecular_function
comp21193_c0_seq1	GO:0016740	transferase activity	molecular_function
comp21193_c0_seq1	GO:0004519	endonuclease activity	molecular_function
comp21193_c0_seq1	GO:0006278	RNA-dependent DNA replication	biological_process
comp21193_c0_seq1	GO:0006310	DNA recombination	biological_process
comp267581_c0_seq1	GO:0016020	membrane	cellular_component
comp267581_c0_seq1	GO:0019882	antigen processing and presentation	biological_process
comp267581_c0_seq1	GO:0042613	MHC class II protein complex	cellular_component
comp267581_c0_seq1	GO:0016021	integral to membrane	cellular_component
comp267581_c0_seq1	GO:0006955	immune response	biological_process
comp267581_c0_seq1	GO:0002504	antigen processing and presentation of peptide or polysaccharide antigen via MHC class II	biological_process
comp30796_c0_seq1	GO:0008113	peptide-methionine-(S)-S-oxide reductase activity	molecular_function
comp30796_c0_seq1	GO:0055114	oxidation-reduction process	biological_process
comp144660_c0_seq1	GO:0005840	ribosome	cellular_component
comp144660_c0_seq1	GO:0030529	ribonucleoprotein complex	cellular_component
comp144660_c0_seq1	GO:0006412	translation	biological_process
comp144660_c0_seq1	GO:0005622	intracellular	cellular_component
comp144660_c0_seq1	GO:0003735	structural constituent of ribosome	molecular_function
comp8467_c0_seq2	GO:0005856	cytoskeleton	cellular_component
comp8467_c0_seq2	GO:0005814	centriole	cellular_component
comp8467_c0_seq2	GO:0005815	microtubule organizing center	cellular_component
comp8467_c0_seq2	GO:0005737	cytoplasm	cellular_component
comp8467_c0_seq2	GO:0046599	regulation of centriole replication	biological_process
comp44944_c0_seq4	GO:0042254	ribosome biogenesis	biological_process
comp44944_c0_seq4	GO:0005634	nucleus	cellular_component
comp44944_c0_seq4	GO:0005730	nucleolus	cellular_component
comp602728_c0_seq1	GO:0007368	determination of left/right symmetry	biological_process
comp602728_c0_seq1	GO:0005488	binding	molecular_function
comp8746_c0_seq1	GO:0043422	protein kinase B binding	molecular_function
comp8746_c0_seq1	GO:0032148	activation of protein kinase B activity	biological_process
comp8746_c0_seq1	GO:0031929	TOR signaling cascade	biological_process
comp8746_c0_seq1	GO:0000226	microtubule cytoskeleton organization	biological_process
comp8746_c0_seq1	GO:0042127	regulation of cell proliferation	biological_process
comp8746_c0_seq1	GO:0006275	regulation of DNA replication	biological_process
comp8746_c0_seq1	GO:0008017	microtubule binding	molecular_function
comp8746_c0_seq1	GO:0005737	cytoplasm	cellular_component
comp8746_c0_seq1	GO:0001932	regulation of protein phosphorylation	biological_process
comp8746_c0_seq1	GO:0010975	regulation of neuron projection development	biological_process
comp44509_c0_seq1	GO:0005634	nucleus	cellular_component
comp44509_c0_seq1	GO:0003677	DNA binding	molecular_function
comp44509_c0_seq1	GO:0006355	regulation of transcription, DNA-dependent	biological_process
comp44509_c0_seq1	GO:0005622	intracellular	cellular_component
comp44509_c0_seq1	GO:0006351	transcription, DNA-dependent	biological_process
comp44509_c0_seq1	GO:0003676	nucleic acid binding	molecular_function
comp44509_c0_seq1	GO:0046872	metal ion binding	molecular_function
comp44509_c0_seq1	GO:0008270	zinc ion binding	molecular_function
comp187362_c0_seq1	GO:0005634	nucleus	cellular_component
comp187362_c0_seq1	GO:0006281	DNA repair	biological_process
comp187362_c0_seq1	GO:0004518	nuclease activity	molecular_function
comp187362_c0_seq1	GO:0004527	exonuclease activity	molecular_function
comp187362_c0_seq1	GO:0016787	hydrolase activity	molecular_function
comp187362_c0_seq1	GO:0004519	endonuclease activity	molecular_function
comp187362_c0_seq1	GO:0006310	DNA recombination	biological_process
comp187362_c0_seq1	GO:0006974	response to DNA damage stimulus	biological_process
comp47854_c1_seq27	GO:0003677	DNA binding	molecular_function
comp47854_c1_seq27	GO:0006355	regulation of transcription, DNA-dependent	biological_process
comp47854_c1_seq27	GO:0000775	chromosome, centromeric region	cellular_component
comp47854_c1_seq27	GO:0003676	nucleic acid binding	molecular_function
comp20033_c0_seq1	GO:0003964	RNA-directed DNA polymerase activity	molecular_function
comp20033_c0_seq1	GO:0003723	RNA binding	molecular_function
comp20033_c0_seq1	GO:0016779	nucleotidyltransferase activity	molecular_function
comp20033_c0_seq1	GO:0016740	transferase activity	molecular_function
comp20033_c0_seq1	GO:0006278	RNA-dependent DNA replication	biological_process
comp553580_c0_seq1	GO:0005488	binding	molecular_function
comp36930_c0_seq1	GO:0008152	metabolic process	biological_process
comp36930_c0_seq1	GO:0055114	oxidation-reduction process	biological_process
comp36930_c0_seq1	GO:0005488	binding	molecular_function
comp36930_c0_seq1	GO:0016491	oxidoreductase activity	molecular_function
comp27126_c0_seq2	GO:0005524	ATP binding	molecular_function
comp27126_c0_seq2	GO:0004674	protein serine/threonine kinase activity	molecular_function
comp27126_c0_seq2	GO:0004672	protein kinase activity	molecular_function
comp27126_c0_seq2	GO:0006468	protein phosphorylation	biological_process
comp27126_c0_seq2	GO:0016772	transferase activity, transferring phosphorus-containing groups	molecular_function
comp6893_c0_seq1	GO:0016020	membrane	cellular_component
comp6893_c0_seq1	GO:0016021	integral to membrane	cellular_component
comp36085_c0_seq3	GO:0016020	membrane	cellular_component
comp36085_c0_seq3	GO:0006810	transport	biological_process
comp36085_c0_seq3	GO:0005765	lysosomal membrane	cellular_component
comp36085_c0_seq3	GO:0055085	transmembrane transport	biological_process
comp36085_c0_seq3	GO:0016021	integral to membrane	cellular_component
comp36085_c0_seq3	GO:0005764	lysosome	cellular_component
comp22653_c0_seq1	GO:0016020	membrane	cellular_component
comp22653_c0_seq1	GO:0007165	signal transduction	biological_process
comp22653_c0_seq1	GO:0007264	small GTPase mediated signal transduction	biological_process
comp22653_c0_seq1	GO:0006184	GTP catabolic process	biological_process
comp22653_c0_seq1	GO:0005525	GTP binding	molecular_function
comp22653_c0_seq1	GO:0003924	GTPase activity	molecular_function
comp39157_c0_seq2	GO:0032312	regulation of ARF GTPase activity	biological_process
comp39157_c0_seq2	GO:0008060	ARF GTPase activator activity	molecular_function
comp39157_c0_seq2	GO:0007165	signal transduction	biological_process
comp39157_c0_seq2	GO:0005622	intracellular	cellular_component
comp39157_c0_seq2	GO:0043547	positive regulation of GTPase activity	biological_process
comp39157_c0_seq2	GO:0005547	phosphatidylinositol-3,4,5-trisphosphate binding	molecular_function
comp39157_c0_seq2	GO:0008270	zinc ion binding	molecular_function
comp39157_c0_seq2	GO:0043325	phosphatidylinositol-3,4-bisphosphate binding	molecular_function
comp39157_c0_seq2	GO:0005096	GTPase activator activity	molecular_function
comp42364_c0_seq2	GO:0016020	membrane	cellular_component
comp42364_c0_seq2	GO:0030178	negative regulation of Wnt receptor signaling pathway	biological_process
comp42364_c0_seq2	GO:0017147	Wnt-protein binding	molecular_function
comp42364_c0_seq2	GO:0005887	integral to plasma membrane	cellular_component
comp42364_c0_seq2	GO:0016021	integral to membrane	cellular_component
comp42364_c0_seq2	GO:0016055	Wnt receptor signaling pathway	biological_process
comp42364_c0_seq2	GO:0001942	hair follicle development	biological_process
comp42364_c0_seq2	GO:0005886	plasma membrane	cellular_component
comp12908_c0_seq1	GO:0060041	retina development in camera-type eye	biological_process
comp12908_c0_seq1	GO:0030425	dendrite	cellular_component
comp12908_c0_seq1	GO:0010842	retina layer formation	biological_process
comp12908_c0_seq1	GO:0005737	cytoplasm	cellular_component
comp12908_c0_seq1	GO:0043025	neuronal cell body	cellular_component
comp12908_c0_seq1	GO:0035502	metanephric ureteric bud development	biological_process
comp12908_c0_seq1	GO:0072205	metanephric collecting duct development	biological_process
comp12908_c0_seq1	GO:0005829	cytosol	cellular_component
comp12908_c0_seq1	GO:0030424	axon	cellular_component
comp12908_c0_seq1	GO:0005634	nucleus	cellular_component
comp12908_c0_seq1	GO:0005622	intracellular	cellular_component
comp12908_c0_seq1	GO:0043005	neuron projection	cellular_component
comp12908_c0_seq1	GO:0005499	vitamin D binding	molecular_function
comp12908_c0_seq1	GO:0007626	locomotory behavior	biological_process
comp12908_c0_seq1	GO:0044297	cell body	cellular_component
comp12908_c0_seq1	GO:0005509	calcium ion binding	molecular_function
comp12908_c0_seq1	GO:0072221	metanephric distal convoluted tubule development	biological_process
comp12908_c0_seq1	GO:0072286	metanephric connecting tubule development	biological_process
comp19109_c0_seq1	GO:0006810	transport	biological_process
comp19109_c0_seq1	GO:0016020	membrane	cellular_component
comp19109_c0_seq1	GO:0005244	voltage-gated ion channel activity	molecular_function
comp19109_c0_seq1	GO:0006813	potassium ion transport	biological_process
comp19109_c0_seq1	GO:0005267	potassium channel activity	molecular_function
comp19109_c0_seq1	GO:0005242	inward rectifier potassium channel activity	molecular_function
comp19109_c0_seq1	GO:0034765	regulation of ion transmembrane transport	biological_process
comp19109_c0_seq1	GO:0006811	ion transport	biological_process
comp19109_c0_seq1	GO:0005216	ion channel activity	molecular_function
comp19109_c0_seq1	GO:0016021	integral to membrane	cellular_component
comp19109_c0_seq1	GO:0071805	potassium ion transmembrane transport	biological_process
comp19109_c0_seq1	GO:0005886	plasma membrane	cellular_component
comp36924_c0_seq1	GO:0004437	inositol or phosphatidylinositol phosphatase activity	molecular_function
comp36924_c0_seq1	GO:0003723	RNA binding	molecular_function
comp36924_c0_seq1	GO:0000166	nucleotide binding	molecular_function
comp36924_c0_seq1	GO:0042578	phosphoric ester hydrolase activity	molecular_function
comp36924_c0_seq1	GO:0016311	dephosphorylation	biological_process
comp36924_c0_seq1	GO:0004439	phosphatidylinositol-4,5-bisphosphate 5-phosphatase activity	molecular_function
comp36924_c0_seq1	GO:0003676	nucleic acid binding	molecular_function
comp39236_c0_seq1	GO:0007264	small GTPase mediated signal transduction	biological_process
comp39236_c0_seq1	GO:0005622	intracellular	cellular_component
comp39236_c0_seq1	GO:0005085	guanyl-nucleotide exchange factor activity	molecular_function
comp36731_c0_seq2	GO:0005634	nucleus	cellular_component
comp36731_c0_seq2	GO:0005524	ATP binding	molecular_function
comp36731_c0_seq2	GO:0030295	protein kinase activator activity	molecular_function
comp36731_c0_seq2	GO:0032147	activation of protein kinase activity	biological_process
comp36731_c0_seq2	GO:0006468	protein phosphorylation	biological_process
comp36731_c0_seq2	GO:0005737	cytoplasm	cellular_component
comp36731_c0_seq2	GO:0046320	regulation of fatty acid oxidation	biological_process
comp36731_c0_seq2	GO:0004674	protein serine/threonine kinase activity	molecular_function
comp36731_c0_seq2	GO:0004672	protein kinase activity	molecular_function
comp36731_c0_seq2	GO:0001934	positive regulation of protein phosphorylation	biological_process
comp36731_c0_seq2	GO:0019900	kinase binding	molecular_function
comp36731_c0_seq2	GO:0006611	protein export from nucleus	biological_process
comp36731_c0_seq2	GO:0007049	cell cycle	biological_process
comp36731_c0_seq2	GO:0016772	transferase activity, transferring phosphorus-containing groups	molecular_function
comp39831_c0_seq1	GO:0016620	oxidoreductase activity, acting on the aldehyde or oxo group of donors, NAD or NADP as acceptor	molecular_function
comp39831_c0_seq1	GO:0016020	membrane	cellular_component
comp39831_c0_seq1	GO:0005777	peroxisome	cellular_component
comp39831_c0_seq1	GO:0055114	oxidation-reduction process	biological_process
comp39831_c0_seq1	GO:0005488	binding	molecular_function
comp39831_c0_seq1	GO:0016021	integral to membrane	cellular_component
comp39831_c0_seq1	GO:0005778	peroxisomal membrane	cellular_component
comp39831_c0_seq1	GO:0006629	lipid metabolic process	biological_process
comp39831_c0_seq1	GO:0008610	lipid biosynthetic process	biological_process
comp39831_c0_seq1	GO:0016491	oxidoreductase activity	molecular_function
comp40157_c0_seq1	GO:0000103	sulfate assimilation	biological_process
comp40157_c0_seq1	GO:0016310	phosphorylation	biological_process
comp40157_c0_seq1	GO:0008152	metabolic process	biological_process
comp40157_c0_seq1	GO:0005524	ATP binding	molecular_function
comp40157_c0_seq1	GO:0016301	kinase activity	molecular_function
comp40157_c0_seq1	GO:0016779	nucleotidyltransferase activity	molecular_function
comp40157_c0_seq1	GO:0004020	adenylylsulfate kinase activity	molecular_function
comp40157_c0_seq1	GO:0003824	catalytic activity	molecular_function
comp40157_c0_seq1	GO:0004781	sulfate adenylyltransferase (ATP) activity	molecular_function
comp40157_c0_seq1	GO:0050428	3'-phosphoadenosine 5'-phosphosulfate biosynthetic process	biological_process
comp40157_c0_seq1	GO:0000166	nucleotide binding	molecular_function
comp40157_c0_seq1	GO:0016740	transferase activity	molecular_function
comp40157_c0_seq1	GO:0016772	transferase activity, transferring phosphorus-containing groups	molecular_function
comp267009_c0_seq1	GO:0007165	signal transduction	biological_process
comp267009_c0_seq1	GO:0005622	intracellular	cellular_component
comp204937_c0_seq1	GO:0003674	molecular_function	molecular_function
comp204937_c0_seq1	GO:0046872	metal ion binding	molecular_function
comp204937_c0_seq1	GO:0005634	nucleus	cellular_component
comp204937_c0_seq1	GO:0008270	zinc ion binding	molecular_function
comp204937_c0_seq1	GO:0008150	biological_process	biological_process
comp43293_c0_seq2	GO:0016020	membrane	cellular_component
comp43293_c0_seq2	GO:0012505	endomembrane system	cellular_component
comp43293_c0_seq2	GO:0016021	integral to membrane	cellular_component
comp244321_c0_seq1	GO:0016020	membrane	cellular_component
comp244321_c0_seq1	GO:0006486	protein glycosylation	biological_process
comp244321_c0_seq1	GO:0008378	galactosyltransferase activity	molecular_function
comp34734_c0_seq2	GO:0005634	nucleus	cellular_component
comp34734_c0_seq2	GO:0006355	regulation of transcription, DNA-dependent	biological_process
comp34734_c0_seq2	GO:0006351	transcription, DNA-dependent	biological_process
comp42956_c0_seq2	GO:0008152	metabolic process	biological_process
comp42956_c0_seq2	GO:0003824	catalytic activity	molecular_function
comp46367_c0_seq1	GO:0003713	transcription coactivator activity	molecular_function
comp46367_c0_seq1	GO:0045944	positive regulation of transcription from RNA polymerase II promoter	biological_process
comp46367_c0_seq1	GO:0005829	cytosol	cellular_component
comp46367_c0_seq1	GO:0008195	phosphatidate phosphatase activity	molecular_function
comp46367_c0_seq1	GO:0005789	endoplasmic reticulum membrane	cellular_component
comp46367_c0_seq1	GO:0019432	triglyceride biosynthetic process	biological_process
comp46367_c0_seq1	GO:0006629	lipid metabolic process	biological_process
comp28073_c0_seq1	GO:0016310	phosphorylation	biological_process
comp28073_c0_seq1	GO:0003677	DNA binding	molecular_function
comp28073_c0_seq1	GO:0005524	ATP binding	molecular_function
comp28073_c0_seq1	GO:0046982	protein heterodimerization activity	molecular_function
comp28073_c0_seq1	GO:0016773	phosphotransferase activity, alcohol group as acceptor	molecular_function
comp28073_c0_seq1	GO:0005515	protein binding	molecular_function
comp28073_c0_seq1	GO:0000166	nucleotide binding	molecular_function
comp28073_c0_seq1	GO:0006974	response to DNA damage stimulus	biological_process
comp28073_c0_seq1	GO:0005634	nucleus	cellular_component
comp28073_c0_seq1	GO:0006281	DNA repair	biological_process
comp28073_c0_seq1	GO:0016301	kinase activity	molecular_function
comp28073_c0_seq1	GO:0005488	binding	molecular_function
comp28073_c0_seq1	GO:0004674	protein serine/threonine kinase activity	molecular_function
comp28073_c0_seq1	GO:0018105	peptidyl-serine phosphorylation	biological_process
comp28073_c0_seq1	GO:0016740	transferase activity	molecular_function
comp28073_c0_seq1	GO:0016772	transferase activity, transferring phosphorus-containing groups	molecular_function
comp40114_c0_seq2	GO:0031012	extracellular matrix	cellular_component
comp40114_c0_seq2	GO:0005615	extracellular space	cellular_component
comp40114_c0_seq2	GO:0005576	extracellular region	cellular_component
comp40114_c0_seq2	GO:0005578	proteinaceous extracellular matrix	cellular_component
comp44964_c0_seq1	GO:0003677	DNA binding	molecular_function
comp44964_c0_seq1	GO:0003723	RNA binding	molecular_function
comp44964_c0_seq1	GO:0070937	CRD-mediated mRNA stability complex	cellular_component
comp44964_c0_seq1	GO:0005524	ATP binding	molecular_function
comp44964_c0_seq1	GO:0004386	helicase activity	molecular_function
comp44964_c0_seq1	GO:0005737	cytoplasm	cellular_component
comp44964_c0_seq1	GO:0003725	double-stranded RNA binding	molecular_function
comp44964_c0_seq1	GO:0008026	ATP-dependent helicase activity	molecular_function
comp44964_c0_seq1	GO:0016787	hydrolase activity	molecular_function
comp44964_c0_seq1	GO:0005730	nucleolus	cellular_component
comp44964_c0_seq1	GO:0000166	nucleotide binding	molecular_function
comp44964_c0_seq1	GO:0005634	nucleus	cellular_component
comp44964_c0_seq1	GO:0005622	intracellular	cellular_component
comp44964_c0_seq1	GO:0005813	centrosome	cellular_component
comp44964_c0_seq1	GO:0003676	nucleic acid binding	molecular_function
comp44964_c0_seq1	GO:0070934	CRD-mediated mRNA stabilization	biological_process
comp44964_c0_seq1	GO:0030529	ribonucleoprotein complex	cellular_component
comp44964_c0_seq1	GO:0008380	RNA splicing	biological_process
comp46567_c0_seq3	GO:0007165	signal transduction	biological_process
comp46567_c0_seq3	GO:0005622	intracellular	cellular_component
comp19653_c0_seq1	GO:0005576	extracellular region	cellular_component
comp61741_c0_seq1	GO:0032439	endosome localization	biological_process
comp61741_c0_seq1	GO:0016020	membrane	cellular_component
comp61741_c0_seq1	GO:0060620	regulation of cholesterol import	biological_process
comp61741_c0_seq1	GO:0010872	regulation of cholesterol esterification	biological_process
comp61741_c0_seq1	GO:0071986	Ragulator complex	cellular_component
comp61741_c0_seq1	GO:0032008	positive regulation of TOR signaling cascade	biological_process
comp61741_c0_seq1	GO:0016049	cell growth	biological_process
comp61741_c0_seq1	GO:0042632	cholesterol homeostasis	biological_process
comp61741_c0_seq1	GO:0005886	plasma membrane	cellular_component
comp61741_c0_seq1	GO:0007040	lysosome organization	biological_process
comp61741_c0_seq1	GO:0043231	intracellular membrane-bounded organelle	cellular_component
comp61741_c0_seq1	GO:0005765	lysosomal membrane	cellular_component
comp61741_c0_seq1	GO:0010874	regulation of cholesterol efflux	biological_process
comp61741_c0_seq1	GO:0031902	late endosome membrane	cellular_component
comp61741_c0_seq1	GO:0005764	lysosome	cellular_component
comp61741_c0_seq1	GO:0071230	cellular response to amino acid stimulus	biological_process
comp61741_c0_seq1	GO:0005768	endosome	cellular_component
comp61741_c0_seq1	GO:0045121	membrane raft	cellular_component
comp61741_c0_seq1	GO:0005794	Golgi apparatus	cellular_component
comp61741_c0_seq1	GO:0043410	positive regulation of MAPK cascade	biological_process
comp61741_c0_seq1	GO:0034613	cellular protein localization	biological_process
comp61741_c0_seq1	GO:0007032	endosome organization	biological_process
comp61741_c0_seq1	GO:0032418	lysosome localization	biological_process
comp61741_c0_seq1	GO:0001919	regulation of receptor recycling	biological_process
comp31132_c0_seq2	GO:0005634	nucleus	cellular_component
comp31132_c0_seq2	GO:0003677	DNA binding	molecular_function
comp31132_c0_seq2	GO:0006355	regulation of transcription, DNA-dependent	biological_process
comp31132_c0_seq2	GO:0005622	intracellular	cellular_component
comp31132_c0_seq2	GO:0006351	transcription, DNA-dependent	biological_process
comp31132_c0_seq2	GO:0016874	ligase activity	molecular_function
comp31132_c0_seq2	GO:0046872	metal ion binding	molecular_function
comp31132_c0_seq2	GO:0008270	zinc ion binding	molecular_function
comp8620_c0_seq1	GO:0005044	scavenger receptor activity	molecular_function
comp8620_c0_seq1	GO:0030247	polysaccharide binding	molecular_function
comp8620_c0_seq1	GO:0006955	immune response	biological_process
comp426841_c0_seq1	GO:0016020	membrane	cellular_component
comp426841_c0_seq1	GO:0007165	signal transduction	biological_process
comp426841_c0_seq1	GO:0007154	cell communication	biological_process
comp426841_c0_seq1	GO:0005622	intracellular	cellular_component
comp426841_c0_seq1	GO:0043547	positive regulation of GTPase activity	biological_process
comp426841_c0_seq1	GO:0005886	plasma membrane	cellular_component
comp426841_c0_seq1	GO:0005737	cytoplasm	cellular_component
comp426841_c0_seq1	GO:0005096	GTPase activator activity	molecular_function
comp426841_c0_seq1	GO:0035091	phosphatidylinositol binding	molecular_function
comp36009_c1_seq3	GO:0016020	membrane	cellular_component
comp36009_c1_seq3	GO:0006810	transport	biological_process
comp36009_c1_seq3	GO:0005794	Golgi apparatus	cellular_component
comp36009_c1_seq3	GO:0016021	integral to membrane	cellular_component
comp36009_c1_seq3	GO:0015031	protein transport	biological_process
comp36009_c1_seq3	GO:0000139	Golgi membrane	cellular_component
comp40795_c0_seq1	GO:0016020	membrane	cellular_component
comp40795_c0_seq1	GO:0016021	integral to membrane	cellular_component
comp323417_c0_seq1	GO:0003964	RNA-directed DNA polymerase activity	molecular_function
comp323417_c0_seq1	GO:0003723	RNA binding	molecular_function
comp323417_c0_seq1	GO:0006278	RNA-dependent DNA replication	biological_process
comp420124_c0_seq1	GO:0004872	receptor activity	molecular_function
comp420124_c0_seq1	GO:0000166	nucleotide binding	molecular_function
comp420124_c0_seq1	GO:0003676	nucleic acid binding	molecular_function
comp11803_c0_seq1	GO:0016020	membrane	cellular_component
comp11803_c0_seq1	GO:0006810	transport	biological_process
comp11803_c0_seq1	GO:0055085	transmembrane transport	biological_process
comp11803_c0_seq1	GO:0008565	protein transporter activity	molecular_function
comp11803_c0_seq1	GO:0016021	integral to membrane	cellular_component
comp11803_c0_seq1	GO:0005743	mitochondrial inner membrane	cellular_component
comp11803_c0_seq1	GO:0005739	mitochondrion	cellular_component
comp11803_c0_seq1	GO:0015031	protein transport	biological_process
comp98846_c0_seq1	GO:0016020	membrane	cellular_component
comp98846_c0_seq1	GO:0016021	integral to membrane	cellular_component
comp19450_c0_seq1	GO:0003677	DNA binding	molecular_function
comp19450_c0_seq1	GO:0005524	ATP binding	molecular_function
comp19450_c0_seq1	GO:0051216	cartilage development	biological_process
comp19450_c0_seq1	GO:0004386	helicase activity	molecular_function
comp19450_c0_seq1	GO:0006259	DNA metabolic process	biological_process
comp19450_c0_seq1	GO:0006357	regulation of transcription from RNA polymerase II promoter	biological_process
comp19450_c0_seq1	GO:0016787	hydrolase activity	molecular_function
comp19450_c0_seq1	GO:0000166	nucleotide binding	molecular_function
comp19450_c0_seq1	GO:0030097	hemopoiesis	biological_process
comp19450_c0_seq1	GO:0016568	chromatin modification	biological_process
comp19450_c0_seq1	GO:0005634	nucleus	cellular_component
comp19450_c0_seq1	GO:0001525	angiogenesis	biological_process
comp19450_c0_seq1	GO:0003676	nucleic acid binding	molecular_function
comp19450_c0_seq1	GO:0010172	embryonic body morphogenesis	biological_process
comp19450_c0_seq1	GO:0022402	cell cycle process	biological_process
comp19450_c0_seq1	GO:0048589	developmental growth	biological_process
comp19450_c0_seq1	GO:0016818	hydrolase activity, acting on acid anhydrides, in phosphorus-containing anhydrides	molecular_function
comp19450_c0_seq1	GO:0008094	DNA-dependent ATPase activity	molecular_function
comp19450_c0_seq1	GO:0003678	DNA helicase activity	molecular_function
comp33648_c0_seq1	GO:0005634	nucleus	cellular_component
comp33648_c0_seq1	GO:0003677	DNA binding	molecular_function
comp33648_c0_seq1	GO:0006334	nucleosome assembly	biological_process
comp33648_c0_seq1	GO:0005694	chromosome	cellular_component
comp33648_c0_seq1	GO:0000786	nucleosome	cellular_component
comp45010_c0_seq1	GO:0016020	membrane	cellular_component
comp45010_c0_seq1	GO:0016021	integral to membrane	cellular_component
comp39773_c0_seq2	GO:0003723	RNA binding	molecular_function
comp39773_c0_seq2	GO:0000166	nucleotide binding	molecular_function
comp39773_c0_seq2	GO:0003676	nucleic acid binding	molecular_function
comp39522_c0_seq1	GO:0016021	integral to membrane	cellular_component
comp35389_c0_seq1	GO:0005634	nucleus	cellular_component
comp35389_c0_seq1	GO:0003677	DNA binding	molecular_function
comp35389_c0_seq1	GO:0000781	chromosome, telomeric region	cellular_component
comp35389_c0_seq1	GO:0051092	positive regulation of NF-kappaB transcription factor activity	biological_process
comp35389_c0_seq1	GO:0006355	regulation of transcription, DNA-dependent	biological_process
comp35389_c0_seq1	GO:0006351	transcription, DNA-dependent	biological_process
comp35389_c0_seq1	GO:0005694	chromosome	cellular_component
comp35389_c0_seq1	GO:0031848	protection from non-homologous end joining at telomere	biological_process
comp35389_c0_seq1	GO:0010569	regulation of double-strand break repair via homologous recombination	biological_process
comp35389_c0_seq1	GO:0005737	cytoplasm	cellular_component
comp35389_c0_seq1	GO:0043123	positive regulation of I-kappaB kinase/NF-kappaB cascade	biological_process
comp35389_c0_seq1	GO:0048239	negative regulation of DNA recombination at telomere	biological_process
comp35389_c0_seq1	GO:0010833	telomere maintenance via telomere lengthening	biological_process
comp47521_c0_seq1	GO:0008270	zinc ion binding	molecular_function
comp8277_c0_seq1	GO:0008146	sulfotransferase activity	molecular_function
comp8277_c0_seq1	GO:0016021	integral to membrane	cellular_component
comp194399_c0_seq1	GO:0003964	RNA-directed DNA polymerase activity	molecular_function
comp194399_c0_seq1	GO:0003723	RNA binding	molecular_function
comp194399_c0_seq1	GO:0006278	RNA-dependent DNA replication	biological_process
comp10789_c0_seq1	GO:0006457	protein folding	biological_process
comp10789_c0_seq1	GO:0005759	mitochondrial matrix	cellular_component
comp10789_c0_seq1	GO:0005524	ATP binding	molecular_function
comp10789_c0_seq1	GO:0005739	mitochondrion	cellular_component
comp10789_c0_seq1	GO:0005737	cytoplasm	cellular_component
comp112919_c0_seq1	GO:0005634	nucleus	cellular_component
comp112919_c0_seq1	GO:0005730	nucleolus	cellular_component
comp196159_c0_seq1	GO:0016020	membrane	cellular_component
comp196159_c0_seq1	GO:0016310	phosphorylation	biological_process
comp196159_c0_seq1	GO:0005524	ATP binding	molecular_function
comp196159_c0_seq1	GO:0007169	transmembrane receptor protein tyrosine kinase signaling pathway	biological_process
comp196159_c0_seq1	GO:0004713	protein tyrosine kinase activity	molecular_function
comp196159_c0_seq1	GO:0005887	integral to plasma membrane	cellular_component
comp196159_c0_seq1	GO:0000166	nucleotide binding	molecular_function
comp196159_c0_seq1	GO:0004672	protein kinase activity	molecular_function
comp196159_c0_seq1	GO:0016021	integral to membrane	cellular_component
comp196159_c0_seq1	GO:0004714	transmembrane receptor protein tyrosine kinase activity	molecular_function
comp196159_c0_seq1	GO:0030154	cell differentiation	biological_process
comp196159_c0_seq1	GO:0001945	lymph vessel development	biological_process
comp196159_c0_seq1	GO:0004872	receptor activity	molecular_function
comp196159_c0_seq1	GO:0016301	kinase activity	molecular_function
comp196159_c0_seq1	GO:0006468	protein phosphorylation	biological_process
comp196159_c0_seq1	GO:0005021	vascular endothelial growth factor-activated receptor activity	molecular_function
comp196159_c0_seq1	GO:0048010	vascular endothelial growth factor receptor signaling pathway	biological_process
comp196159_c0_seq1	GO:0016740	transferase activity	molecular_function
comp196159_c0_seq1	GO:0008284	positive regulation of cell proliferation	biological_process
comp196159_c0_seq1	GO:0016772	transferase activity, transferring phosphorus-containing groups	molecular_function
comp290286_c0_seq1	GO:0007264	small GTPase mediated signal transduction	biological_process
comp290286_c0_seq1	GO:0005622	intracellular	cellular_component
comp290286_c0_seq1	GO:0005085	guanyl-nucleotide exchange factor activity	molecular_function
comp474644_c0_seq1	GO:0008286	insulin receptor signaling pathway	biological_process
comp474644_c0_seq1	GO:0007126	meiosis	biological_process
comp474644_c0_seq1	GO:0043560	insulin receptor substrate binding	molecular_function
comp474644_c0_seq1	GO:0007275	multicellular organismal development	biological_process
comp474644_c0_seq1	GO:0007143	female meiosis	biological_process
comp474644_c0_seq1	GO:0005154	epidermal growth factor receptor binding	molecular_function
comp351584_c0_seq1	GO:0016020	membrane	cellular_component
comp351584_c0_seq1	GO:0007155	cell adhesion	biological_process
comp351584_c0_seq1	GO:0007156	homophilic cell adhesion	biological_process
comp351584_c0_seq1	GO:0005509	calcium ion binding	molecular_function
comp351584_c0_seq1	GO:0016021	integral to membrane	cellular_component
comp351584_c0_seq1	GO:0005886	plasma membrane	cellular_component
comp532201_c0_seq1	GO:0005634	nucleus	cellular_component
comp532201_c0_seq1	GO:0006511	ubiquitin-dependent protein catabolic process	biological_process
comp532201_c0_seq1	GO:0007275	multicellular organismal development	biological_process
comp532201_c0_seq1	GO:0008270	zinc ion binding	molecular_function
comp6920_c0_seq1	GO:0003677	DNA binding	molecular_function
comp6920_c0_seq1	GO:0006355	regulation of transcription, DNA-dependent	biological_process
comp6920_c0_seq1	GO:0000775	chromosome, centromeric region	cellular_component
comp6920_c0_seq1	GO:0003676	nucleic acid binding	molecular_function
comp30082_c0_seq3	GO:0005634	nucleus	cellular_component
comp30082_c0_seq3	GO:0016787	hydrolase activity	molecular_function
comp30082_c0_seq3	GO:0000184	nuclear-transcribed mRNA catabolic process, nonsense-mediated decay	biological_process
comp30082_c0_seq3	GO:0005737	cytoplasm	cellular_component
comp77410_c0_seq1	GO:0042254	ribosome biogenesis	biological_process
comp77410_c0_seq1	GO:0005634	nucleus	cellular_component
comp77410_c0_seq1	GO:0005730	nucleolus	cellular_component
comp44607_c1_seq2	GO:0006355	regulation of transcription, DNA-dependent	biological_process
comp44607_c1_seq2	GO:0019901	protein kinase binding	molecular_function
comp44607_c1_seq2	GO:0000079	regulation of cyclin-dependent protein kinase activity	biological_process
comp10499_c0_seq1	GO:0005634	nucleus	cellular_component
comp10499_c0_seq1	GO:0005524	ATP binding	molecular_function
comp10499_c0_seq1	GO:0000502	proteasome complex	cellular_component
comp10499_c0_seq1	GO:0030163	protein catabolic process	biological_process
comp10499_c0_seq1	GO:0005737	cytoplasm	cellular_component
comp10499_c0_seq1	GO:0016787	hydrolase activity	molecular_function
comp10499_c0_seq1	GO:0000166	nucleotide binding	molecular_function
comp10499_c0_seq1	GO:0017111	nucleoside-triphosphatase activity	molecular_function
comp40265_c0_seq2	GO:0016616	oxidoreductase activity, acting on the CH-OH group of donors, NAD or NADP as acceptor	molecular_function
comp40265_c0_seq2	GO:0008152	metabolic process	biological_process
comp40265_c0_seq2	GO:0051287	NAD binding	molecular_function
comp40265_c0_seq2	GO:0048037	cofactor binding	molecular_function
comp40265_c0_seq2	GO:0055114	oxidation-reduction process	biological_process
comp40265_c0_seq2	GO:0005488	binding	molecular_function
comp23702_c0_seq1	GO:0008168	methyltransferase activity	molecular_function
comp23702_c0_seq1	GO:0008276	protein methyltransferase activity	molecular_function
comp23702_c0_seq1	GO:0006479	protein methylation	biological_process
comp23702_c0_seq1	GO:0016740	transferase activity	molecular_function
comp23702_c0_seq1	GO:0032259	methylation	biological_process
comp23702_c0_seq1	GO:0005737	cytoplasm	cellular_component
comp35064_c0_seq2	GO:0005634	nucleus	cellular_component
comp35064_c0_seq2	GO:0030500	regulation of bone mineralization	biological_process
comp35064_c0_seq2	GO:0004672	protein kinase activity	molecular_function
comp35064_c0_seq2	GO:0006468	protein phosphorylation	biological_process
comp35064_c0_seq2	GO:0019208	phosphatase regulator activity	molecular_function
comp35064_c0_seq2	GO:0016772	transferase activity, transferring phosphorus-containing groups	molecular_function
comp41418_c0_seq1	GO:0008631	induction of apoptosis by oxidative stress	biological_process
comp41418_c0_seq1	GO:0005737	cytoplasm	cellular_component
comp41418_c0_seq1	GO:0006915	apoptotic process	biological_process
comp41418_c0_seq1	GO:0043065	positive regulation of apoptotic process	biological_process
comp41418_c0_seq1	GO:0005829	cytosol	cellular_component
comp41418_c0_seq1	GO:0006917	induction of apoptosis	biological_process
comp41418_c0_seq1	GO:0005739	mitochondrion	cellular_component
comp41418_c0_seq1	GO:0006919	activation of cysteine-type endopeptidase activity involved in apoptotic process	biological_process
comp203684_c0_seq1	GO:0016020	membrane	cellular_component
comp203684_c0_seq1	GO:0003723	RNA binding	molecular_function
comp203684_c0_seq1	GO:0005886	plasma membrane	cellular_component
comp203684_c0_seq1	GO:0005737	cytoplasm	cellular_component
comp39790_c0_seq1	GO:0005622	intracellular	cellular_component
comp39790_c0_seq1	GO:0035556	intracellular signal transduction	biological_process
comp39790_c0_seq1	GO:0035023	regulation of Rho protein signal transduction	biological_process
comp39790_c0_seq1	GO:0005085	guanyl-nucleotide exchange factor activity	molecular_function
comp39790_c0_seq1	GO:0005089	Rho guanyl-nucleotide exchange factor activity	molecular_function
comp5708_c0_seq1	GO:0016020	membrane	cellular_component
comp5708_c0_seq1	GO:0055085	transmembrane transport	biological_process
comp5708_c0_seq1	GO:0016021	integral to membrane	cellular_component
comp39680_c0_seq1	GO:0005488	binding	molecular_function
comp40211_c0_seq1	GO:0010466	negative regulation of peptidase activity	biological_process
comp40211_c0_seq1	GO:0007165	signal transduction	biological_process
comp40211_c0_seq1	GO:0005509	calcium ion binding	molecular_function
comp40211_c0_seq1	GO:0005576	extracellular region	cellular_component
comp40211_c0_seq1	GO:0004869	cysteine-type endopeptidase inhibitor activity	molecular_function
comp40211_c0_seq1	GO:0030414	peptidase inhibitor activity	molecular_function
comp40211_c0_seq1	GO:0005578	proteinaceous extracellular matrix	cellular_component
comp314221_c0_seq1	GO:0008287	protein serine/threonine phosphatase complex	cellular_component
comp314221_c0_seq1	GO:0006470	protein dephosphorylation	biological_process
comp314221_c0_seq1	GO:0003824	catalytic activity	molecular_function
comp314221_c0_seq1	GO:0004722	protein serine/threonine phosphatase activity	molecular_function
comp39100_c0_seq3	GO:0016020	membrane	cellular_component
comp39100_c0_seq3	GO:0016310	phosphorylation	biological_process
comp39100_c0_seq3	GO:0005524	ATP binding	molecular_function
comp39100_c0_seq3	GO:0016301	kinase activity	molecular_function
comp39100_c0_seq3	GO:0016773	phosphotransferase activity, alcohol group as acceptor	molecular_function
comp39100_c0_seq3	GO:0005737	cytoplasm	cellular_component
comp39100_c0_seq3	GO:0046854	phosphatidylinositol phosphorylation	biological_process
comp39100_c0_seq3	GO:0004430	1-phosphatidylinositol 4-kinase activity	molecular_function
comp39100_c0_seq3	GO:0000166	nucleotide binding	molecular_function
comp39100_c0_seq3	GO:0016740	transferase activity	molecular_function
comp24372_c0_seq1	GO:0016020	membrane	cellular_component
comp24372_c0_seq1	GO:0006810	transport	biological_process
comp24372_c0_seq1	GO:0022900	electron transport chain	biological_process
comp24372_c0_seq1	GO:0005747	mitochondrial respiratory chain complex I	cellular_component
comp24372_c0_seq1	GO:0005743	mitochondrial inner membrane	cellular_component
comp24372_c0_seq1	GO:0016021	integral to membrane	cellular_component
comp24372_c0_seq1	GO:0070469	respiratory chain	cellular_component
comp24372_c0_seq1	GO:0005739	mitochondrion	cellular_component
comp24372_c0_seq1	GO:0031966	mitochondrial membrane	cellular_component
comp45547_c0_seq1	GO:0019717	synaptosome	cellular_component
comp45547_c0_seq1	GO:0016337	cell-cell adhesion	biological_process
comp45547_c0_seq1	GO:0030054	cell junction	cellular_component
comp45547_c0_seq1	GO:0005737	cytoplasm	cellular_component
comp45547_c0_seq1	GO:0048471	perinuclear region of cytoplasm	cellular_component
comp45547_c0_seq1	GO:0006915	apoptotic process	biological_process
comp45547_c0_seq1	GO:0007155	cell adhesion	biological_process
comp45547_c0_seq1	GO:0045202	synapse	cellular_component
comp496120_c0_seq1	GO:0030261	chromosome condensation	biological_process
comp496120_c0_seq1	GO:0005634	nucleus	cellular_component
comp496120_c0_seq1	GO:0000796	condensin complex	cellular_component
comp496120_c0_seq1	GO:0015630	microtubule cytoskeleton	cellular_component
comp496120_c0_seq1	GO:0005694	chromosome	cellular_component
comp496120_c0_seq1	GO:0005737	cytoplasm	cellular_component
comp496120_c0_seq1	GO:0007067	mitosis	biological_process
comp496120_c0_seq1	GO:0007076	mitotic chromosome condensation	biological_process
comp496120_c0_seq1	GO:0051301	cell division	biological_process
comp496120_c0_seq1	GO:0007049	cell cycle	biological_process
comp8833_c0_seq1	GO:0005509	calcium ion binding	molecular_function
comp204224_c0_seq1	GO:0031012	extracellular matrix	cellular_component
comp204224_c0_seq1	GO:0016020	membrane	cellular_component
comp204224_c0_seq1	GO:0005615	extracellular space	cellular_component
comp204224_c0_seq1	GO:0019800	peptide cross-linking via chondroitin 4-sulfate glycosaminoglycan	biological_process
comp204224_c0_seq1	GO:0005783	endoplasmic reticulum	cellular_component
comp204224_c0_seq1	GO:0007275	multicellular organismal development	biological_process
comp204224_c0_seq1	GO:0005539	glycosaminoglycan binding	molecular_function
comp204224_c0_seq1	GO:0005614	interstitial matrix	cellular_component
comp204224_c0_seq1	GO:0005576	extracellular region	cellular_component
comp30370_c0_seq1	GO:0007243	intracellular protein kinase cascade	biological_process
comp30370_c0_seq1	GO:0000287	magnesium ion binding	molecular_function
comp30370_c0_seq1	GO:0005524	ATP binding	molecular_function
comp30370_c0_seq1	GO:0004674	protein serine/threonine kinase activity	molecular_function
comp30370_c0_seq1	GO:0004672	protein kinase activity	molecular_function
comp30370_c0_seq1	GO:0006468	protein phosphorylation	biological_process
comp30370_c0_seq1	GO:0016772	transferase activity, transferring phosphorus-containing groups	molecular_function
comp31561_c0_seq1	GO:0003779	actin binding	molecular_function
comp31561_c0_seq1	GO:0005509	calcium ion binding	molecular_function
comp31561_c0_seq1	GO:0005737	cytoplasm	cellular_component
comp40821_c0_seq1	GO:0005759	mitochondrial matrix	cellular_component
comp40821_c0_seq1	GO:0015035	protein disulfide oxidoreductase activity	molecular_function
comp40821_c0_seq1	GO:0009055	electron carrier activity	molecular_function
comp40821_c0_seq1	GO:0051537	2 iron, 2 sulfur cluster binding	molecular_function
comp40821_c0_seq1	GO:0051536	iron-sulfur cluster binding	molecular_function
comp40821_c0_seq1	GO:0045454	cell redox homeostasis	biological_process
comp40821_c0_seq1	GO:0046872	metal ion binding	molecular_function
comp40821_c0_seq1	GO:0005739	mitochondrion	cellular_component
comp204218_c0_seq1	GO:0008270	zinc ion binding	molecular_function
comp462377_c0_seq1	GO:0070419	nonhomologous end joining complex	cellular_component
comp462377_c0_seq1	GO:0016310	phosphorylation	biological_process
comp462377_c0_seq1	GO:0005634	nucleus	cellular_component
comp462377_c0_seq1	GO:0004677	DNA-dependent protein kinase activity	molecular_function
comp462377_c0_seq1	GO:0003677	DNA binding	molecular_function
comp462377_c0_seq1	GO:0006281	DNA repair	biological_process
comp462377_c0_seq1	GO:0005524	ATP binding	molecular_function
comp462377_c0_seq1	GO:0016301	kinase activity	molecular_function
comp462377_c0_seq1	GO:0016773	phosphotransferase activity, alcohol group as acceptor	molecular_function
comp462377_c0_seq1	GO:0005488	binding	molecular_function
comp462377_c0_seq1	GO:0004674	protein serine/threonine kinase activity	molecular_function
comp462377_c0_seq1	GO:0000166	nucleotide binding	molecular_function
comp462377_c0_seq1	GO:0016740	transferase activity	molecular_function
comp462377_c0_seq1	GO:0006974	response to DNA damage stimulus	biological_process
comp462377_c0_seq1	GO:0006303	double-strand break repair via nonhomologous end joining	biological_process
comp462377_c0_seq1	GO:0016772	transferase activity, transferring phosphorus-containing groups	molecular_function
comp468939_c0_seq1	GO:0016020	membrane	cellular_component
comp468939_c0_seq1	GO:0007186	G-protein coupled receptor signaling pathway	biological_process
comp468939_c0_seq1	GO:0016021	integral to membrane	cellular_component
comp468939_c0_seq1	GO:0004888	transmembrane signaling receptor activity	molecular_function
comp468939_c0_seq1	GO:0007218	neuropeptide signaling pathway	biological_process
comp468939_c0_seq1	GO:0007166	cell surface receptor signaling pathway	biological_process
comp468939_c0_seq1	GO:0004930	G-protein coupled receptor activity	molecular_function
comp44134_c0_seq1	GO:0006457	protein folding	biological_process
comp44134_c0_seq1	GO:0051437	positive regulation of ubiquitin-protein ligase activity involved in mitotic cell cycle	biological_process
comp44134_c0_seq1	GO:0051436	negative regulation of ubiquitin-protein ligase activity involved in mitotic cell cycle	biological_process
comp44134_c0_seq1	GO:0031145	anaphase-promoting complex-dependent proteasomal ubiquitin-dependent protein catabolic process	biological_process
comp44134_c0_seq1	GO:0044183	protein binding involved in protein folding	molecular_function
comp44134_c0_seq1	GO:0005488	binding	molecular_function
comp44134_c0_seq1	GO:0008540	proteasome regulatory particle, base subcomplex	cellular_component
comp23247_c0_seq1	GO:0060041	retina development in camera-type eye	biological_process
comp23247_c0_seq1	GO:0009953	dorsal/ventral pattern formation	biological_process
comp23247_c0_seq1	GO:0005634	nucleus	cellular_component
comp23247_c0_seq1	GO:0003677	DNA binding	molecular_function
comp23247_c0_seq1	GO:0045666	positive regulation of neuron differentiation	biological_process
comp23247_c0_seq1	GO:0007368	determination of left/right symmetry	biological_process
comp23247_c0_seq1	GO:0006355	regulation of transcription, DNA-dependent	biological_process
comp23247_c0_seq1	GO:0048146	positive regulation of fibroblast proliferation	biological_process
comp23247_c0_seq1	GO:0006351	transcription, DNA-dependent	biological_process
comp23247_c0_seq1	GO:0000122	negative regulation of transcription from RNA polymerase II promoter	biological_process
comp23247_c0_seq1	GO:0048387	negative regulation of retinoic acid receptor signaling pathway	biological_process
comp23247_c0_seq1	GO:0003682	chromatin binding	molecular_function
comp23247_c0_seq1	GO:0043565	sequence-specific DNA binding	molecular_function
comp23247_c0_seq1	GO:0001843	neural tube closure	biological_process
comp23247_c0_seq1	GO:0003700	sequence-specific DNA binding transcription factor activity	molecular_function
comp23247_c0_seq1	GO:0008285	negative regulation of cell proliferation	biological_process
comp440594_c0_seq1	GO:0033018	sarcoplasmic reticulum lumen	cellular_component
comp440594_c0_seq1	GO:0006184	GTP catabolic process	biological_process
comp440594_c0_seq1	GO:0005525	GTP binding	molecular_function
comp440594_c0_seq1	GO:0016529	sarcoplasmic reticulum	cellular_component
comp440594_c0_seq1	GO:0003924	GTPase activity	molecular_function
comp351120_c0_seq1	GO:0005524	ATP binding	molecular_function
comp351120_c0_seq1	GO:0006468	protein phosphorylation	biological_process
comp351120_c0_seq1	GO:0046777	protein autophosphorylation	biological_process
comp351120_c0_seq1	GO:0006915	apoptotic process	biological_process
comp351120_c0_seq1	GO:0004713	protein tyrosine kinase activity	molecular_function
comp351120_c0_seq1	GO:0000166	nucleotide binding	molecular_function
comp351120_c0_seq1	GO:0004672	protein kinase activity	molecular_function
comp351120_c0_seq1	GO:0005739	mitochondrion	cellular_component
comp351120_c0_seq1	GO:0016772	transferase activity, transferring phosphorus-containing groups	molecular_function
comp36402_c0_seq2	GO:0005622	intracellular	cellular_component
comp36402_c0_seq2	GO:0043547	positive regulation of GTPase activity	biological_process
comp36402_c0_seq2	GO:0051056	regulation of small GTPase mediated signal transduction	biological_process
comp36402_c0_seq2	GO:0005096	GTPase activator activity	molecular_function
comp16353_c0_seq1	GO:0016020	membrane	cellular_component
comp16353_c0_seq1	GO:0008305	integrin complex	cellular_component
comp16353_c0_seq1	GO:0007155	cell adhesion	biological_process
comp16353_c0_seq1	GO:0004872	receptor activity	molecular_function
comp16353_c0_seq1	GO:0016021	integral to membrane	cellular_component
comp16353_c0_seq1	GO:0007229	integrin-mediated signaling pathway	biological_process
comp16353_c0_seq1	GO:0005886	plasma membrane	cellular_component
comp16353_c0_seq1	GO:0031092	platelet alpha granule membrane	cellular_component
comp45424_c0_seq2	GO:0071339	MLL1 complex	cellular_component
comp45424_c0_seq2	GO:0046872	metal ion binding	molecular_function
comp45424_c0_seq2	GO:0003677	DNA binding	molecular_function
comp45424_c0_seq2	GO:0008270	zinc ion binding	molecular_function
comp45424_c0_seq2	GO:0005622	intracellular	cellular_component
comp45424_c0_seq2	GO:0003676	nucleic acid binding	molecular_function
comp273999_c0_seq1	GO:0042110	T cell activation	biological_process
comp273999_c0_seq1	GO:0005070	SH3/SH2 adaptor activity	molecular_function
comp20310_c0_seq1	GO:0016042	lipid catabolic process	biological_process
comp20310_c0_seq1	GO:0005783	endoplasmic reticulum	cellular_component
comp20310_c0_seq1	GO:0005544	calcium-dependent phospholipid binding	molecular_function
comp20310_c0_seq1	GO:0031410	cytoplasmic vesicle	cellular_component
comp20310_c0_seq1	GO:0042127	regulation of cell proliferation	biological_process
comp20310_c0_seq1	GO:0016023	cytoplasmic membrane-bounded vesicle	cellular_component
comp20310_c0_seq1	GO:0005737	cytoplasm	cellular_component
comp20310_c0_seq1	GO:0050482	arachidonic acid secretion	biological_process
comp20310_c0_seq1	GO:0016787	hydrolase activity	molecular_function
comp20310_c0_seq1	GO:0005829	cytosol	cellular_component
comp20310_c0_seq1	GO:0009395	phospholipid catabolic process	biological_process
comp20310_c0_seq1	GO:0008152	metabolic process	biological_process
comp20310_c0_seq1	GO:0046456	icosanoid biosynthetic process	biological_process
comp20310_c0_seq1	GO:0071236	cellular response to antibiotic	biological_process
comp20310_c0_seq1	GO:0004623	phospholipase A2 activity	molecular_function
comp20310_c0_seq1	GO:0004622	lysophospholipase activity	molecular_function
comp20310_c0_seq1	GO:0004620	phospholipase activity	molecular_function
comp20310_c0_seq1	GO:0046872	metal ion binding	molecular_function
comp20310_c0_seq1	GO:0005509	calcium ion binding	molecular_function
comp20310_c0_seq1	GO:0005794	Golgi apparatus	cellular_component
comp20310_c0_seq1	GO:0005789	endoplasmic reticulum membrane	cellular_component
comp384720_c0_seq1	GO:0005488	binding	molecular_function
comp19329_c0_seq1	GO:0008270	zinc ion binding	molecular_function
comp19329_c0_seq1	GO:0005622	intracellular	cellular_component
comp19329_c0_seq1	GO:0003676	nucleic acid binding	molecular_function
comp25436_c0_seq1	GO:0005634	nucleus	cellular_component
comp25436_c0_seq1	GO:0006355	regulation of transcription, DNA-dependent	biological_process
comp25436_c0_seq1	GO:0006351	transcription, DNA-dependent	biological_process
comp39369_c0_seq1	GO:0016020	membrane	cellular_component
comp39369_c0_seq1	GO:0016757	transferase activity, transferring glycosyl groups	molecular_function
comp39369_c0_seq1	GO:0005794	Golgi apparatus	cellular_component
comp39369_c0_seq1	GO:0016021	integral to membrane	cellular_component
comp39369_c0_seq1	GO:0016740	transferase activity	molecular_function
comp39369_c0_seq1	GO:0008532	N-acetyllactosaminide beta-1,3-N-acetylglucosaminyltransferase activity	molecular_function
comp39369_c0_seq1	GO:0000139	Golgi membrane	cellular_component
comp39369_c0_seq1	GO:0030311	poly-N-acetyllactosamine biosynthetic process	biological_process
comp7949_c0_seq1	GO:0006511	ubiquitin-dependent protein catabolic process	biological_process
comp7949_c0_seq1	GO:0004221	ubiquitin thiolesterase activity	molecular_function
comp39706_c0_seq7	GO:0008270	zinc ion binding	molecular_function
comp266342_c0_seq1	GO:0006810	transport	biological_process
comp266342_c0_seq1	GO:0055085	transmembrane transport	biological_process
comp266342_c0_seq1	GO:0005643	nuclear pore	cellular_component
comp266342_c0_seq1	GO:0005634	nucleus	cellular_component
comp266342_c0_seq1	GO:0008565	protein transporter activity	molecular_function
comp266342_c0_seq1	GO:0005622	intracellular	cellular_component
comp266342_c0_seq1	GO:0005737	cytoplasm	cellular_component
comp266342_c0_seq1	GO:0005488	binding	molecular_function
comp266342_c0_seq1	GO:0051028	mRNA transport	biological_process
comp266342_c0_seq1	GO:0006886	intracellular protein transport	biological_process
comp266342_c0_seq1	GO:0015031	protein transport	biological_process
comp602982_c0_seq1	GO:0005524	ATP binding	molecular_function
comp602982_c0_seq1	GO:0006298	mismatch repair	biological_process
comp602982_c0_seq1	GO:0030983	mismatched DNA binding	molecular_function
comp602182_c0_seq1	GO:0004872	receptor activity	molecular_function
comp8418_c0_seq1	GO:0005634	nucleus	cellular_component
comp8418_c0_seq1	GO:0008270	zinc ion binding	molecular_function
comp8418_c0_seq1	GO:0006351	transcription, DNA-dependent	biological_process
comp185911_c0_seq1	GO:0016817	hydrolase activity, acting on acid anhydrides	molecular_function
comp185911_c0_seq1	GO:0005634	nucleus	cellular_component
comp185911_c0_seq1	GO:0003677	DNA binding	molecular_function
comp185911_c0_seq1	GO:0005524	ATP binding	molecular_function
comp185911_c0_seq1	GO:0004386	helicase activity	molecular_function
comp185911_c0_seq1	GO:0008026	ATP-dependent helicase activity	molecular_function
comp185911_c0_seq1	GO:0003676	nucleic acid binding	molecular_function
comp308173_c0_seq1	GO:0009986	cell surface	cellular_component
comp308173_c0_seq1	GO:0046649	lymphocyte activation	biological_process
comp308173_c0_seq1	GO:0004872	receptor activity	molecular_function
comp308173_c0_seq1	GO:0016021	integral to membrane	cellular_component
comp428975_c0_seq1	GO:0003779	actin binding	molecular_function
comp10584_c0_seq1	GO:0016788	hydrolase activity, acting on ester bonds	molecular_function
comp10455_c0_seq1	GO:0016272	prefoldin complex	cellular_component
comp10455_c0_seq1	GO:0006457	protein folding	biological_process
comp10455_c0_seq1	GO:0051082	unfolded protein binding	molecular_function
comp301707_c0_seq1	GO:0000226	microtubule cytoskeleton organization	biological_process
comp301707_c0_seq1	GO:0005626	insoluble fraction	cellular_component
comp301707_c0_seq1	GO:0008017	microtubule binding	molecular_function
comp301707_c0_seq1	GO:0005737	cytoplasm	cellular_component
comp301707_c0_seq1	GO:0007257	activation of JUN kinase activity	biological_process
comp301707_c0_seq1	GO:0009950	dorsal/ventral axis specification	biological_process
comp301707_c0_seq1	GO:0060071	Wnt receptor signaling pathway, planar cell polarity pathway	biological_process
comp301707_c0_seq1	GO:0060070	canonical Wnt receptor signaling pathway	biological_process
comp301707_c0_seq1	GO:0001736	establishment of planar polarity	biological_process
comp301707_c0_seq1	GO:0016055	Wnt receptor signaling pathway	biological_process
comp301707_c0_seq1	GO:0030165	PDZ domain binding	molecular_function
comp48252_c0_seq3	GO:0005663	DNA replication factor C complex	cellular_component
comp48252_c0_seq3	GO:0003677	DNA binding	molecular_function
comp48252_c0_seq3	GO:0005524	ATP binding	molecular_function
comp48252_c0_seq3	GO:0006260	DNA replication	biological_process
comp48252_c0_seq3	GO:0005622	intracellular	cellular_component
comp48252_c0_seq3	GO:0003689	DNA clamp loader activity	molecular_function
comp48252_c0_seq3	GO:0000166	nucleotide binding	molecular_function
comp48252_c0_seq3	GO:0017111	nucleoside-triphosphatase activity	molecular_function
comp32126_c0_seq1	GO:0046872	metal ion binding	molecular_function
comp32126_c0_seq1	GO:0008270	zinc ion binding	molecular_function
comp32126_c0_seq1	GO:0003676	nucleic acid binding	molecular_function
comp32061_c0_seq1	GO:0004843	ubiquitin-specific protease activity	molecular_function
comp32061_c0_seq1	GO:0008233	peptidase activity	molecular_function
comp32061_c0_seq1	GO:0004221	ubiquitin thiolesterase activity	molecular_function
comp32061_c0_seq1	GO:0006511	ubiquitin-dependent protein catabolic process	biological_process
comp32061_c0_seq1	GO:0008234	cysteine-type peptidase activity	molecular_function
comp32061_c0_seq1	GO:0016787	hydrolase activity	molecular_function
comp32061_c0_seq1	GO:0004197	cysteine-type endopeptidase activity	molecular_function
comp32061_c0_seq1	GO:0016579	protein deubiquitination	biological_process
comp11314_c0_seq1	GO:0016020	membrane	cellular_component
comp11314_c0_seq1	GO:0006810	transport	biological_process
comp11314_c0_seq1	GO:0005753	mitochondrial proton-transporting ATP synthase complex	cellular_component
comp11314_c0_seq1	GO:0006811	ion transport	biological_process
comp11314_c0_seq1	GO:0015986	ATP synthesis coupled proton transport	biological_process
comp11314_c0_seq1	GO:0000276	mitochondrial proton-transporting ATP synthase complex, coupling factor F(o)	cellular_component
comp11314_c0_seq1	GO:0045263	proton-transporting ATP synthase complex, coupling factor F(o)	cellular_component
comp11314_c0_seq1	GO:0005743	mitochondrial inner membrane	cellular_component
comp11314_c0_seq1	GO:0006200	ATP catabolic process	biological_process
comp11314_c0_seq1	GO:0015078	hydrogen ion transmembrane transporter activity	molecular_function
comp11314_c0_seq1	GO:0005739	mitochondrion	cellular_component
comp11314_c0_seq1	GO:0015992	proton transport	biological_process
comp11314_c0_seq1	GO:0016887	ATPase activity	molecular_function
comp6014_c0_seq2	GO:0045892	negative regulation of transcription, DNA-dependent	biological_process
comp6014_c0_seq2	GO:0005634	nucleus	cellular_component
comp6014_c0_seq2	GO:0003677	DNA binding	molecular_function
comp6014_c0_seq2	GO:0006355	regulation of transcription, DNA-dependent	biological_process
comp6014_c0_seq2	GO:0043565	sequence-specific DNA binding	molecular_function
comp6014_c0_seq2	GO:0006351	transcription, DNA-dependent	biological_process
comp6014_c0_seq2	GO:0007049	cell cycle	biological_process
comp6014_c0_seq2	GO:0003700	sequence-specific DNA binding transcription factor activity	molecular_function
comp41084_c0_seq1	GO:0046872	metal ion binding	molecular_function
comp41084_c0_seq1	GO:0016787	hydrolase activity	molecular_function
comp41084_c0_seq1	GO:0008152	metabolic process	biological_process
comp41084_c0_seq1	GO:0005044	scavenger receptor activity	molecular_function
comp41084_c0_seq1	GO:0030247	polysaccharide binding	molecular_function
comp41084_c0_seq1	GO:0006955	immune response	biological_process
comp41084_c0_seq1	GO:0003824	catalytic activity	molecular_function
comp41084_c0_seq1	GO:0003676	nucleic acid binding	molecular_function
comp39749_c0_seq2	GO:0016020	membrane	cellular_component
comp39749_c0_seq2	GO:0007165	signal transduction	biological_process
comp39749_c0_seq2	GO:0005737	cytoplasm	cellular_component
comp39749_c0_seq2	GO:0019861	flagellum	cellular_component
comp39749_c0_seq2	GO:0007339	binding of sperm to zona pellucida	biological_process
comp39749_c0_seq2	GO:0001539	ciliary or flagellar motility	biological_process
comp39749_c0_seq2	GO:0008603	cAMP-dependent protein kinase regulator activity	molecular_function
comp39749_c0_seq2	GO:0031514	motile cilium	cellular_component
comp39749_c0_seq2	GO:0072372	primary cilium	cellular_component
comp579184_c0_seq1	GO:0005634	nucleus	cellular_component
comp579184_c0_seq1	GO:0005813	centrosome	cellular_component
comp579184_c0_seq1	GO:0005886	plasma membrane	cellular_component
comp579184_c0_seq1	GO:0005737	cytoplasm	cellular_component
comp449155_c0_seq1	GO:0007155	cell adhesion	biological_process
comp449155_c0_seq1	GO:0005576	extracellular region	cellular_component
comp449155_c0_seq1	GO:0005581	collagen	cellular_component
comp449155_c0_seq1	GO:0005198	structural molecule activity	molecular_function
comp449155_c0_seq1	GO:0005737	cytoplasm	cellular_component
comp449155_c0_seq1	GO:0005578	proteinaceous extracellular matrix	cellular_component
comp7201_c0_seq1	GO:0016020	membrane	cellular_component
comp7201_c0_seq1	GO:0016021	integral to membrane	cellular_component
comp203900_c0_seq1	GO:0005488	binding	molecular_function
comp45216_c0_seq3	GO:0016020	membrane	cellular_component
comp45216_c0_seq3	GO:0007186	G-protein coupled receptor signaling pathway	biological_process
comp45216_c0_seq3	GO:0007165	signal transduction	biological_process
comp45216_c0_seq3	GO:0004872	receptor activity	molecular_function
comp45216_c0_seq3	GO:0016493	C-C chemokine receptor activity	molecular_function
comp45216_c0_seq3	GO:0004930	G-protein coupled receptor activity	molecular_function
comp45216_c0_seq3	GO:0016021	integral to membrane	cellular_component
comp45216_c0_seq3	GO:0004871	signal transducer activity	molecular_function
comp45216_c0_seq3	GO:0004950	chemokine receptor activity	molecular_function
comp45216_c0_seq3	GO:0005886	plasma membrane	cellular_component
comp546805_c0_seq1	GO:0030261	chromosome condensation	biological_process
comp546805_c0_seq1	GO:0005634	nucleus	cellular_component
comp546805_c0_seq1	GO:0051301	cell division	biological_process
comp546805_c0_seq1	GO:0007049	cell cycle	biological_process
comp546805_c0_seq1	GO:0005488	binding	molecular_function
comp546805_c0_seq1	GO:0007067	mitosis	biological_process
comp222324_c0_seq1	GO:0005634	nucleus	cellular_component
comp222324_c0_seq1	GO:0003677	DNA binding	molecular_function
comp222324_c0_seq1	GO:0006355	regulation of transcription, DNA-dependent	biological_process
comp222324_c0_seq1	GO:0003746	translation elongation factor activity	molecular_function
comp222324_c0_seq1	GO:0006414	translational elongation	biological_process
comp222324_c0_seq1	GO:0006351	transcription, DNA-dependent	biological_process
comp222324_c0_seq1	GO:0003676	nucleic acid binding	molecular_function
comp222324_c0_seq1	GO:0032784	regulation of DNA-dependent transcription, elongation	biological_process
comp222324_c0_seq1	GO:0006357	regulation of transcription from RNA polymerase II promoter	biological_process
comp222324_c0_seq1	GO:0008270	zinc ion binding	molecular_function
comp222324_c0_seq1	GO:0006354	DNA-dependent transcription, elongation	biological_process
comp27562_c0_seq1	GO:0016973	poly(A)+ mRNA export from nucleus	biological_process
comp27562_c0_seq1	GO:0010793	regulation of mRNA export from nucleus	biological_process
comp27562_c0_seq1	GO:0005634	nucleus	cellular_component
comp27562_c0_seq1	GO:0008270	zinc ion binding	molecular_function
comp27562_c0_seq1	GO:0006378	mRNA polyadenylation	biological_process
comp27562_c0_seq1	GO:0003676	nucleic acid binding	molecular_function
comp33364_c0_seq1	GO:0006810	transport	biological_process
comp33364_c0_seq1	GO:0005524	ATP binding	molecular_function
comp33364_c0_seq1	GO:0006355	regulation of transcription, DNA-dependent	biological_process
comp33364_c0_seq1	GO:0005622	intracellular	cellular_component
comp33364_c0_seq1	GO:0000166	nucleotide binding	molecular_function
comp33364_c0_seq1	GO:0007264	small GTPase mediated signal transduction	biological_process
comp33364_c0_seq1	GO:0005525	GTP binding	molecular_function
comp33364_c0_seq1	GO:0008134	transcription factor binding	molecular_function
comp33364_c0_seq1	GO:0015031	protein transport	biological_process
comp41357_c0_seq1	GO:0033198	response to ATP	biological_process
comp41357_c0_seq1	GO:0016020	membrane	cellular_component
comp41357_c0_seq1	GO:0002020	protease binding	molecular_function
comp41357_c0_seq1	GO:0050839	cell adhesion molecule binding	molecular_function
comp41357_c0_seq1	GO:0009897	external side of plasma membrane	cellular_component
comp41357_c0_seq1	GO:0005529	carbohydrate binding	molecular_function
comp41357_c0_seq1	GO:0005488	binding	molecular_function
comp41357_c0_seq1	GO:0007155	cell adhesion	biological_process
comp41357_c0_seq1	GO:0016021	integral to membrane	cellular_component
comp41357_c0_seq1	GO:0005886	plasma membrane	cellular_component
comp435898_c0_seq1	GO:0005509	calcium ion binding	molecular_function
comp40512_c0_seq5	GO:0005524	ATP binding	molecular_function
comp40512_c0_seq5	GO:0031435	mitogen-activated protein kinase kinase kinase binding	molecular_function
comp40512_c0_seq5	GO:0016567	protein ubiquitination	biological_process
comp40512_c0_seq5	GO:0016874	ligase activity	molecular_function
comp40512_c0_seq5	GO:0004842	ubiquitin-protein ligase activity	molecular_function
comp40512_c0_seq5	GO:0043130	ubiquitin binding	molecular_function
comp40512_c0_seq5	GO:0039020	pronephric nephron tubule development	biological_process
comp40512_c0_seq5	GO:0000166	nucleotide binding	molecular_function
comp40512_c0_seq5	GO:0007275	multicellular organismal development	biological_process
comp40512_c0_seq5	GO:0016881	acid-amino acid ligase activity	molecular_function
comp38573_c0_seq1	GO:0046872	metal ion binding	molecular_function
comp38573_c0_seq1	GO:0016226	iron-sulfur cluster assembly	biological_process
comp38573_c0_seq1	GO:0005739	mitochondrion	cellular_component
comp38573_c0_seq1	GO:0005198	structural molecule activity	molecular_function
comp38573_c0_seq1	GO:0051536	iron-sulfur cluster binding	molecular_function
comp48988_c0_seq5	GO:0007155	cell adhesion	biological_process
comp48988_c0_seq5	GO:0005198	structural molecule activity	molecular_function
comp42879_c0_seq1	GO:0042167	heme catabolic process	biological_process
comp42879_c0_seq1	GO:0008270	zinc ion binding	molecular_function
comp42879_c0_seq1	GO:0055114	oxidation-reduction process	biological_process
comp42879_c0_seq1	GO:0005737	cytoplasm	cellular_component
comp42879_c0_seq1	GO:0005488	binding	molecular_function
comp42879_c0_seq1	GO:0016491	oxidoreductase activity	molecular_function
comp42879_c0_seq1	GO:0004074	biliverdin reductase activity	molecular_function
comp199191_c0_seq1	GO:0006355	regulation of transcription, DNA-dependent	biological_process
comp199191_c0_seq1	GO:0008270	zinc ion binding	molecular_function
comp199191_c0_seq1	GO:0005622	intracellular	cellular_component
comp199191_c0_seq1	GO:0003676	nucleic acid binding	molecular_function
comp486064_c0_seq1	GO:0016020	membrane	cellular_component
comp486064_c0_seq1	GO:0042472	inner ear morphogenesis	biological_process
comp486064_c0_seq1	GO:0009590	detection of gravity	biological_process
comp30652_c0_seq1	GO:0016020	membrane	cellular_component
comp30652_c0_seq1	GO:0006810	transport	biological_process
comp30652_c0_seq1	GO:0007264	small GTPase mediated signal transduction	biological_process
comp30652_c0_seq1	GO:0000166	nucleotide binding	molecular_function
comp30652_c0_seq1	GO:0005525	GTP binding	molecular_function
comp30652_c0_seq1	GO:0015031	protein transport	biological_process
comp30652_c0_seq1	GO:0005886	plasma membrane	cellular_component
comp273912_c0_seq1	GO:0005615	extracellular space	cellular_component
comp273912_c0_seq1	GO:0050806	positive regulation of synaptic transmission	biological_process
comp273912_c0_seq1	GO:0030054	cell junction	cellular_component
comp273912_c0_seq1	GO:0005576	extracellular region	cellular_component
comp273912_c0_seq1	GO:0045202	synapse	cellular_component
comp37803_c0_seq1	GO:0005615	extracellular space	cellular_component
comp37803_c0_seq1	GO:0007165	signal transduction	biological_process
comp37803_c0_seq1	GO:0005102	receptor binding	molecular_function
comp319123_c0_seq1	GO:0006886	intracellular protein transport	biological_process
comp319123_c0_seq1	GO:0006605	protein targeting	biological_process
comp319123_c0_seq1	GO:0005742	mitochondrial outer membrane translocase complex	cellular_component
comp429053_c0_seq1	GO:0005524	ATP binding	molecular_function
comp429053_c0_seq1	GO:0004674	protein serine/threonine kinase activity	molecular_function
comp429053_c0_seq1	GO:0004672	protein kinase activity	molecular_function
comp429053_c0_seq1	GO:0006468	protein phosphorylation	biological_process
comp429053_c0_seq1	GO:0016772	transferase activity, transferring phosphorus-containing groups	molecular_function
comp220725_c0_seq1	GO:0016020	membrane	cellular_component
comp220725_c0_seq1	GO:0007155	cell adhesion	biological_process
comp220725_c0_seq1	GO:0007156	homophilic cell adhesion	biological_process
comp220725_c0_seq1	GO:0005509	calcium ion binding	molecular_function
comp220725_c0_seq1	GO:0005886	plasma membrane	cellular_component
comp125375_c0_seq1	GO:0008270	zinc ion binding	molecular_function
comp31830_c0_seq1	GO:0016020	membrane	cellular_component
comp31830_c0_seq1	GO:0016021	integral to membrane	cellular_component
comp312789_c0_seq1	GO:0005212	structural constituent of eye lens	molecular_function
comp312789_c0_seq1	GO:0045104	intermediate filament cytoskeleton organization	biological_process
comp312789_c0_seq1	GO:0005882	intermediate filament	cellular_component
comp312789_c0_seq1	GO:0005737	cytoplasm	cellular_component
comp312789_c0_seq1	GO:0048469	cell maturation	biological_process
comp312789_c0_seq1	GO:0007010	cytoskeleton organization	biological_process
comp312789_c0_seq1	GO:0070307	lens fiber cell development	biological_process
comp312789_c0_seq1	GO:0005198	structural molecule activity	molecular_function
comp40475_c0_seq2	GO:0010008	endosome membrane	cellular_component
comp40475_c0_seq2	GO:0005634	nucleus	cellular_component
comp40475_c0_seq2	GO:0005654	nucleoplasm	cellular_component
comp40475_c0_seq2	GO:0006916	anti-apoptosis	biological_process
comp40475_c0_seq2	GO:0016044	cellular membrane organization	biological_process
comp40475_c0_seq2	GO:0005737	cytoplasm	cellular_component
comp40475_c0_seq2	GO:0006915	apoptotic process	biological_process
comp40475_c0_seq2	GO:0051437	positive regulation of ubiquitin-protein ligase activity involved in mitotic cell cycle	biological_process
comp40475_c0_seq2	GO:0051436	negative regulation of ubiquitin-protein ligase activity involved in mitotic cell cycle	biological_process
comp40475_c0_seq2	GO:0031145	anaphase-promoting complex-dependent proteasomal ubiquitin-dependent protein catabolic process	biological_process
comp40475_c0_seq2	GO:0005829	cytosol	cellular_component
comp40475_c0_seq2	GO:0002755	MyD88-dependent toll-like receptor signaling pathway	biological_process
comp40475_c0_seq2	GO:0002756	MyD88-independent toll-like receptor signaling pathway	biological_process
comp40475_c0_seq2	GO:0008624	induction of apoptosis by extracellular signals	biological_process
comp453457_c0_seq1	GO:0016020	membrane	cellular_component
comp453457_c0_seq1	GO:0006810	transport	biological_process
comp453457_c0_seq1	GO:0030154	cell differentiation	biological_process
comp453457_c0_seq1	GO:0019898	extrinsic to membrane	cellular_component
comp453457_c0_seq1	GO:0035375	zymogen binding	molecular_function
comp453457_c0_seq1	GO:0042589	zymogen granule membrane	cellular_component
comp453457_c0_seq1	GO:0051637	Gram-positive bacterial cell surface binding	molecular_function
comp453457_c0_seq1	GO:0005044	scavenger receptor activity	molecular_function
comp453457_c0_seq1	GO:0007275	multicellular organismal development	biological_process
comp453457_c0_seq1	GO:0005576	extracellular region	cellular_component
comp453457_c0_seq1	GO:0015031	protein transport	biological_process
comp453457_c0_seq1	GO:0051636	Gram-negative bacterial cell surface binding	molecular_function
comp43621_c0_seq1	GO:0005634	nucleus	cellular_component
comp43621_c0_seq1	GO:0005737	cytoplasm	cellular_component
comp359744_c0_seq1	GO:0015074	DNA integration	biological_process
comp359744_c0_seq1	GO:0016020	membrane	cellular_component
comp359744_c0_seq1	GO:0003677	DNA binding	molecular_function
comp359744_c0_seq1	GO:0003723	RNA binding	molecular_function
comp359744_c0_seq1	GO:0008233	peptidase activity	molecular_function
comp359744_c0_seq1	GO:0004523	ribonuclease H activity	molecular_function
comp359744_c0_seq1	GO:0019028	viral capsid	cellular_component
comp359744_c0_seq1	GO:0019068	virion assembly	biological_process
comp359744_c0_seq1	GO:0019012	virion	cellular_component
comp359744_c0_seq1	GO:0003964	RNA-directed DNA polymerase activity	molecular_function
comp359744_c0_seq1	GO:0016787	hydrolase activity	molecular_function
comp359744_c0_seq1	GO:0008270	zinc ion binding	molecular_function
comp359744_c0_seq1	GO:0008152	metabolic process	biological_process
comp359744_c0_seq1	GO:0020002	host cell plasma membrane	cellular_component
comp359744_c0_seq1	GO:0016779	nucleotidyltransferase activity	molecular_function
comp359744_c0_seq1	GO:0044185	host cell late endosome membrane	cellular_component
comp359744_c0_seq1	GO:0003824	catalytic activity	molecular_function
comp359744_c0_seq1	GO:0016032	viral reproduction	biological_process
comp359744_c0_seq1	GO:0004518	nuclease activity	molecular_function
comp359744_c0_seq1	GO:0004190	aspartic-type endopeptidase activity	molecular_function
comp359744_c0_seq1	GO:0003676	nucleic acid binding	molecular_function
comp359744_c0_seq1	GO:0046872	metal ion binding	molecular_function
comp359744_c0_seq1	GO:0006508	proteolysis	biological_process
comp359744_c0_seq1	GO:0016740	transferase activity	molecular_function
comp359744_c0_seq1	GO:0005198	structural molecule activity	molecular_function
comp359744_c0_seq1	GO:0006310	DNA recombination	biological_process
comp359744_c0_seq1	GO:0006278	RNA-dependent DNA replication	biological_process
comp359744_c0_seq1	GO:0004519	endonuclease activity	molecular_function
comp359744_c0_seq1	GO:0033644	host cell membrane	cellular_component
comp359744_c0_seq1	GO:0044174	host cell endosome	cellular_component
comp30648_c0_seq1	GO:0006511	ubiquitin-dependent protein catabolic process	biological_process
comp30648_c0_seq1	GO:0005622	intracellular	cellular_component
comp30648_c0_seq1	GO:0004221	ubiquitin thiolesterase activity	molecular_function
comp30648_c0_seq1	GO:0008242	omega peptidase activity	molecular_function
comp40855_c0_seq3	GO:0030658	transport vesicle membrane	cellular_component
comp40855_c0_seq3	GO:0016020	membrane	cellular_component
comp40855_c0_seq3	GO:0031410	cytoplasmic vesicle	cellular_component
comp40855_c0_seq3	GO:0006518	peptide metabolic process	biological_process
comp40855_c0_seq3	GO:0055114	oxidation-reduction process	biological_process
comp40855_c0_seq3	GO:0016829	lyase activity	molecular_function
comp40855_c0_seq3	GO:0005507	copper ion binding	molecular_function
comp40855_c0_seq3	GO:0016021	integral to membrane	cellular_component
comp40855_c0_seq3	GO:0016491	oxidoreductase activity	molecular_function
comp40855_c0_seq3	GO:0004504	peptidylglycine monooxygenase activity	molecular_function
comp40855_c0_seq3	GO:0008152	metabolic process	biological_process
comp40855_c0_seq3	GO:0003824	catalytic activity	molecular_function
comp40855_c0_seq3	GO:0004598	peptidylamidoglycolate lyase activity	molecular_function
comp40855_c0_seq3	GO:0046872	metal ion binding	molecular_function
comp40855_c0_seq3	GO:0009987	cellular process	biological_process
comp40855_c0_seq3	GO:0004497	monooxygenase activity	molecular_function
comp40855_c0_seq3	GO:0016715	oxidoreductase activity, acting on paired donors, with incorporation or reduction of molecular oxygen, reduced ascorbate as one donor, and incorporation of one atom of oxygen	molecular_function
comp208374_c0_seq1	GO:0016020	membrane	cellular_component
comp208374_c0_seq1	GO:0030154	cell differentiation	biological_process
comp208374_c0_seq1	GO:0007165	signal transduction	biological_process
comp208374_c0_seq1	GO:0004872	receptor activity	molecular_function
comp208374_c0_seq1	GO:0005488	binding	molecular_function
comp208374_c0_seq1	GO:0006915	apoptotic process	biological_process
comp208374_c0_seq1	GO:0007275	multicellular organismal development	biological_process
comp208374_c0_seq1	GO:0016021	integral to membrane	cellular_component
comp191448_c0_seq1	GO:0008270	zinc ion binding	molecular_function
comp191448_c0_seq1	GO:0005622	intracellular	cellular_component
comp191448_c0_seq1	GO:0003676	nucleic acid binding	molecular_function
comp321500_c0_seq1	GO:0030514	negative regulation of BMP signaling pathway	biological_process
comp321500_c0_seq1	GO:0007389	pattern specification process	biological_process
comp321500_c0_seq1	GO:0005615	extracellular space	cellular_component
comp321500_c0_seq1	GO:0016055	Wnt receptor signaling pathway	biological_process
comp321500_c0_seq1	GO:0005576	extracellular region	cellular_component
comp321500_c0_seq1	GO:0042475	odontogenesis of dentin-containing tooth	biological_process
comp227903_c0_seq1	GO:0016020	membrane	cellular_component
comp227903_c0_seq1	GO:0007186	G-protein coupled receptor signaling pathway	biological_process
comp227903_c0_seq1	GO:0007165	signal transduction	biological_process
comp227903_c0_seq1	GO:0004872	receptor activity	molecular_function
comp227903_c0_seq1	GO:0016021	integral to membrane	cellular_component
comp227903_c0_seq1	GO:0004871	signal transducer activity	molecular_function
comp227903_c0_seq1	GO:0005886	plasma membrane	cellular_component
comp227903_c0_seq1	GO:0004930	G-protein coupled receptor activity	molecular_function
comp781700_c0_seq1	GO:0016020	membrane	cellular_component
comp781700_c0_seq1	GO:0008233	peptidase activity	molecular_function
comp781700_c0_seq1	GO:0004222	metalloendopeptidase activity	molecular_function
comp781700_c0_seq1	GO:0046872	metal ion binding	molecular_function
comp781700_c0_seq1	GO:0006508	proteolysis	biological_process
comp781700_c0_seq1	GO:0008237	metallopeptidase activity	molecular_function
comp781700_c0_seq1	GO:0016787	hydrolase activity	molecular_function
comp781700_c0_seq1	GO:0008270	zinc ion binding	molecular_function
comp781700_c0_seq1	GO:0016021	integral to membrane	cellular_component
comp529720_c0_seq1	GO:0035335	peptidyl-tyrosine dephosphorylation	biological_process
comp529720_c0_seq1	GO:0008138	protein tyrosine/serine/threonine phosphatase activity	molecular_function
comp529720_c0_seq1	GO:0006470	protein dephosphorylation	biological_process
comp529720_c0_seq1	GO:0016311	dephosphorylation	biological_process
comp529720_c0_seq1	GO:0004725	protein tyrosine phosphatase activity	molecular_function
comp529720_c0_seq1	GO:0016791	phosphatase activity	molecular_function
comp37051_c0_seq1	GO:0030425	dendrite	cellular_component
comp37051_c0_seq1	GO:0007528	neuromuscular junction development	biological_process
comp37051_c0_seq1	GO:0005085	guanyl-nucleotide exchange factor activity	molecular_function
comp37051_c0_seq1	GO:0005737	cytoplasm	cellular_component
comp37051_c0_seq1	GO:0042598	vesicular fraction	cellular_component
comp37051_c0_seq1	GO:0071902	positive regulation of protein serine/threonine kinase activity	biological_process
comp37051_c0_seq1	GO:0043197	dendritic spine	cellular_component
comp37051_c0_seq1	GO:0017137	Rab GTPase binding	molecular_function
comp37051_c0_seq1	GO:0005769	early endosome	cellular_component
comp37051_c0_seq1	GO:0030676	Rac guanyl-nucleotide exchange factor activity	molecular_function
comp37051_c0_seq1	GO:0005622	intracellular	cellular_component
comp37051_c0_seq1	GO:0032855	positive regulation of Rac GTPase activity	biological_process
comp37051_c0_seq1	GO:0017112	Rab guanyl-nucleotide exchange factor activity	molecular_function
comp37051_c0_seq1	GO:0030027	lamellipodium	cellular_component
comp37051_c0_seq1	GO:0014069	postsynaptic density	cellular_component
comp37051_c0_seq1	GO:0001662	behavioral fear response	biological_process
comp37051_c0_seq1	GO:0006979	response to oxidative stress	biological_process
comp37051_c0_seq1	GO:0035249	synaptic transmission, glutamatergic	biological_process
comp37051_c0_seq1	GO:0008104	protein localization	biological_process
comp37051_c0_seq1	GO:0001881	receptor recycling	biological_process
comp37051_c0_seq1	GO:0043539	protein serine/threonine kinase activator activity	molecular_function
comp37051_c0_seq1	GO:0016050	vesicle organization	biological_process
comp37051_c0_seq1	GO:0048812	neuron projection morphogenesis	biological_process
comp37051_c0_seq1	GO:0005829	cytosol	cellular_component
comp37051_c0_seq1	GO:0045860	positive regulation of protein kinase activity	biological_process
comp37051_c0_seq1	GO:0016197	endosomal transport	biological_process
comp37051_c0_seq1	GO:0005813	centrosome	cellular_component
comp37051_c0_seq1	GO:0051036	regulation of endosome size	biological_process
comp37051_c0_seq1	GO:0032313	regulation of Rab GTPase activity	biological_process
comp37051_c0_seq1	GO:0042803	protein homodimerization activity	molecular_function
comp37051_c0_seq1	GO:0001726	ruffle	cellular_component
comp37051_c0_seq1	GO:0007626	locomotory behavior	biological_process
comp37051_c0_seq1	GO:0043234	protein complex	cellular_component
comp37051_c0_seq1	GO:0035023	regulation of Rho protein signal transduction	biological_process
comp37051_c0_seq1	GO:0005089	Rho guanyl-nucleotide exchange factor activity	molecular_function
comp422816_c0_seq1	GO:0016817	hydrolase activity, acting on acid anhydrides	molecular_function
comp422816_c0_seq1	GO:0005634	nucleus	cellular_component
comp422816_c0_seq1	GO:0003677	DNA binding	molecular_function
comp422816_c0_seq1	GO:0005524	ATP binding	molecular_function
comp422816_c0_seq1	GO:0004386	helicase activity	molecular_function
comp422816_c0_seq1	GO:0008026	ATP-dependent helicase activity	molecular_function
comp422816_c0_seq1	GO:0003676	nucleic acid binding	molecular_function
comp192581_c0_seq1	GO:0006357	regulation of transcription from RNA polymerase II promoter	biological_process
comp192581_c0_seq1	GO:0005634	nucleus	cellular_component
comp192581_c0_seq1	GO:0008023	transcription elongation factor complex	cellular_component
comp192581_c0_seq1	GO:0006355	regulation of transcription, DNA-dependent	biological_process
comp192581_c0_seq1	GO:0033588	Elongator holoenzyme complex	cellular_component
comp192581_c0_seq1	GO:0008607	phosphorylase kinase regulator activity	molecular_function
comp192581_c0_seq1	GO:0006351	transcription, DNA-dependent	biological_process
comp192581_c0_seq1	GO:0005737	cytoplasm	cellular_component
comp25922_c0_seq2	GO:0016881	acid-amino acid ligase activity	molecular_function
comp724662_c0_seq1	GO:0007018	microtubule-based movement	biological_process
comp724662_c0_seq1	GO:0005524	ATP binding	molecular_function
comp724662_c0_seq1	GO:0003777	microtubule motor activity	molecular_function
comp1032056_c0_seq1	GO:0016020	membrane	cellular_component
comp1032056_c0_seq1	GO:0006810	transport	biological_process
comp1032056_c0_seq1	GO:0055085	transmembrane transport	biological_process
comp1032056_c0_seq1	GO:0005524	ATP binding	molecular_function
comp1032056_c0_seq1	GO:0042626	ATPase activity, coupled to transmembrane movement of substances	molecular_function
comp1032056_c0_seq1	GO:0016787	hydrolase activity	molecular_function
comp1032056_c0_seq1	GO:0000166	nucleotide binding	molecular_function
comp1032056_c0_seq1	GO:0006200	ATP catabolic process	biological_process
comp1032056_c0_seq1	GO:0016021	integral to membrane	cellular_component
comp1032056_c0_seq1	GO:0017111	nucleoside-triphosphatase activity	molecular_function
comp1032056_c0_seq1	GO:0005886	plasma membrane	cellular_component
comp1032056_c0_seq1	GO:0005215	transporter activity	molecular_function
comp1032056_c0_seq1	GO:0016887	ATPase activity	molecular_function
comp596909_c0_seq1	GO:0010466	negative regulation of peptidase activity	biological_process
comp596909_c0_seq1	GO:0005615	extracellular space	cellular_component
comp596909_c0_seq1	GO:0004867	serine-type endopeptidase inhibitor activity	molecular_function
comp596909_c0_seq1	GO:0010951	negative regulation of endopeptidase activity	biological_process
comp596909_c0_seq1	GO:0005576	extracellular region	cellular_component
comp596909_c0_seq1	GO:0004866	endopeptidase inhibitor activity	molecular_function
comp596909_c0_seq1	GO:0030414	peptidase inhibitor activity	molecular_function
comp301803_c0_seq1	GO:0005524	ATP binding	molecular_function
comp301803_c0_seq1	GO:0004674	protein serine/threonine kinase activity	molecular_function
comp301803_c0_seq1	GO:0004672	protein kinase activity	molecular_function
comp301803_c0_seq1	GO:0006468	protein phosphorylation	biological_process
comp301803_c0_seq1	GO:0016772	transferase activity, transferring phosphorus-containing groups	molecular_function
comp391321_c0_seq1	GO:0016020	membrane	cellular_component
comp391321_c0_seq1	GO:0005887	integral to plasma membrane	cellular_component
comp391321_c0_seq1	GO:0005905	coated pit	cellular_component
comp391321_c0_seq1	GO:0004872	receptor activity	molecular_function
comp391321_c0_seq1	GO:0016021	integral to membrane	cellular_component
comp391321_c0_seq1	GO:0006897	endocytosis	biological_process
comp44971_c0_seq2	GO:0006396	RNA processing	biological_process
comp44971_c0_seq2	GO:0003723	RNA binding	molecular_function
comp48120_c0_seq2	GO:0010494	cytoplasmic stress granule	cellular_component
comp48120_c0_seq2	GO:0033554	cellular response to stress	biological_process
comp48120_c0_seq2	GO:0003723	RNA binding	molecular_function
comp48120_c0_seq2	GO:0000381	regulation of alternative nuclear mRNA splicing, via spliceosome	biological_process
comp48120_c0_seq2	GO:0005737	cytoplasm	cellular_component
comp48120_c0_seq2	GO:0003730	mRNA 3'-UTR binding	molecular_function
comp48120_c0_seq2	GO:0045947	negative regulation of translational initiation	biological_process
comp48120_c0_seq2	GO:0017148	negative regulation of translation	biological_process
comp48120_c0_seq2	GO:0005730	nucleolus	cellular_component
comp48120_c0_seq2	GO:0000166	nucleotide binding	molecular_function
comp48120_c0_seq2	GO:0008270	zinc ion binding	molecular_function
comp48120_c0_seq2	GO:0032922	circadian regulation of gene expression	biological_process
comp48120_c0_seq2	GO:0043153	entrainment of circadian clock by photoperiod	biological_process
comp48120_c0_seq2	GO:0006397	mRNA processing	biological_process
comp48120_c0_seq2	GO:0003729	mRNA binding	molecular_function
comp48120_c0_seq2	GO:0005634	nucleus	cellular_component
comp48120_c0_seq2	GO:0005654	nucleoplasm	cellular_component
comp48120_c0_seq2	GO:0046822	regulation of nucleocytoplasmic transport	biological_process
comp48120_c0_seq2	GO:0016607	nuclear speck	cellular_component
comp48120_c0_seq2	GO:0003676	nucleic acid binding	molecular_function
comp48120_c0_seq2	GO:0051149	positive regulation of muscle cell differentiation	biological_process
comp48120_c0_seq2	GO:0046872	metal ion binding	molecular_function
comp48120_c0_seq2	GO:0035198	miRNA binding	molecular_function
comp48120_c0_seq2	GO:0032055	negative regulation of translation in response to stress	biological_process
comp48120_c0_seq2	GO:0008380	RNA splicing	biological_process
comp48120_c0_seq2	GO:0035278	negative regulation of translation involved in gene silencing by miRNA	biological_process
comp48120_c0_seq2	GO:0051403	stress-activated MAPK cascade	biological_process
comp27889_c0_seq2	GO:0005615	extracellular space	cellular_component
comp27889_c0_seq2	GO:0042102	positive regulation of T cell proliferation	biological_process
comp27889_c0_seq2	GO:0045580	regulation of T cell differentiation	biological_process
comp27889_c0_seq2	GO:0032819	positive regulation of natural killer cell proliferation	biological_process
comp27889_c0_seq2	GO:0032740	positive regulation of interleukin-17 production	biological_process
comp27889_c0_seq2	GO:0005737	cytoplasm	cellular_component
comp27889_c0_seq2	GO:0005126	cytokine receptor binding	molecular_function
comp27889_c0_seq2	GO:0045062	extrathymic T cell selection	biological_process
comp27889_c0_seq2	GO:0032825	positive regulation of natural killer cell differentiation	biological_process
comp27889_c0_seq2	GO:0005576	extracellular region	cellular_component
comp27889_c0_seq2	GO:0001866	NK T cell proliferation	biological_process
comp27889_c0_seq2	GO:0005125	cytokine activity	molecular_function
comp27889_c0_seq2	GO:0048535	lymph node development	biological_process
comp27889_c0_seq2	GO:0006955	immune response	biological_process
comp27889_c0_seq2	GO:0050691	regulation of defense response to virus by host	biological_process
comp27889_c0_seq2	GO:0050778	positive regulation of immune response	biological_process
comp10687_c0_seq2	GO:0016070	RNA metabolic process	biological_process
comp10687_c0_seq2	GO:0008135	translation factor activity, nucleic acid binding	molecular_function
comp10687_c0_seq2	GO:0006417	regulation of translation	biological_process
comp10687_c0_seq2	GO:0005488	binding	molecular_function
comp10687_c0_seq2	GO:0006413	translational initiation	biological_process
comp10687_c0_seq2	GO:0003743	translation initiation factor activity	molecular_function
comp10687_c0_seq2	GO:0006446	regulation of translational initiation	biological_process
comp10687_c0_seq2	GO:0006412	translation	biological_process
comp10687_c0_seq2	GO:0016281	eukaryotic translation initiation factor 4F complex	cellular_component
comp15157_c0_seq1	GO:0006810	transport	biological_process
comp15157_c0_seq1	GO:0006811	ion transport	biological_process
comp15157_c0_seq1	GO:0055114	oxidation-reduction process	biological_process
comp15157_c0_seq1	GO:0006825	copper ion transport	biological_process
comp15157_c0_seq1	GO:0046872	metal ion binding	molecular_function
comp15157_c0_seq1	GO:0005507	copper ion binding	molecular_function
comp15157_c0_seq1	GO:0004322	ferroxidase activity	molecular_function
comp15157_c0_seq1	GO:0005576	extracellular region	cellular_component
comp15157_c0_seq1	GO:0016491	oxidoreductase activity	molecular_function
comp425761_c0_seq1	GO:0008270	zinc ion binding	molecular_function
comp425761_c0_seq1	GO:0005622	intracellular	cellular_component
comp497377_c0_seq1	GO:0016020	membrane	cellular_component
comp497377_c0_seq1	GO:0007186	G-protein coupled receptor signaling pathway	biological_process
comp497377_c0_seq1	GO:0007165	signal transduction	biological_process
comp497377_c0_seq1	GO:0007217	tachykinin receptor signaling pathway	biological_process
comp497377_c0_seq1	GO:0004872	receptor activity	molecular_function
comp497377_c0_seq1	GO:0071944	cell periphery	cellular_component
comp497377_c0_seq1	GO:0004930	G-protein coupled receptor activity	molecular_function
comp497377_c0_seq1	GO:0016021	integral to membrane	cellular_component
comp497377_c0_seq1	GO:0048265	response to pain	biological_process
comp497377_c0_seq1	GO:0004995	tachykinin receptor activity	molecular_function
comp497377_c0_seq1	GO:0004871	signal transducer activity	molecular_function
comp497377_c0_seq1	GO:0005886	plasma membrane	cellular_component
comp752124_c0_seq1	GO:0005929	cilium	cellular_component
comp752124_c0_seq1	GO:0042995	cell projection	cellular_component
comp752124_c0_seq1	GO:0005874	microtubule	cellular_component
comp752124_c0_seq1	GO:0005524	ATP binding	molecular_function
comp752124_c0_seq1	GO:0003774	motor activity	molecular_function
comp752124_c0_seq1	GO:0005737	cytoplasm	cellular_component
comp752124_c0_seq1	GO:0030286	dynein complex	cellular_component
comp752124_c0_seq1	GO:0000166	nucleotide binding	molecular_function
comp752124_c0_seq1	GO:0017111	nucleoside-triphosphatase activity	molecular_function
comp752124_c0_seq1	GO:0016887	ATPase activity	molecular_function
comp752124_c0_seq1	GO:0005856	cytoskeleton	cellular_component
comp752124_c0_seq1	GO:0035086	flagellar axoneme	cellular_component
comp752124_c0_seq1	GO:0007018	microtubule-based movement	biological_process
comp752124_c0_seq1	GO:0030030	cell projection organization	biological_process
comp752124_c0_seq1	GO:0019861	flagellum	cellular_component
comp752124_c0_seq1	GO:0006200	ATP catabolic process	biological_process
comp752124_c0_seq1	GO:0003777	microtubule motor activity	molecular_function
comp187363_c0_seq1	GO:0007165	signal transduction	biological_process
comp187363_c0_seq1	GO:0007264	small GTPase mediated signal transduction	biological_process
comp187363_c0_seq1	GO:0005622	intracellular	cellular_component
comp187363_c0_seq1	GO:0005085	guanyl-nucleotide exchange factor activity	molecular_function
comp187363_c0_seq1	GO:0051056	regulation of small GTPase mediated signal transduction	biological_process
comp118617_c0_seq1	GO:0005622	intracellular	cellular_component
comp118617_c0_seq1	GO:0035556	intracellular signal transduction	biological_process
comp118617_c0_seq1	GO:0035023	regulation of Rho protein signal transduction	biological_process
comp118617_c0_seq1	GO:0005085	guanyl-nucleotide exchange factor activity	molecular_function
comp118617_c0_seq1	GO:0005089	Rho guanyl-nucleotide exchange factor activity	molecular_function
comp49082_c0_seq1	GO:0005524	ATP binding	molecular_function
comp49082_c0_seq1	GO:0000166	nucleotide binding	molecular_function
comp49082_c0_seq1	GO:0017111	nucleoside-triphosphatase activity	molecular_function
comp49082_c0_seq1	GO:0006200	ATP catabolic process	biological_process
comp49082_c0_seq1	GO:0016887	ATPase activity	molecular_function
comp49132_c0_seq19	GO:0016020	membrane	cellular_component
comp49132_c0_seq19	GO:0005524	ATP binding	molecular_function
comp49132_c0_seq19	GO:0000166	nucleotide binding	molecular_function
comp49132_c0_seq19	GO:0030054	cell junction	cellular_component
comp49132_c0_seq19	GO:0005923	tight junction	cellular_component
comp49132_c0_seq19	GO:0005886	plasma membrane	cellular_component
comp287607_c0_seq1	GO:0000287	magnesium ion binding	molecular_function
comp287607_c0_seq1	GO:0005509	calcium ion binding	molecular_function
comp287607_c0_seq1	GO:0005975	carbohydrate metabolic process	biological_process
comp287607_c0_seq1	GO:0016868	intramolecular transferase activity, phosphotransferases	molecular_function
comp43272_c0_seq3	GO:0030165	PDZ domain binding	molecular_function
comp29005_c0_seq1	GO:0005509	calcium ion binding	molecular_function
comp40597_c0_seq1	GO:0016020	membrane	cellular_component
comp40597_c0_seq1	GO:0005783	endoplasmic reticulum	cellular_component
comp40597_c0_seq1	GO:0016021	integral to membrane	cellular_component
comp40597_c0_seq1	GO:0005789	endoplasmic reticulum membrane	cellular_component
comp599034_c0_seq1	GO:0046872	metal ion binding	molecular_function
comp599034_c0_seq1	GO:0016787	hydrolase activity	molecular_function
comp599034_c0_seq1	GO:0003676	nucleic acid binding	molecular_function
comp25993_c0_seq1	GO:0003677	DNA binding	molecular_function
comp25993_c0_seq1	GO:0005634	nucleus	cellular_component
comp25993_c0_seq1	GO:0010212	response to ionizing radiation	biological_process
comp25993_c0_seq1	GO:0006281	DNA repair	biological_process
comp25993_c0_seq1	GO:0070876	SOSS complex	cellular_component
comp25993_c0_seq1	GO:0003676	nucleic acid binding	molecular_function
comp25993_c0_seq1	GO:0003697	single-stranded DNA binding	molecular_function
comp25993_c0_seq1	GO:0031576	G2/M transition checkpoint	biological_process
comp25993_c0_seq1	GO:0000724	double-strand break repair via homologous recombination	biological_process
comp25993_c0_seq1	GO:0006974	response to DNA damage stimulus	biological_process
comp773419_c0_seq1	GO:0003964	RNA-directed DNA polymerase activity	molecular_function
comp773419_c0_seq1	GO:0003723	RNA binding	molecular_function
comp773419_c0_seq1	GO:0006278	RNA-dependent DNA replication	biological_process
comp372959_c0_seq1	GO:0016020	membrane	cellular_component
comp372959_c0_seq1	GO:0007155	cell adhesion	biological_process
comp372959_c0_seq1	GO:0007156	homophilic cell adhesion	biological_process
comp372959_c0_seq1	GO:0005509	calcium ion binding	molecular_function
comp372959_c0_seq1	GO:0016021	integral to membrane	cellular_component
comp372959_c0_seq1	GO:0005886	plasma membrane	cellular_component
comp39993_c0_seq1	GO:0004703	G-protein coupled receptor kinase activity	molecular_function
comp39993_c0_seq1	GO:0007165	signal transduction	biological_process
comp39993_c0_seq1	GO:0005524	ATP binding	molecular_function
comp39993_c0_seq1	GO:0004674	protein serine/threonine kinase activity	molecular_function
comp39993_c0_seq1	GO:0004672	protein kinase activity	molecular_function
comp39993_c0_seq1	GO:0006468	protein phosphorylation	biological_process
comp39993_c0_seq1	GO:0004871	signal transducer activity	molecular_function
comp39993_c0_seq1	GO:0016772	transferase activity, transferring phosphorus-containing groups	molecular_function
comp258810_c0_seq1	GO:0016620	oxidoreductase activity, acting on the aldehyde or oxo group of donors, NAD or NADP as acceptor	molecular_function
comp258810_c0_seq1	GO:0005782	peroxisomal matrix	cellular_component
comp258810_c0_seq1	GO:0005777	peroxisome	cellular_component
comp258810_c0_seq1	GO:0055114	oxidation-reduction process	biological_process
comp258810_c0_seq1	GO:0005488	binding	molecular_function
comp258810_c0_seq1	GO:0044255	cellular lipid metabolic process	biological_process
comp258810_c0_seq1	GO:0050062	long-chain-fatty-acyl-CoA reductase activity	molecular_function
comp258810_c0_seq1	GO:0016491	oxidoreductase activity	molecular_function
comp43245_c0_seq3	GO:0016020	membrane	cellular_component
comp43245_c0_seq3	GO:0005794	Golgi apparatus	cellular_component
comp43245_c0_seq3	GO:0016021	integral to membrane	cellular_component
comp43245_c0_seq3	GO:0000139	Golgi membrane	cellular_component
comp47556_c0_seq3	GO:0005759	mitochondrial matrix	cellular_component
comp47556_c0_seq3	GO:0016310	phosphorylation	biological_process
comp47556_c0_seq3	GO:0005524	ATP binding	molecular_function
comp47556_c0_seq3	GO:0016301	kinase activity	molecular_function
comp47556_c0_seq3	GO:0006139	nucleobase-containing compound metabolic process	biological_process
comp47556_c0_seq3	GO:0004017	adenylate kinase activity	molecular_function
comp47556_c0_seq3	GO:0046899	nucleoside triphosphate adenylate kinase activity	molecular_function
comp47556_c0_seq3	GO:0019205	nucleobase-containing compound kinase activity	molecular_function
comp47556_c0_seq3	GO:0046939	nucleotide phosphorylation	biological_process
comp47556_c0_seq3	GO:0000166	nucleotide binding	molecular_function
comp47556_c0_seq3	GO:0016740	transferase activity	molecular_function
comp47556_c0_seq3	GO:0005739	mitochondrion	cellular_component
comp47556_c0_seq3	GO:0005525	GTP binding	molecular_function
comp47556_c0_seq3	GO:0016776	phosphotransferase activity, phosphate group as acceptor	molecular_function
comp47556_c0_seq3	GO:0019201	nucleotide kinase activity	molecular_function
comp380649_c0_seq1	GO:0045165	cell fate commitment	biological_process
comp380649_c0_seq1	GO:0016323	basolateral plasma membrane	cellular_component
comp380649_c0_seq1	GO:0007399	nervous system development	biological_process
comp380649_c0_seq1	GO:0005634	nucleus	cellular_component
comp380649_c0_seq1	GO:0007165	signal transduction	biological_process
comp380649_c0_seq1	GO:0005524	ATP binding	molecular_function
comp380649_c0_seq1	GO:0007507	heart development	biological_process
comp380649_c0_seq1	GO:0006468	protein phosphorylation	biological_process
comp380649_c0_seq1	GO:0005737	cytoplasm	cellular_component
comp380649_c0_seq1	GO:0004713	protein tyrosine kinase activity	molecular_function
comp380649_c0_seq1	GO:0004672	protein kinase activity	molecular_function
comp380649_c0_seq1	GO:0016772	transferase activity, transferring phosphorus-containing groups	molecular_function
comp9245_c0_seq1	GO:0016020	membrane	cellular_component
comp9245_c0_seq1	GO:0016021	integral to membrane	cellular_component
comp9245_c0_seq1	GO:0003676	nucleic acid binding	molecular_function
comp277497_c0_seq1	GO:0005488	binding	molecular_function
comp559028_c0_seq1	GO:0016020	membrane	cellular_component
comp559028_c0_seq1	GO:0005929	cilium	cellular_component
comp559028_c0_seq1	GO:0042995	cell projection	cellular_component
comp559028_c0_seq1	GO:0005874	microtubule	cellular_component
comp559028_c0_seq1	GO:0005524	ATP binding	molecular_function
comp559028_c0_seq1	GO:0003774	motor activity	molecular_function
comp559028_c0_seq1	GO:0005737	cytoplasm	cellular_component
comp559028_c0_seq1	GO:0035085	cilium axoneme	cellular_component
comp559028_c0_seq1	GO:0030286	dynein complex	cellular_component
comp559028_c0_seq1	GO:0000166	nucleotide binding	molecular_function
comp559028_c0_seq1	GO:0017111	nucleoside-triphosphatase activity	molecular_function
comp559028_c0_seq1	GO:0005886	plasma membrane	cellular_component
comp559028_c0_seq1	GO:0016887	ATPase activity	molecular_function
comp559028_c0_seq1	GO:0005856	cytoskeleton	cellular_component
comp559028_c0_seq1	GO:0007018	microtubule-based movement	biological_process
comp559028_c0_seq1	GO:0030030	cell projection organization	biological_process
comp559028_c0_seq1	GO:0007275	multicellular organismal development	biological_process
comp559028_c0_seq1	GO:0003777	microtubule motor activity	molecular_function
comp559028_c0_seq1	GO:0006200	ATP catabolic process	biological_process
comp45282_c0_seq1	GO:0006979	response to oxidative stress	biological_process
comp45282_c0_seq1	GO:0005615	extracellular space	cellular_component
comp45282_c0_seq1	GO:0051289	protein homotetramerization	biological_process
comp45282_c0_seq1	GO:0004601	peroxidase activity	molecular_function
comp45282_c0_seq1	GO:0008430	selenium binding	molecular_function
comp45282_c0_seq1	GO:0005576	extracellular region	cellular_component
comp45282_c0_seq1	GO:0004602	glutathione peroxidase activity	molecular_function
comp45282_c0_seq1	GO:0055114	oxidation-reduction process	biological_process
comp45282_c0_seq1	GO:0016491	oxidoreductase activity	molecular_function
comp16790_c0_seq1	GO:0008270	zinc ion binding	molecular_function
comp16790_c0_seq1	GO:0005622	intracellular	cellular_component
comp16790_c0_seq1	GO:0003676	nucleic acid binding	molecular_function
comp579931_c0_seq1	GO:0016020	membrane	cellular_component
comp579931_c0_seq1	GO:0005524	ATP binding	molecular_function
comp579931_c0_seq1	GO:0030001	metal ion transport	biological_process
comp579931_c0_seq1	GO:0006825	copper ion transport	biological_process
comp579931_c0_seq1	GO:0006754	ATP biosynthetic process	biological_process
comp579931_c0_seq1	GO:0016787	hydrolase activity	molecular_function
comp579931_c0_seq1	GO:0000166	nucleotide binding	molecular_function
comp579931_c0_seq1	GO:0005507	copper ion binding	molecular_function
comp579931_c0_seq1	GO:0016021	integral to membrane	cellular_component
comp579931_c0_seq1	GO:0004008	copper-exporting ATPase activity	molecular_function
comp579931_c0_seq1	GO:0006810	transport	biological_process
comp579931_c0_seq1	GO:0008152	metabolic process	biological_process
comp579931_c0_seq1	GO:0015662	ATPase activity, coupled to transmembrane movement of ions, phosphorylative mechanism	molecular_function
comp579931_c0_seq1	GO:0003824	catalytic activity	molecular_function
comp579931_c0_seq1	GO:0006811	ion transport	biological_process
comp579931_c0_seq1	GO:0060003	copper ion export	biological_process
comp579931_c0_seq1	GO:0046872	metal ion binding	molecular_function
comp579931_c0_seq1	GO:0005794	Golgi apparatus	cellular_component
comp300646_c0_seq1	GO:0016020	membrane	cellular_component
comp300646_c0_seq1	GO:0031410	cytoplasmic vesicle	cellular_component
comp300646_c0_seq1	GO:0016021	integral to membrane	cellular_component
comp300646_c0_seq1	GO:0016023	cytoplasmic membrane-bounded vesicle	cellular_component
comp300646_c0_seq1	GO:0005777	peroxisome	cellular_component
comp300646_c0_seq1	GO:0005778	peroxisomal membrane	cellular_component
comp30029_c0_seq1	GO:0046872	metal ion binding	molecular_function
comp30029_c0_seq1	GO:0005634	nucleus	cellular_component
comp30029_c0_seq1	GO:0016787	hydrolase activity	molecular_function
comp30029_c0_seq1	GO:0005737	cytoplasm	cellular_component
comp30029_c0_seq1	GO:0004518	nuclease activity	molecular_function
comp30029_c0_seq1	GO:0016788	hydrolase activity, acting on ester bonds	molecular_function
comp33380_c0_seq1	GO:0005634	nucleus	cellular_component
comp33380_c0_seq1	GO:0003677	DNA binding	molecular_function
comp33380_c0_seq1	GO:0046872	metal ion binding	molecular_function
comp33380_c0_seq1	GO:0006355	regulation of transcription, DNA-dependent	biological_process
comp33380_c0_seq1	GO:0008270	zinc ion binding	molecular_function
comp33380_c0_seq1	GO:0005622	intracellular	cellular_component
comp33380_c0_seq1	GO:0006351	transcription, DNA-dependent	biological_process
comp33380_c0_seq1	GO:0003676	nucleic acid binding	molecular_function
comp30299_c0_seq1	GO:0016020	membrane	cellular_component
comp30299_c0_seq1	GO:0006810	transport	biological_process
comp30299_c0_seq1	GO:0016021	integral to membrane	cellular_component
comp47663_c0_seq15	GO:0005622	intracellular	cellular_component
comp47663_c0_seq15	GO:0005085	guanyl-nucleotide exchange factor activity	molecular_function
comp47663_c0_seq15	GO:0035023	regulation of Rho protein signal transduction	biological_process
comp47663_c0_seq15	GO:0005737	cytoplasm	cellular_component
comp47663_c0_seq15	GO:0005089	Rho guanyl-nucleotide exchange factor activity	molecular_function
comp301059_c0_seq1	GO:0008270	zinc ion binding	molecular_function
comp301059_c0_seq1	GO:0005622	intracellular	cellular_component
comp301059_c0_seq1	GO:0003676	nucleic acid binding	molecular_function
comp328639_c0_seq1	GO:0046872	metal ion binding	molecular_function
comp328639_c0_seq1	GO:0006355	regulation of transcription, DNA-dependent	biological_process
comp328639_c0_seq1	GO:0008270	zinc ion binding	molecular_function
comp328639_c0_seq1	GO:0006351	transcription, DNA-dependent	biological_process
comp382_c0_seq1	GO:0005634	nucleus	cellular_component
comp382_c0_seq1	GO:0003677	DNA binding	molecular_function
comp382_c0_seq1	GO:0046872	metal ion binding	molecular_function
comp382_c0_seq1	GO:0005730	nucleolus	cellular_component
comp382_c0_seq1	GO:0006355	regulation of transcription, DNA-dependent	biological_process
comp382_c0_seq1	GO:0008270	zinc ion binding	molecular_function
comp382_c0_seq1	GO:0005622	intracellular	cellular_component
comp382_c0_seq1	GO:0005737	cytoplasm	cellular_component
comp382_c0_seq1	GO:0003676	nucleic acid binding	molecular_function
comp455202_c0_seq1	GO:0016020	membrane	cellular_component
comp455202_c0_seq1	GO:0008152	metabolic process	biological_process
comp455202_c0_seq1	GO:0033162	melanosome membrane	cellular_component
comp455202_c0_seq1	GO:0055114	oxidation-reduction process	biological_process
comp455202_c0_seq1	GO:0042438	melanin biosynthetic process	biological_process
comp455202_c0_seq1	GO:0046872	metal ion binding	molecular_function
comp455202_c0_seq1	GO:0005507	copper ion binding	molecular_function
comp455202_c0_seq1	GO:0016716	oxidoreductase activity, acting on paired donors, with incorporation or reduction of molecular oxygen, another compound as one donor, and incorporation of one atom of oxygen	molecular_function
comp455202_c0_seq1	GO:0016021	integral to membrane	cellular_component
comp455202_c0_seq1	GO:0004497	monooxygenase activity	molecular_function
comp455202_c0_seq1	GO:0016491	oxidoreductase activity	molecular_function
comp42416_c0_seq2	GO:0016020	membrane	cellular_component
comp42416_c0_seq2	GO:0007155	cell adhesion	biological_process
comp42416_c0_seq2	GO:0007596	blood coagulation	biological_process
comp42416_c0_seq2	GO:0005509	calcium ion binding	molecular_function
comp42416_c0_seq2	GO:0005576	extracellular region	cellular_component
comp42416_c0_seq2	GO:0004888	transmembrane signaling receptor activity	molecular_function
comp369711_c0_seq1	GO:0016020	membrane	cellular_component
comp369711_c0_seq1	GO:0045111	intermediate filament cytoskeleton	cellular_component
comp369711_c0_seq1	GO:0005737	cytoplasm	cellular_component
comp369711_c0_seq1	GO:0007155	cell adhesion	biological_process
comp369711_c0_seq1	GO:0005509	calcium ion binding	molecular_function
comp369711_c0_seq1	GO:0007156	homophilic cell adhesion	biological_process
comp369711_c0_seq1	GO:0016021	integral to membrane	cellular_component
comp369711_c0_seq1	GO:0005886	plasma membrane	cellular_component
comp8392_c0_seq1	GO:0046872	metal ion binding	molecular_function
comp8392_c0_seq1	GO:0016787	hydrolase activity	molecular_function
comp355767_c0_seq1	GO:0005874	microtubule	cellular_component
comp355767_c0_seq1	GO:0005524	ATP binding	molecular_function
comp355767_c0_seq1	GO:0005737	cytoplasm	cellular_component
comp355767_c0_seq1	GO:0030496	midbody	cellular_component
comp355767_c0_seq1	GO:0007067	mitosis	biological_process
comp355767_c0_seq1	GO:0000166	nucleotide binding	molecular_function
comp355767_c0_seq1	GO:0005819	spindle	cellular_component
comp355767_c0_seq1	GO:0005769	early endosome	cellular_component
comp355767_c0_seq1	GO:0005856	cytoskeleton	cellular_component
comp355767_c0_seq1	GO:0007018	microtubule-based movement	biological_process
comp355767_c0_seq1	GO:0005634	nucleus	cellular_component
comp355767_c0_seq1	GO:0005815	microtubule organizing center	cellular_component
comp355767_c0_seq1	GO:0005768	endosome	cellular_component
comp355767_c0_seq1	GO:0051301	cell division	biological_process
comp355767_c0_seq1	GO:0003777	microtubule motor activity	molecular_function
comp355767_c0_seq1	GO:0007049	cell cycle	biological_process
comp533210_c0_seq1	GO:0016020	membrane	cellular_component
comp533210_c0_seq1	GO:0010631	epithelial cell migration	biological_process
comp533210_c0_seq1	GO:0007155	cell adhesion	biological_process
comp533210_c0_seq1	GO:0005913	cell-cell adherens junction	cellular_component
comp533210_c0_seq1	GO:0005509	calcium ion binding	molecular_function
comp533210_c0_seq1	GO:0007156	homophilic cell adhesion	biological_process
comp533210_c0_seq1	GO:0016021	integral to membrane	cellular_component
comp533210_c0_seq1	GO:0005886	plasma membrane	cellular_component
comp35353_c0_seq1	GO:0007155	cell adhesion	biological_process
comp10698_c0_seq1	GO:0006810	transport	biological_process
comp10698_c0_seq1	GO:0005622	intracellular	cellular_component
comp10698_c0_seq1	GO:0005737	cytoplasm	cellular_component
comp10698_c0_seq1	GO:0048471	perinuclear region of cytoplasm	cellular_component
comp10698_c0_seq1	GO:0016192	vesicle-mediated transport	biological_process
comp10698_c0_seq1	GO:0000166	nucleotide binding	molecular_function
comp10698_c0_seq1	GO:0005794	Golgi apparatus	cellular_component
comp10698_c0_seq1	GO:0007264	small GTPase mediated signal transduction	biological_process
comp10698_c0_seq1	GO:0005525	GTP binding	molecular_function
comp10698_c0_seq1	GO:0015031	protein transport	biological_process
comp239116_c0_seq1	GO:0016020	membrane	cellular_component
comp239116_c0_seq1	GO:0006810	transport	biological_process
comp239116_c0_seq1	GO:0015824	proline transport	biological_process
comp239116_c0_seq1	GO:0006811	ion transport	biological_process
comp239116_c0_seq1	GO:0015293	symporter activity	molecular_function
comp239116_c0_seq1	GO:0006865	amino acid transport	biological_process
comp239116_c0_seq1	GO:0005887	integral to plasma membrane	cellular_component
comp239116_c0_seq1	GO:0015804	neutral amino acid transport	biological_process
comp239116_c0_seq1	GO:0016021	integral to membrane	cellular_component
comp239116_c0_seq1	GO:0005298	proline:sodium symporter activity	molecular_function
comp239116_c0_seq1	GO:0005328	neurotransmitter:sodium symporter activity	molecular_function
comp239116_c0_seq1	GO:0006814	sodium ion transport	biological_process
comp239116_c0_seq1	GO:0006836	neurotransmitter transport	biological_process
comp239116_c0_seq1	GO:0015820	leucine transport	biological_process
comp207249_c0_seq1	GO:0006333	chromatin assembly or disassembly	biological_process
comp207249_c0_seq1	GO:0005634	nucleus	cellular_component
comp207249_c0_seq1	GO:0006355	regulation of transcription, DNA-dependent	biological_process
comp207249_c0_seq1	GO:0006351	transcription, DNA-dependent	biological_process
comp207249_c0_seq1	GO:0016568	chromatin modification	biological_process
comp147346_c0_seq1	GO:0005097	Rab GTPase activator activity	molecular_function
comp147346_c0_seq1	GO:0032851	positive regulation of Rab GTPase activity	biological_process
comp147346_c0_seq1	GO:0005622	intracellular	cellular_component
comp147346_c0_seq1	GO:0032313	regulation of Rab GTPase activity	biological_process
comp36748_c0_seq1	GO:0005094	Rho GDP-dissociation inhibitor activity	molecular_function
comp36748_c0_seq1	GO:0043547	positive regulation of GTPase activity	biological_process
comp36748_c0_seq1	GO:0005737	cytoplasm	cellular_component
comp36748_c0_seq1	GO:0005096	GTPase activator activity	molecular_function
comp44620_c0_seq1	GO:0016020	membrane	cellular_component
comp44620_c0_seq1	GO:0006810	transport	biological_process
comp44620_c0_seq1	GO:0005634	nucleus	cellular_component
comp44620_c0_seq1	GO:0003723	RNA binding	molecular_function
comp44620_c0_seq1	GO:0000139	Golgi membrane	cellular_component
comp44620_c0_seq1	GO:0005794	Golgi apparatus	cellular_component
comp44620_c0_seq1	GO:0016021	integral to membrane	cellular_component
comp44620_c0_seq1	GO:0005637	nuclear inner membrane	cellular_component
comp44620_c0_seq1	GO:0015031	protein transport	biological_process
comp10430_c0_seq1	GO:0016020	membrane	cellular_component
comp10430_c0_seq1	GO:0006810	transport	biological_process
comp10430_c0_seq1	GO:0005768	endosome	cellular_component
comp10430_c0_seq1	GO:0005829	cytosol	cellular_component
comp10430_c0_seq1	GO:0031902	late endosome membrane	cellular_component
comp10430_c0_seq1	GO:0015031	protein transport	biological_process
comp10430_c0_seq1	GO:0005737	cytoplasm	cellular_component
comp23581_c0_seq1	GO:0005634	nucleus	cellular_component
comp23581_c0_seq1	GO:0005737	cytoplasm	cellular_component
comp23581_c0_seq1	GO:0048471	perinuclear region of cytoplasm	cellular_component
comp52869_c0_seq1	GO:0042393	histone binding	molecular_function
comp52869_c0_seq1	GO:0010826	negative regulation of centrosome duplication	biological_process
comp52869_c0_seq1	GO:0003723	RNA binding	molecular_function
comp52869_c0_seq1	GO:0007098	centrosome cycle	biological_process
comp52869_c0_seq1	GO:0046982	protein heterodimerization activity	molecular_function
comp52869_c0_seq1	GO:0006950	response to stress	biological_process
comp52869_c0_seq1	GO:0005737	cytoplasm	cellular_component
comp52869_c0_seq1	GO:0005730	nucleolus	cellular_component
comp52869_c0_seq1	GO:0043023	ribosomal large subunit binding	molecular_function
comp52869_c0_seq1	GO:0051259	protein oligomerization	biological_process
comp52869_c0_seq1	GO:0008285	negative regulation of cell proliferation	biological_process
comp52869_c0_seq1	GO:0032071	regulation of endodeoxyribonuclease activity	biological_process
comp52869_c0_seq1	GO:0005634	nucleus	cellular_component
comp52869_c0_seq1	GO:0005654	nucleoplasm	cellular_component
comp52869_c0_seq1	GO:0006281	DNA repair	biological_process
comp52869_c0_seq1	GO:0051092	positive regulation of NF-kappaB transcription factor activity	biological_process
comp52869_c0_seq1	GO:0007569	cell aging	biological_process
comp52869_c0_seq1	GO:0005813	centrosome	cellular_component
comp52869_c0_seq1	GO:0006334	nucleosome assembly	biological_process
comp52869_c0_seq1	GO:0043024	ribosomal small subunit binding	molecular_function
comp52869_c0_seq1	GO:0060699	regulation of endoribonuclease activity	biological_process
comp52869_c0_seq1	GO:0042803	protein homodimerization activity	molecular_function
comp52869_c0_seq1	GO:0003676	nucleic acid binding	molecular_function
comp52869_c0_seq1	GO:0051059	NF-kappaB binding	molecular_function
comp52869_c0_seq1	GO:0003713	transcription coactivator activity	molecular_function
comp52869_c0_seq1	GO:0006913	nucleocytoplasmic transport	biological_process
comp52869_c0_seq1	GO:0051082	unfolded protein binding	molecular_function
comp52869_c0_seq1	GO:0030529	ribonucleoprotein complex	cellular_component
comp52869_c0_seq1	GO:0008104	protein localization	biological_process
comp52869_c0_seq1	GO:0031616	spindle pole centrosome	cellular_component
comp52869_c0_seq1	GO:0030957	Tat protein binding	molecular_function
comp342992_c0_seq1	GO:0070588	calcium ion transmembrane transport	biological_process
comp342992_c0_seq1	GO:0016020	membrane	cellular_component
comp342992_c0_seq1	GO:0005245	voltage-gated calcium channel activity	molecular_function
comp342992_c0_seq1	GO:0051925	regulation of calcium ion transport via voltage-gated calcium channel activity	biological_process
comp342992_c0_seq1	GO:0016021	integral to membrane	cellular_component
comp342992_c0_seq1	GO:0005516	calmodulin binding	molecular_function
comp342992_c0_seq1	GO:0005886	plasma membrane	cellular_component
comp342992_c0_seq1	GO:0006810	transport	biological_process
comp342992_c0_seq1	GO:0055085	transmembrane transport	biological_process
comp342992_c0_seq1	GO:0005244	voltage-gated ion channel activity	molecular_function
comp342992_c0_seq1	GO:0034765	regulation of ion transmembrane transport	biological_process
comp342992_c0_seq1	GO:0006816	calcium ion transport	biological_process
comp342992_c0_seq1	GO:0006811	ion transport	biological_process
comp342992_c0_seq1	GO:0014069	postsynaptic density	cellular_component
comp342992_c0_seq1	GO:0005216	ion channel activity	molecular_function
comp342992_c0_seq1	GO:0007204	elevation of cytosolic calcium ion concentration	biological_process
comp342992_c0_seq1	GO:0005262	calcium channel activity	molecular_function
comp342992_c0_seq1	GO:0005891	voltage-gated calcium channel complex	cellular_component
comp39695_c0_seq1	GO:0018160	peptidyl-pyrromethane cofactor linkage	biological_process
comp39695_c0_seq1	GO:0033014	tetrapyrrole biosynthetic process	biological_process
comp39695_c0_seq1	GO:0016740	transferase activity	molecular_function
comp39695_c0_seq1	GO:0004418	hydroxymethylbilane synthase activity	molecular_function
comp39695_c0_seq1	GO:0015995	chlorophyll biosynthetic process	biological_process
comp39695_c0_seq1	GO:0006779	porphyrin-containing compound biosynthetic process	biological_process
comp246288_c0_seq1	GO:0003723	RNA binding	molecular_function
comp246288_c0_seq1	GO:0005524	ATP binding	molecular_function
comp246288_c0_seq1	GO:0000166	nucleotide binding	molecular_function
comp246288_c0_seq1	GO:0030272	5-formyltetrahydrofolate cyclo-ligase activity	molecular_function
comp246288_c0_seq1	GO:0009396	folic acid-containing compound biosynthetic process	biological_process
comp246288_c0_seq1	GO:0003676	nucleic acid binding	molecular_function
comp13734_c0_seq2	GO:0043231	intracellular membrane-bounded organelle	cellular_component
comp13734_c0_seq2	GO:0005634	nucleus	cellular_component
comp13734_c0_seq2	GO:0060716	labyrinthine layer blood vessel development	biological_process
comp13734_c0_seq2	GO:0046966	thyroid hormone receptor binding	molecular_function
comp13734_c0_seq2	GO:0007507	heart development	biological_process
comp13734_c0_seq2	GO:0030374	ligand-dependent nuclear receptor transcription coactivator activity	molecular_function
comp13734_c0_seq2	GO:0030099	myeloid cell differentiation	biological_process
comp13734_c0_seq2	GO:0007420	brain development	biological_process
comp13734_c0_seq2	GO:0006352	DNA-dependent transcription, initiation	biological_process
comp13734_c0_seq2	GO:0003713	transcription coactivator activity	molecular_function
comp13734_c0_seq2	GO:0045944	positive regulation of transcription from RNA polymerase II promoter	biological_process
comp13734_c0_seq2	GO:0003682	chromatin binding	molecular_function
comp13734_c0_seq2	GO:0005667	transcription factor complex	cellular_component
comp13734_c0_seq2	GO:0019899	enzyme binding	molecular_function
comp13734_c0_seq2	GO:0006367	transcription initiation from RNA polymerase II promoter	biological_process
comp30589_c0_seq1	GO:0005654	nucleoplasm	cellular_component
comp30589_c0_seq1	GO:0005634	nucleus	cellular_component
comp30589_c0_seq1	GO:0003677	DNA binding	molecular_function
comp30589_c0_seq1	GO:0001967	suckling behavior	biological_process
comp30589_c0_seq1	GO:0000122	negative regulation of transcription from RNA polymerase II promoter	biological_process
comp30589_c0_seq1	GO:0046872	metal ion binding	molecular_function
comp30589_c0_seq1	GO:0003682	chromatin binding	molecular_function
comp30589_c0_seq1	GO:0008270	zinc ion binding	molecular_function
comp30589_c0_seq1	GO:0000118	histone deacetylase complex	cellular_component
comp379879_c0_seq1	GO:0050480	imidazolonepropionase activity	molecular_function
comp379879_c0_seq1	GO:0006547	histidine metabolic process	biological_process
comp379879_c0_seq1	GO:0005737	cytoplasm	cellular_component
comp379879_c0_seq1	GO:0016812	hydrolase activity, acting on carbon-nitrogen (but not peptide) bonds, in cyclic amides	molecular_function
comp379879_c0_seq1	GO:0046872	metal ion binding	molecular_function
comp379879_c0_seq1	GO:0016787	hydrolase activity	molecular_function
comp379879_c0_seq1	GO:0016810	hydrolase activity, acting on carbon-nitrogen (but not peptide) bonds	molecular_function
comp379879_c0_seq1	GO:0019556	histidine catabolic process to glutamate and formamide	biological_process
comp45990_c0_seq2	GO:0005524	ATP binding	molecular_function
comp45990_c0_seq2	GO:0042802	identical protein binding	molecular_function
comp45990_c0_seq2	GO:0006468	protein phosphorylation	biological_process
comp45990_c0_seq2	GO:0050772	positive regulation of axonogenesis	biological_process
comp45990_c0_seq2	GO:0051645	Golgi localization	biological_process
comp45990_c0_seq2	GO:0004674	protein serine/threonine kinase activity	molecular_function
comp45990_c0_seq2	GO:0000166	nucleotide binding	molecular_function
comp45990_c0_seq2	GO:0004672	protein kinase activity	molecular_function
comp45990_c0_seq2	GO:0007163	establishment or maintenance of cell polarity	biological_process
comp45990_c0_seq2	GO:0016772	transferase activity, transferring phosphorus-containing groups	molecular_function
comp26002_c0_seq1	GO:0005634	nucleus	cellular_component
comp43306_c0_seq2	GO:0005654	nucleoplasm	cellular_component
comp43306_c0_seq2	GO:0005634	nucleus	cellular_component
comp43306_c0_seq2	GO:0006281	DNA repair	biological_process
comp43306_c0_seq2	GO:0003684	damaged DNA binding	molecular_function
comp43306_c0_seq2	GO:0005622	intracellular	cellular_component
comp43306_c0_seq2	GO:0000012	single strand break repair	biological_process
comp43306_c0_seq2	GO:0006974	response to DNA damage stimulus	biological_process
comp352104_c0_seq1	GO:0008270	zinc ion binding	molecular_function
comp529734_c0_seq1	GO:0005634	nucleus	cellular_component
comp529734_c0_seq1	GO:0003677	DNA binding	molecular_function
comp529734_c0_seq1	GO:0006281	DNA repair	biological_process
comp529734_c0_seq1	GO:0005524	ATP binding	molecular_function
comp529734_c0_seq1	GO:0004386	helicase activity	molecular_function
comp529734_c0_seq1	GO:0006259	DNA metabolic process	biological_process
comp529734_c0_seq1	GO:0004518	nuclease activity	molecular_function
comp529734_c0_seq1	GO:0008026	ATP-dependent helicase activity	molecular_function
comp529734_c0_seq1	GO:0003676	nucleic acid binding	molecular_function
comp529734_c0_seq1	GO:0016787	hydrolase activity	molecular_function
comp529734_c0_seq1	GO:0000166	nucleotide binding	molecular_function
comp529734_c0_seq1	GO:0006974	response to DNA damage stimulus	biological_process
comp49788_c0_seq1	GO:0016020	membrane	cellular_component
comp49788_c0_seq1	GO:0006810	transport	biological_process
comp49788_c0_seq1	GO:0008021	synaptic vesicle	cellular_component
comp49788_c0_seq1	GO:0005215	transporter activity	molecular_function
comp206102_c0_seq1	GO:0008299	isoprenoid biosynthetic process	biological_process
comp733266_c0_seq1	GO:0005524	ATP binding	molecular_function
comp733266_c0_seq1	GO:0006355	regulation of transcription, DNA-dependent	biological_process
comp33189_c0_seq1	GO:0016020	membrane	cellular_component
comp33189_c0_seq1	GO:0016787	hydrolase activity	molecular_function
comp33189_c0_seq1	GO:0047372	acylglycerol lipase activity	molecular_function
comp33189_c0_seq1	GO:0016021	integral to membrane	cellular_component
comp267202_c0_seq1	GO:0005488	binding	molecular_function
comp6542_c0_seq1	GO:0005856	cytoskeleton	cellular_component
comp6542_c0_seq1	GO:0005874	microtubule	cellular_component
comp6542_c0_seq1	GO:0005737	cytoplasm	cellular_component
comp36093_c0_seq1	GO:0016020	membrane	cellular_component
comp36093_c0_seq1	GO:0005768	endosome	cellular_component
comp36093_c0_seq1	GO:0005765	lysosomal membrane	cellular_component
comp36093_c0_seq1	GO:0005770	late endosome	cellular_component
comp36093_c0_seq1	GO:0016021	integral to membrane	cellular_component
comp36093_c0_seq1	GO:0005764	lysosome	cellular_component
comp614407_c0_seq1	GO:0005737	cytoplasm	cellular_component
comp614407_c0_seq1	GO:0005641	nuclear envelope lumen	cellular_component
comp37716_c0_seq1	GO:0005737	cytoplasm	cellular_component
comp582858_c0_seq1	GO:0003964	RNA-directed DNA polymerase activity	molecular_function
comp582858_c0_seq1	GO:0003723	RNA binding	molecular_function
comp582858_c0_seq1	GO:0016779	nucleotidyltransferase activity	molecular_function
comp582858_c0_seq1	GO:0016740	transferase activity	molecular_function
comp582858_c0_seq1	GO:0006278	RNA-dependent DNA replication	biological_process
comp6761_c0_seq1	GO:0005634	nucleus	cellular_component
comp6761_c0_seq1	GO:0003677	DNA binding	molecular_function
comp6761_c0_seq1	GO:0006355	regulation of transcription, DNA-dependent	biological_process
comp6761_c0_seq1	GO:0006351	transcription, DNA-dependent	biological_process
comp387547_c0_seq1	GO:0030136	clathrin-coated vesicle	cellular_component
comp387547_c0_seq1	GO:0030122	AP-2 adaptor complex	cellular_component
comp387547_c0_seq1	GO:2000253	positive regulation of feeding behavior	biological_process
comp387547_c0_seq1	GO:0002021	response to dietary excess	biological_process
comp387547_c0_seq1	GO:0008017	microtubule binding	molecular_function
comp387547_c0_seq1	GO:0005737	cytoplasm	cellular_component
comp387547_c0_seq1	GO:0005543	phospholipid binding	molecular_function
comp387547_c0_seq1	GO:0042594	response to starvation	biological_process
comp387547_c0_seq1	GO:2000507	positive regulation of energy homeostasis	biological_process
comp387547_c0_seq1	GO:0005886	plasma membrane	cellular_component
comp387547_c0_seq1	GO:0048260	positive regulation of receptor-mediated endocytosis	biological_process
comp14609_c0_seq1	GO:0046872	metal ion binding	molecular_function
comp14609_c0_seq1	GO:0005634	nucleus	cellular_component
comp14609_c0_seq1	GO:0006260	DNA replication	biological_process
comp678937_c0_seq1	GO:0005634	nucleus	cellular_component
comp678937_c0_seq1	GO:0003677	DNA binding	molecular_function
comp678937_c0_seq1	GO:0045786	negative regulation of cell cycle	biological_process
comp678937_c0_seq1	GO:0006355	regulation of transcription, DNA-dependent	biological_process
comp678937_c0_seq1	GO:0005622	intracellular	cellular_component
comp678937_c0_seq1	GO:0006351	transcription, DNA-dependent	biological_process
comp678937_c0_seq1	GO:0003676	nucleic acid binding	molecular_function
comp678937_c0_seq1	GO:0046872	metal ion binding	molecular_function
comp678937_c0_seq1	GO:0008270	zinc ion binding	molecular_function
comp320885_c0_seq1	GO:0008152	metabolic process	biological_process
comp320885_c0_seq1	GO:0005764	lysosome	cellular_component
comp320885_c0_seq1	GO:0003824	catalytic activity	molecular_function
comp320885_c0_seq1	GO:0016798	hydrolase activity, acting on glycosyl bonds	molecular_function
comp320885_c0_seq1	GO:0004553	hydrolase activity, hydrolyzing O-glycosyl compounds	molecular_function
comp320885_c0_seq1	GO:0043169	cation binding	molecular_function
comp320885_c0_seq1	GO:0016787	hydrolase activity	molecular_function
comp320885_c0_seq1	GO:0004565	beta-galactosidase activity	molecular_function
comp320885_c0_seq1	GO:0005576	extracellular region	cellular_component
comp320885_c0_seq1	GO:0005975	carbohydrate metabolic process	biological_process
comp619421_c0_seq1	GO:0008233	peptidase activity	molecular_function
comp23213_c0_seq3	GO:0005524	ATP binding	molecular_function
comp23213_c0_seq3	GO:0005509	calcium ion binding	molecular_function
comp23213_c0_seq3	GO:0008026	ATP-dependent helicase activity	molecular_function
comp23213_c0_seq3	GO:0003676	nucleic acid binding	molecular_function
comp18986_c0_seq1	GO:0003677	DNA binding	molecular_function
comp18986_c0_seq1	GO:0000784	nuclear chromosome, telomeric region	cellular_component
comp18986_c0_seq1	GO:0000781	chromosome, telomeric region	cellular_component
comp18986_c0_seq1	GO:0010834	telomere maintenance via telomere shortening	biological_process
comp18986_c0_seq1	GO:0047485	protein N-terminus binding	molecular_function
comp18986_c0_seq1	GO:0006296	nucleotide-excision repair, DNA incision, 5'-to lesion	biological_process
comp18986_c0_seq1	GO:0006295	nucleotide-excision repair, DNA incision, 3'-to lesion	biological_process
comp18986_c0_seq1	GO:0006259	DNA metabolic process	biological_process
comp18986_c0_seq1	GO:0006289	nucleotide-excision repair	biological_process
comp18986_c0_seq1	GO:0004520	endodeoxyribonuclease activity	molecular_function
comp18986_c0_seq1	GO:0003697	single-stranded DNA binding	molecular_function
comp18986_c0_seq1	GO:0016787	hydrolase activity	molecular_function
comp18986_c0_seq1	GO:0006974	response to DNA damage stimulus	biological_process
comp18986_c0_seq1	GO:0033683	nucleotide-excision repair, DNA incision	biological_process
comp18986_c0_seq1	GO:0032205	negative regulation of telomere maintenance	biological_process
comp18986_c0_seq1	GO:0005634	nucleus	cellular_component
comp18986_c0_seq1	GO:0005654	nucleoplasm	cellular_component
comp18986_c0_seq1	GO:0006281	DNA repair	biological_process
comp18986_c0_seq1	GO:0009411	response to UV	biological_process
comp18986_c0_seq1	GO:0003676	nucleic acid binding	molecular_function
comp18986_c0_seq1	GO:0004518	nuclease activity	molecular_function
comp18986_c0_seq1	GO:0000110	nucleotide-excision repair factor 1 complex	cellular_component
comp18986_c0_seq1	GO:0043566	structure-specific DNA binding	molecular_function
comp18986_c0_seq1	GO:0008022	protein C-terminus binding	molecular_function
comp18986_c0_seq1	GO:0003684	damaged DNA binding	molecular_function
comp18986_c0_seq1	GO:0000724	double-strand break repair via homologous recombination	biological_process
comp18986_c0_seq1	GO:0000718	nucleotide-excision repair, DNA damage removal	biological_process
comp18986_c0_seq1	GO:0000109	nucleotide-excision repair complex	cellular_component
comp18986_c0_seq1	GO:0004519	endonuclease activity	molecular_function
comp18986_c0_seq1	GO:0000723	telomere maintenance	biological_process
comp45505_c0_seq21	GO:0008565	protein transporter activity	molecular_function
comp45505_c0_seq21	GO:0030131	clathrin adaptor complex	cellular_component
comp45505_c0_seq21	GO:0005488	binding	molecular_function
comp45505_c0_seq21	GO:0044431	Golgi apparatus part	cellular_component
comp45505_c0_seq21	GO:0016192	vesicle-mediated transport	biological_process
comp45505_c0_seq21	GO:0006886	intracellular protein transport	biological_process
comp45505_c0_seq21	GO:0030117	membrane coat	cellular_component
comp45505_c0_seq21	GO:0005794	Golgi apparatus	cellular_component
comp45505_c0_seq21	GO:0015031	protein transport	biological_process
comp50460_c0_seq1	GO:0005576	extracellular region	cellular_component
comp50460_c0_seq1	GO:0008430	selenium binding	molecular_function
comp37139_c0_seq1	GO:0005520	insulin-like growth factor binding	molecular_function
comp37139_c0_seq1	GO:0001558	regulation of cell growth	biological_process
comp37139_c0_seq1	GO:0005576	extracellular region	cellular_component
comp41346_c0_seq1	GO:0005634	nucleus	cellular_component
comp41346_c0_seq1	GO:0016180	snRNA processing	biological_process
comp41346_c0_seq1	GO:0015629	actin cytoskeleton	cellular_component
comp41346_c0_seq1	GO:0032039	integrator complex	cellular_component
comp37367_c0_seq2	GO:0015629	actin cytoskeleton	cellular_component
comp522882_c0_seq1	GO:0003723	RNA binding	molecular_function
comp522882_c0_seq1	GO:0000166	nucleotide binding	molecular_function
comp522882_c0_seq1	GO:0005737	cytoplasm	cellular_component
comp522882_c0_seq1	GO:0003676	nucleic acid binding	molecular_function
comp48849_c0_seq1	GO:0006810	transport	biological_process
comp48849_c0_seq1	GO:0016020	membrane	cellular_component
comp48849_c0_seq1	GO:0015293	symporter activity	molecular_function
comp48849_c0_seq1	GO:0015334	high affinity oligopeptide transporter activity	molecular_function
comp48849_c0_seq1	GO:0006857	oligopeptide transport	biological_process
comp48849_c0_seq1	GO:0005887	integral to plasma membrane	cellular_component
comp48849_c0_seq1	GO:0016021	integral to membrane	cellular_component
comp48849_c0_seq1	GO:0015833	peptide transport	biological_process
comp48849_c0_seq1	GO:0005624	membrane fraction	cellular_component
comp48849_c0_seq1	GO:0015031	protein transport	biological_process
comp48849_c0_seq1	GO:0005215	transporter activity	molecular_function
comp48849_c0_seq1	GO:0015198	oligopeptide transporter activity	molecular_function
comp49021_c0_seq4	GO:0016020	membrane	cellular_component
comp49021_c0_seq4	GO:0005783	endoplasmic reticulum	cellular_component
comp49021_c0_seq4	GO:0016769	transferase activity, transferring nitrogenous groups	molecular_function
comp49021_c0_seq4	GO:0046520	sphingoid biosynthetic process	biological_process
comp49021_c0_seq4	GO:0008152	metabolic process	biological_process
comp49021_c0_seq4	GO:0003824	catalytic activity	molecular_function
comp49021_c0_seq4	GO:0009058	biosynthetic process	biological_process
comp49021_c0_seq4	GO:0004758	serine C-palmitoyltransferase activity	molecular_function
comp49021_c0_seq4	GO:0017059	serine C-palmitoyltransferase complex	cellular_component
comp49021_c0_seq4	GO:0016021	integral to membrane	cellular_component
comp49021_c0_seq4	GO:0005789	endoplasmic reticulum membrane	cellular_component
comp49021_c0_seq4	GO:0016740	transferase activity	molecular_function
comp49021_c0_seq4	GO:0030170	pyridoxal phosphate binding	molecular_function
comp32097_c0_seq1	GO:0016020	membrane	cellular_component
comp32097_c0_seq1	GO:0031301	integral to organelle membrane	cellular_component
comp32097_c0_seq1	GO:0007165	signal transduction	biological_process
comp32097_c0_seq1	GO:0031410	cytoplasmic vesicle	cellular_component
comp32097_c0_seq1	GO:0006355	regulation of transcription, DNA-dependent	biological_process
comp32097_c0_seq1	GO:0006351	transcription, DNA-dependent	biological_process
comp32097_c0_seq1	GO:0005768	endosome	cellular_component
comp32097_c0_seq1	GO:0016021	integral to membrane	cellular_component
comp32097_c0_seq1	GO:0004871	signal transducer activity	molecular_function
comp32097_c0_seq1	GO:0030659	cytoplasmic vesicle membrane	cellular_component
comp194953_c0_seq1	GO:0016020	membrane	cellular_component
comp194953_c0_seq1	GO:0005783	endoplasmic reticulum	cellular_component
comp194953_c0_seq1	GO:0005506	iron ion binding	molecular_function
comp194953_c0_seq1	GO:0055114	oxidation-reduction process	biological_process
comp194953_c0_seq1	GO:0043651	linoleic acid metabolic process	biological_process
comp194953_c0_seq1	GO:0008392	arachidonic acid epoxygenase activity	molecular_function
comp194953_c0_seq1	GO:0016705	oxidoreductase activity, acting on paired donors, with incorporation or reduction of molecular oxygen	molecular_function
comp194953_c0_seq1	GO:0071614	linoleic acid epoxygenase activity	molecular_function
comp194953_c0_seq1	GO:0008405	arachidonic acid 11,12-epoxygenase activity	molecular_function
comp194953_c0_seq1	GO:0019373	epoxygenase P450 pathway	biological_process
comp194953_c0_seq1	GO:0016491	oxidoreductase activity	molecular_function
comp194953_c0_seq1	GO:0009055	electron carrier activity	molecular_function
comp194953_c0_seq1	GO:0005792	microsome	cellular_component
comp194953_c0_seq1	GO:0020037	heme binding	molecular_function
comp194953_c0_seq1	GO:0008404	arachidonic acid 14,15-epoxygenase activity	molecular_function
comp194953_c0_seq1	GO:0046872	metal ion binding	molecular_function
comp194953_c0_seq1	GO:0070330	aromatase activity	molecular_function
comp194953_c0_seq1	GO:0005789	endoplasmic reticulum membrane	cellular_component
comp194953_c0_seq1	GO:0004497	monooxygenase activity	molecular_function
comp194953_c0_seq1	GO:0016712	oxidoreductase activity, acting on paired donors, with incorporation or reduction of molecular oxygen, reduced flavin or flavoprotein as one donor, and incorporation of one atom of oxygen	molecular_function
comp40634_c0_seq2	GO:0003779	actin binding	molecular_function
comp40634_c0_seq2	GO:0017048	Rho GTPase binding	molecular_function
[truncated: 203,462 more rows]
