# Supplementary material for: Transcriptional profiling of milk fat synthesis in mammary gland of dairy cows with different forage quality using RNA sequencing
Source: Front Vet Sci. 2025 Mar 26;12:1469169. doi: 10.3389/fvets.2025.1469169 (PMC11979108; doi:10.3389/fvets.2025.1469169)
Supplement: Supplementary file 2 [file Data_Sheet_2.xlsx]

## Sheet: KOG_gene_annot
Unigene	Code	Annotation	Score	E-Value
comp10144_c0_seq1	A	gnl|CDD|35565 KOG0344, KOG0344, KOG0344, ATP-dependent RNA helicase [RNA processing and modification].	585	0
comp10144_c0_seq1	A	gnl|CDD|35556 KOG0335, KOG0335, KOG0335, ATP-dependent RNA helicase [RNA processing and modification].	263	5e-77
comp10153_c0_seq2	A	gnl|CDD|37771 KOG2560, KOG2560, KOG2560, RNA splicing factor - Slu7p [RNA processing and modification].	633	0
comp10169_c0_seq1	A	gnl|CDD|35920 KOG0701, KOG0701, KOG0701, dsRNA-specific nuclease Dicer and related ribonucleases [RNA processing and modification].	354	4e-116
comp102531_c0_seq1	A	gnl|CDD|35493 KOG0272, KOG0272, KOG0272, U4/U6 small nuclear ribonucleoprotein Prp4 (contains WD40 repeats) [RNA processing and modification].	106	2e-30
comp104921_c0_seq1	A	gnl|CDD|35565 KOG0344, KOG0344, KOG0344, ATP-dependent RNA helicase [RNA processing and modification].	585	0
comp104921_c0_seq1	A	gnl|CDD|35556 KOG0335, KOG0335, KOG0335, ATP-dependent RNA helicase [RNA processing and modification].	263	4e-77
comp10504_c0_seq2	A	gnl|CDD|36404 KOG1190, KOG1190, KOG1190, Polypyrimidine tract-binding protein [RNA processing and modification].	723	0
comp10520_c0_seq1	A	gnl|CDD|36994 KOG1783, KOG1783, KOG1783, Small nuclear ribonucleoprotein F [RNA processing and modification].	145	7e-43
comp10520_c0_seq1	A	gnl|CDD|38692 KOG3482, KOG3482, KOG3482, Small nuclear ribonucleoprotein (snRNP) SMF [RNA processing and modification].	82.4	2e-19
comp10520_c0_seq1	A	gnl|CDD|36991 KOG1780, KOG1780, KOG1780, Small Nuclear ribonucleoprotein G [RNA processing and modification].	47.8	3e-07
comp10534_c0_seq1	A	gnl|CDD|39499 KOG4298, KOG4298, KOG4298, CAP-binding protein complex interacting protein 2 [RNA processing and modification].	371	2e-123
comp105652_c0_seq1	A	gnl|CDD|37880 KOG2669, KOG2669, KOG2669, Regulator of nuclear mRNA [RNA processing and modification].	356	4e-119
comp105734_c0_seq1	A	gnl|CDD|39183 KOG3980, KOG3980, KOG3980, RNA 3'-terminal phosphate cyclase [RNA processing and modification].	516	1e-175
comp10583_c0_seq1	A	gnl|CDD|35553 KOG0332, KOG0332, KOG0332, ATP-dependent RNA helicase [RNA processing and modification].	323	7e-105
comp10583_c0_seq1	A	gnl|CDD|35547 KOG0326, KOG0326, KOG0326, ATP-dependent RNA helicase [RNA processing and modification].	318	7e-103
comp10749_c0_seq1	A	gnl|CDD|35338 KOG0115, KOG0115, KOG0115, RNA-binding protein p54nrb (RRM superfamily) [RNA processing and modification].	288	1e-87
comp10750_c0_seq2	A	gnl|CDD|35338 KOG0115, KOG0115, KOG0115, RNA-binding protein p54nrb (RRM superfamily) [RNA processing and modification].	288	2e-87
comp10903_c0_seq2	A	gnl|CDD|38377 KOG3167, KOG3167, KOG3167, Box H/ACA snoRNP component, involved in ribosomal RNA pseudouridinylation [RNA processing and modification].	254	1e-84
comp10950_c0_seq1	A	gnl|CDD|38327 KOG3117, KOG3117, KOG3117, Protein involved in rRNA processing [RNA processing and modification].	262	2e-84
comp10962_c0_seq1	A	gnl|CDD|38377 KOG3167, KOG3167, KOG3167, Box H/ACA snoRNP component, involved in ribosomal RNA pseudouridinylation [RNA processing and modification].	254	5e-86
comp11000_c0_seq1	A	gnl|CDD|38658 KOG3448, KOG3448, KOG3448, Predicted snRNP core protein [RNA processing and modification].	186	6e-59
comp11002_c0_seq1	A	gnl|CDD|39412 KOG4211, KOG4211, KOG4211, Splicing factor hnRNP-F and related RNA-binding proteins [RNA processing and modification].	405	1e-134
comp11060_c0_seq1	A	gnl|CDD|36994 KOG1783, KOG1783, KOG1783, Small nuclear ribonucleoprotein F [RNA processing and modification].	145	4e-42
comp11060_c0_seq1	A	gnl|CDD|38692 KOG3482, KOG3482, KOG3482, Small nuclear ribonucleoprotein (snRNP) SMF [RNA processing and modification].	82.4	4e-19
comp11060_c0_seq1	A	gnl|CDD|36991 KOG1780, KOG1780, KOG1780, Small Nuclear ribonucleoprotein G [RNA processing and modification].	47.8	5e-07
comp11094_c0_seq1	A	gnl|CDD|37991 KOG2780, KOG2780, KOG2780, Ribosome biogenesis protein RPF1, contains IMP4 domain [RNA processing and modification].	421	4e-144
comp11094_c0_seq1	A	gnl|CDD|37992 KOG2781, KOG2781, KOG2781, U3 small nucleolar ribonucleoprotein (snoRNP) component [RNA processing and modification].	182	2e-52
comp111010_c0_seq1	A	gnl|CDD|38618 KOG3408, KOG3408, KOG3408, U1-like Zn-finger-containing protein, probabl erole in RNA processing/splicing [RNA processing and modification].	147	6e-45
comp11144_c0_seq1	A	gnl|CDD|37991 KOG2780, KOG2780, KOG2780, Ribosome biogenesis protein RPF1, contains IMP4 domain [RNA processing and modification].	421	5e-146
comp11144_c0_seq1	A	gnl|CDD|37992 KOG2781, KOG2781, KOG2781, U3 small nucleolar ribonucleoprotein (snoRNP) component [RNA processing and modification].	182	7e-54
comp11320_c0_seq1	A	gnl|CDD|35367 KOG0145, KOG0145, KOG0145, RNA-binding protein ELAV/HU (RRM superfamily) [RNA processing and modification].	588	0
comp11348_c0_seq1	A	gnl|CDD|35328 KOG0105, KOG0105, KOG0105, Alternative splicing factor ASF/SF2 (RRM superfamily) [RNA processing and modification].	130	1e-38
comp11372_c0_seq2	A	gnl|CDD|35493 KOG0272, KOG0272, KOG0272, U4/U6 small nuclear ribonucleoprotein Prp4 (contains WD40 repeats) [RNA processing and modification].	132	4e-35
comp11372_c0_seq2	A	gnl|CDD|35540 KOG0319, KOG0319, KOG0319, WD40-repeat-containing subunit of the 18S rRNA processing complex [RNA processing and modification].	112	4e-28
comp11372_c0_seq2	A	gnl|CDD|35527 KOG0306, KOG0306, KOG0306, WD40-repeat-containing subunit of the 18S rRNA processing complex [RNA processing and modification].	109	3e-27
comp11444_c0_seq1	A	gnl|CDD|36995 KOG1784, KOG1784, KOG1784, Small Nuclear ribonucleoprotein splicing factor [RNA processing and modification].	169	4e-53
comp11512_c0_seq1	A	gnl|CDD|37960 KOG2749, KOG2749, KOG2749, mRNA cleavage and polyadenylation factor IA/II complex, subunit CLP1 [RNA processing and modification].	620	0
comp11518_c0_seq1	A	gnl|CDD|35368 KOG0146, KOG0146, KOG0146, RNA-binding protein ETR-3 (RRM superfamily) [RNA processing and modification].	291	1e-97
comp11524_c0_seq1	A	gnl|CDD|39183 KOG3980, KOG3980, KOG3980, RNA 3'-terminal phosphate cyclase [RNA processing and modification].	516	3e-176
comp115295_c0_seq1	A	gnl|CDD|37862 KOG2651, KOG2651, KOG2651, rRNA adenine N-6-methyltransferase [RNA processing and modification].	90.5	2e-23
comp11895_c0_seq1	A	gnl|CDD|38164 KOG2953, KOG2953, KOG2953, mRNA-binding protein Encore [RNA processing and modification].	342	2e-106
comp12076_c0_seq2	A	gnl|CDD|37413 KOG2202, KOG2202, KOG2202, U2 snRNP splicing factor, small subunit, and related proteins [RNA processing and modification].	234	4e-73
comp120992_c0_seq1	A	gnl|CDD|36353 KOG1138, KOG1138, KOG1138, Predicted cleavage and polyadenylation specificity factor (CPSF subunit) [RNA processing and modification].	204	9e-69
comp12200_c0_seq1	A	gnl|CDD|35493 KOG0272, KOG0272, KOG0272, U4/U6 small nuclear ribonucleoprotein Prp4 (contains WD40 repeats) [RNA processing and modification].	188	8e-50
comp12257_c0_seq1	A	gnl|CDD|37413 KOG2202, KOG2202, KOG2202, U2 snRNP splicing factor, small subunit, and related proteins [RNA processing and modification].	234	2e-73
comp122622_c0_seq1	A	gnl|CDD|35520 KOG0299, KOG0299, KOG0299, U3 snoRNP-associated protein (contains WD40 repeats) [RNA processing and modification].	516	0
comp12289_c0_seq1	A	gnl|CDD|35493 KOG0272, KOG0272, KOG0272, U4/U6 small nuclear ribonucleoprotein Prp4 (contains WD40 repeats) [RNA processing and modification].	188	9e-50
comp12436_c0_seq1	A	gnl|CDD|37597 KOG2386, KOG2386, KOG2386, mRNA capping enzyme, guanylyltransferase (alpha) subunit [RNA processing and modification].	385	7e-125
comp12563_c0_seq1	A	gnl|CDD|36992 KOG1781, KOG1781, KOG1781, Small Nuclear ribonucleoprotein splicing factor [RNA processing and modification].	135	9e-41
comp125639_c0_seq1	A	gnl|CDD|35493 KOG0272, KOG0272, KOG0272, U4/U6 small nuclear ribonucleoprotein Prp4 (contains WD40 repeats) [RNA processing and modification].	80.9	7e-17
comp126944_c0_seq1	A	gnl|CDD|35551 KOG0330, KOG0330, KOG0330, ATP-dependent RNA helicase [RNA processing and modification].	463	5e-156
comp12762_c0_seq1	A	gnl|CDD|35920 KOG0701, KOG0701, KOG0701, dsRNA-specific nuclease Dicer and related ribonucleases [RNA processing and modification].	354	9e-109
comp12896_c0_seq1	A	gnl|CDD|38618 KOG3408, KOG3408, KOG3408, U1-like Zn-finger-containing protein, probabl erole in RNA processing/splicing [RNA processing and modification].	147	2e-44
comp129426_c0_seq1	A	gnl|CDD|35552 KOG0331, KOG0331, KOG0331, ATP-dependent RNA helicase [RNA processing and modification].	359	2e-117
comp129426_c0_seq1	A	gnl|CDD|35554 KOG0333, KOG0333, KOG0333, U5 snRNP-like RNA helicase subunit [RNA processing and modification].	286	2e-89
comp129426_c0_seq1	A	gnl|CDD|35556 KOG0335, KOG0335, KOG0335, ATP-dependent RNA helicase [RNA processing and modification].	256	6e-78
comp13065_c0_seq1	A	gnl|CDD|35540 KOG0319, KOG0319, KOG0319, WD40-repeat-containing subunit of the 18S rRNA processing complex [RNA processing and modification].	185	3e-55
comp13135_c0_seq1	A	gnl|CDD|37186 KOG1975, KOG1975, KOG1975, mRNA cap methyltransferase [RNA processing and modification].	445	1e-146
comp13227_c0_seq1	A	gnl|CDD|35493 KOG0272, KOG0272, KOG0272, U4/U6 small nuclear ribonucleoprotein Prp4 (contains WD40 repeats) [RNA processing and modification].	118	3e-28
comp13257_c0_seq1	A	gnl|CDD|38236 KOG3026, KOG3026, KOG3026, Splicing factor SPF30 [RNA processing and modification].	263	1e-76
comp13307_c0_seq1	A	gnl|CDD|36992 KOG1781, KOG1781, KOG1781, Small Nuclear ribonucleoprotein splicing factor [RNA processing and modification].	135	3e-41
comp13354_c0_seq2	A	gnl|CDD|39406 KOG4205, KOG4205, KOG4205, RNA-binding protein musashi/mRNA cleavage and polyadenylation factor I complex, subunit HRP1 [RNA processing and modification].	283	7e-87
comp133973_c0_seq1	A	gnl|CDD|35493 KOG0272, KOG0272, KOG0272, U4/U6 small nuclear ribonucleoprotein Prp4 (contains WD40 repeats) [RNA processing and modification].	161	6e-43
comp134189_c0_seq1	A	gnl|CDD|36288 KOG1070, KOG1070, KOG1070, rRNA processing protein Rrp5 [RNA processing and modification].	286	1e-92
comp13454_c0_seq1	A	gnl|CDD|35366 KOG0144, KOG0144, KOG0144, RNA-binding protein CUGBP1/BRUNO (RRM superfamily) [RNA processing and modification].	372	3e-125
comp13468_c0_seq1	A	gnl|CDD|38382 KOG3172, KOG3172, KOG3172, Small nuclear ribonucleoprotein Sm D3 [RNA processing and modification].	189	6e-60
comp135049_c0_seq1	A	gnl|CDD|35520 KOG0299, KOG0299, KOG0299, U3 snoRNP-associated protein (contains WD40 repeats) [RNA processing and modification].	513	1e-175
comp137521_c0_seq1	A	gnl|CDD|39499 KOG4298, KOG4298, KOG4298, CAP-binding protein complex interacting protein 2 [RNA processing and modification].	229	4e-74
comp13762_c0_seq1	A	gnl|CDD|35552 KOG0331, KOG0331, KOG0331, ATP-dependent RNA helicase [RNA processing and modification].	250	1e-79
comp13762_c0_seq1	A	gnl|CDD|35554 KOG0333, KOG0333, KOG0333, U5 snRNP-like RNA helicase subunit [RNA processing and modification].	199	4e-60
comp137903_c0_seq1	A	gnl|CDD|35551 KOG0330, KOG0330, KOG0330, ATP-dependent RNA helicase [RNA processing and modification].	463	8e-156
comp137904_c0_seq1	A	gnl|CDD|35366 KOG0144, KOG0144, KOG0144, RNA-binding protein CUGBP1/BRUNO (RRM superfamily) [RNA processing and modification].	368	3e-127
comp137904_c0_seq1	A	gnl|CDD|35368 KOG0146, KOG0146, KOG0146, RNA-binding protein ETR-3 (RRM superfamily) [RNA processing and modification].	142	6e-40
comp138431_c0_seq1	A	gnl|CDD|37456 KOG2245, KOG2245, KOG2245, Poly(A) polymerase and related nucleotidyltransferases [RNA processing and modification].	751	0
comp14602_c0_seq1	A	gnl|CDD|35349 KOG0127, KOG0127, KOG0127, Nucleolar protein fibrillarin NOP77 (RRM superfamily) [RNA processing and modification].	233	2e-72
comp14871_c0_seq1	A	gnl|CDD|35753 KOG0533, KOG0533, KOG0533, RRM motif-containing protein [RNA processing and modification].	127	3e-35
comp151623_c0_seq1	A	gnl|CDD|37013 KOG1802, KOG1802, KOG1802, RNA helicase nonsense mRNA reducing factor (pNORF1) [RNA processing and modification].	363	1e-122
comp155907_c0_seq1	A	gnl|CDD|37013 KOG1802, KOG1802, KOG1802, RNA helicase nonsense mRNA reducing factor (pNORF1) [RNA processing and modification].	362	1e-116
comp15658_c0_seq2	A	gnl|CDD|37130 KOG1919, KOG1919, KOG1919, RNA pseudouridylate synthases [RNA processing and modification].	150	7e-48
comp15723_c0_seq1	A	gnl|CDD|38074 KOG2863, KOG2863, KOG2863, RNA lariat debranching enzyme [RNA processing and modification].	655	0
comp15912_c0_seq1	A	gnl|CDD|35540 KOG0319, KOG0319, KOG0319, WD40-repeat-containing subunit of the 18S rRNA processing complex [RNA processing and modification].	60.1	7e-12
comp171606_c0_seq1	A	gnl|CDD|39499 KOG4298, KOG4298, KOG4298, CAP-binding protein complex interacting protein 2 [RNA processing and modification].	184	9e-61
comp172017_c0_seq1	A	gnl|CDD|36258 KOG1040, KOG1040, KOG1040, Polyadenylation factor I complex, subunit, Yth1 (CPSF subunit) [RNA processing and modification].	57.8	5e-13
comp173951_c0_seq1	A	gnl|CDD|35349 KOG0127, KOG0127, KOG0127, Nucleolar protein fibrillarin NOP77 (RRM superfamily) [RNA processing and modification].	242	2e-81
comp180629_c0_seq1	A	gnl|CDD|35506 KOG0285, KOG0285, KOG0285, Pleiotropic regulator 1 [RNA processing and modification].	56.2	8e-11
comp180961_c0_seq1	A	gnl|CDD|36138 KOG0920, KOG0920, KOG0920, ATP-dependent RNA helicase A [RNA processing and modification].	75.9	1e-19
comp180961_c0_seq1	A	gnl|CDD|36140 KOG0922, KOG0922, KOG0922, DEAH-box RNA helicase [RNA processing and modification].	75.1	2e-19
comp181832_c0_seq1	A	gnl|CDD|35331 KOG0108, KOG0108, KOG0108, mRNA cleavage and polyadenylation factor I complex, subunit RNA15 [RNA processing and modification].	249	5e-81
comp182631_c0_seq1	A	gnl|CDD|37862 KOG2651, KOG2651, KOG2651, rRNA adenine N-6-methyltransferase [RNA processing and modification].	246	6e-83
comp18489_c0_seq2	A	gnl|CDD|35493 KOG0272, KOG0272, KOG0272, U4/U6 small nuclear ribonucleoprotein Prp4 (contains WD40 repeats) [RNA processing and modification].	97.1	2e-22
comp184990_c0_seq1	A	gnl|CDD|35372 KOG0150, KOG0150, KOG0150, Spliceosomal protein FBP21 [RNA processing and modification].	74.7	1e-18
comp185331_c0_seq1	A	gnl|CDD|39408 KOG4207, KOG4207, KOG4207, Predicted splicing factor, SR protein superfamily [RNA processing and modification].	46.6	3e-07
comp191386_c0_seq1	A	gnl|CDD|35331 KOG0108, KOG0108, KOG0108, mRNA cleavage and polyadenylation factor I complex, subunit RNA15 [RNA processing and modification].	249	5e-81
comp195589_c0_seq1	A	gnl|CDD|35564 KOG0343, KOG0343, KOG0343, RNA Helicase [RNA processing and modification].	732	0
comp195589_c0_seq1	A	gnl|CDD|35563 KOG0342, KOG0342, KOG0342, ATP-dependent RNA helicase pitchoune [RNA processing and modification].	401	3e-133
comp195589_c0_seq1	A	gnl|CDD|35566 KOG0345, KOG0345, KOG0345, ATP-dependent RNA helicase [RNA processing and modification].	372	4e-122
comp195589_c0_seq1	A	gnl|CDD|35569 KOG0348, KOG0348, KOG0348, ATP-dependent RNA helicase [RNA processing and modification].	313	3e-99
comp19694_c0_seq1	A	gnl|CDD|37130 KOG1919, KOG1919, KOG1919, RNA pseudouridylate synthases [RNA processing and modification].	348	8e-112
comp199332_c0_seq1	A	gnl|CDD|35493 KOG0272, KOG0272, KOG0272, U4/U6 small nuclear ribonucleoprotein Prp4 (contains WD40 repeats) [RNA processing and modification].	87.4	9e-20
comp20240_c0_seq1	A	gnl|CDD|37773 KOG2562, KOG2562, KOG2562, Protein phosphatase 2 regulatory subunit [RNA processing and modification].	212	5e-71
comp20263_c0_seq2	A	gnl|CDD|35547 KOG0326, KOG0326, KOG0326, ATP-dependent RNA helicase [RNA processing and modification].	800	0
comp203032_c0_seq1	A	gnl|CDD|35493 KOG0272, KOG0272, KOG0272, U4/U6 small nuclear ribonucleoprotein Prp4 (contains WD40 repeats) [RNA processing and modification].	122	2e-35
comp203032_c0_seq1	A	gnl|CDD|35512 KOG0291, KOG0291, KOG0291, WD40-repeat-containing subunit of the 18S rRNA processing complex [RNA processing and modification].	102	1e-27
comp203771_c0_seq1	A	gnl|CDD|35493 KOG0272, KOG0272, KOG0272, U4/U6 small nuclear ribonucleoprotein Prp4 (contains WD40 repeats) [RNA processing and modification].	50.1	1e-09
comp20535_c0_seq1	A	gnl|CDD|39112 KOG3909, KOG3909, KOG3909, Queuine-tRNA ribosyltransferase [RNA processing and modification].	353	4e-122
comp205632_c0_seq1	A	gnl|CDD|35493 KOG0272, KOG0272, KOG0272, U4/U6 small nuclear ribonucleoprotein Prp4 (contains WD40 repeats) [RNA processing and modification].	75.5	2e-16
comp206895_c0_seq1	A	gnl|CDD|35493 KOG0272, KOG0272, KOG0272, U4/U6 small nuclear ribonucleoprotein Prp4 (contains WD40 repeats) [RNA processing and modification].	82	2e-19
comp208410_c0_seq1	A	gnl|CDD|39499 KOG4298, KOG4298, KOG4298, CAP-binding protein complex interacting protein 2 [RNA processing and modification].	184	2e-61
comp21341_c0_seq1	A	gnl|CDD|35512 KOG0291, KOG0291, KOG0291, WD40-repeat-containing subunit of the 18S rRNA processing complex [RNA processing and modification].	347	1e-120
comp220599_c0_seq1	A	gnl|CDD|35372 KOG0150, KOG0150, KOG0150, Spliceosomal protein FBP21 [RNA processing and modification].	74.7	1e-18
comp22420_c0_seq1	A	gnl|CDD|39554 KOG4353, KOG4353, KOG4353, RNA export factor NXT1 [RNA processing and modification].	184	1e-59
comp225249_c0_seq1	A	gnl|CDD|36140 KOG0922, KOG0922, KOG0922, DEAH-box RNA helicase [RNA processing and modification].	169	8e-55
comp225249_c0_seq1	A	gnl|CDD|36141 KOG0923, KOG0923, KOG0923, mRNA splicing factor ATP-dependent RNA helicase [RNA processing and modification].	140	3e-43
comp225249_c0_seq1	A	gnl|CDD|36142 KOG0924, KOG0924, KOG0924, mRNA splicing factor ATP-dependent RNA helicase [RNA processing and modification].	126	7e-38
comp225249_c0_seq1	A	gnl|CDD|36143 KOG0925, KOG0925, KOG0925, mRNA splicing factor ATP-dependent RNA helicase [RNA processing and modification].	119	3e-35
comp22657_c0_seq1	A	gnl|CDD|37847 KOG2636, KOG2636, KOG2636, Splicing factor 3a, subunit 3 [RNA processing and modification].	724	0
comp22798_c0_seq1	A	gnl|CDD|38382 KOG3172, KOG3172, KOG3172, Small nuclear ribonucleoprotein Sm D3 [RNA processing and modification].	189	1e-59
comp22840_c0_seq3	A	gnl|CDD|36993 KOG1782, KOG1782, KOG1782, Small Nuclear ribonucleoprotein splicing factor [RNA processing and modification].	170	2e-48
comp22978_c0_seq1	A	gnl|CDD|35866 KOG0647, KOG0647, KOG0647, mRNA export protein (contains WD40 repeats) [RNA processing and modification].	573	0
comp23021_c0_seq3	A	gnl|CDD|35493 KOG0272, KOG0272, KOG0272, U4/U6 small nuclear ribonucleoprotein Prp4 (contains WD40 repeats) [RNA processing and modification].	97.1	2e-22
comp23207_c0_seq1	A	gnl|CDD|39528 KOG4327, KOG4327, KOG4327, mRNA splicing protein SMN (survival motor neuron) [RNA processing and modification].	191	1e-60
comp23225_c0_seq1	A	gnl|CDD|39406 KOG4205, KOG4205, KOG4205, RNA-binding protein musashi/mRNA cleavage and polyadenylation factor I complex, subunit HRP1 [RNA processing and modification].	262	8e-84
comp23286_c0_seq1	A	gnl|CDD|35493 KOG0272, KOG0272, KOG0272, U4/U6 small nuclear ribonucleoprotein Prp4 (contains WD40 repeats) [RNA processing and modification].	134	9e-36
comp23328_c0_seq1	A	gnl|CDD|35493 KOG0272, KOG0272, KOG0272, U4/U6 small nuclear ribonucleoprotein Prp4 (contains WD40 repeats) [RNA processing and modification].	134	7e-36
comp23480_c0_seq1	A	gnl|CDD|38503 KOG3293, KOG3293, KOG3293, Small nuclear ribonucleoprotein (snRNP) [RNA processing and modification].	173	6e-47
comp23480_c0_seq1	A	gnl|CDD|38692 KOG3482, KOG3482, KOG3482, Small nuclear ribonucleoprotein (snRNP) SMF [RNA processing and modification].	49.3	1e-06
comp23569_c0_seq3	A	gnl|CDD|35372 KOG0150, KOG0150, KOG0150, Spliceosomal protein FBP21 [RNA processing and modification].	170	3e-50
comp23765_c0_seq1	A	gnl|CDD|39151 KOG3948, KOG3948, KOG3948, Mediator of U snRNA nuclear export PHAX [RNA processing and modification].	368	9e-121
comp23938_c0_seq1	A	gnl|CDD|39406 KOG4205, KOG4205, KOG4205, RNA-binding protein musashi/mRNA cleavage and polyadenylation factor I complex, subunit HRP1 [RNA processing and modification].	283	3e-86
comp24094_c0_seq2	A	gnl|CDD|36801 KOG1588, KOG1588, KOG1588, RNA-binding protein Sam68 and related KH domain proteins [RNA processing and modification].	249	4e-71
comp24123_c0_seq3	A	gnl|CDD|39412 KOG4211, KOG4211, KOG4211, Splicing factor hnRNP-F and related RNA-binding proteins [RNA processing and modification].	523	2e-172
comp241453_c0_seq1	A	gnl|CDD|36140 KOG0922, KOG0922, KOG0922, DEAH-box RNA helicase [RNA processing and modification].	218	3e-72
comp241453_c0_seq1	A	gnl|CDD|36142 KOG0924, KOG0924, KOG0924, mRNA splicing factor ATP-dependent RNA helicase [RNA processing and modification].	175	8e-56
comp241453_c0_seq1	A	gnl|CDD|36141 KOG0923, KOG0923, KOG0923, mRNA splicing factor ATP-dependent RNA helicase [RNA processing and modification].	160	4e-50
comp241453_c0_seq1	A	gnl|CDD|36143 KOG0925, KOG0925, KOG0925, mRNA splicing factor ATP-dependent RNA helicase [RNA processing and modification].	134	5e-40
comp24162_c0_seq1	A	gnl|CDD|35553 KOG0332, KOG0332, KOG0332, ATP-dependent RNA helicase [RNA processing and modification].	323	3e-104
comp24162_c0_seq1	A	gnl|CDD|35547 KOG0326, KOG0326, KOG0326, ATP-dependent RNA helicase [RNA processing and modification].	318	5e-102
comp24257_c0_seq1	A	gnl|CDD|35493 KOG0272, KOG0272, KOG0272, U4/U6 small nuclear ribonucleoprotein Prp4 (contains WD40 repeats) [RNA processing and modification].	110	6e-26
comp24263_c0_seq1	A	gnl|CDD|36320 KOG1104, KOG1104, KOG1104, Nuclear cap-binding complex, subunit NCBP1/CBP80 [RNA processing and modification].	1033	0
comp24399_c0_seq1	A	gnl|CDD|36985 KOG1774, KOG1774, KOG1774, Small nuclear ribonucleoprotein E [RNA processing and modification].	146	9e-45
comp24401_c0_seq1	A	gnl|CDD|37541 KOG2330, KOG2330, KOG2330, Splicing factor 3b, subunit 2 [RNA processing and modification].	561	0
comp244448_c0_seq1	A	gnl|CDD|37349 KOG2138, KOG2138, KOG2138, Predicted RNA binding protein, contains G-patch domain [RNA processing and modification].	118	2e-36
comp24542_c0_seq1	A	gnl|CDD|39005 KOG3801, KOG3801, KOG3801, Uncharacterized conserved protein BCN92 [RNA processing and modification].	138	6e-40
comp245774_c0_seq1	A	gnl|CDD|37862 KOG2651, KOG2651, KOG2651, rRNA adenine N-6-methyltransferase [RNA processing and modification].	125	2e-38
comp24781_c0_seq1	A	gnl|CDD|36809 KOG1596, KOG1596, KOG1596, Fibrillarin and related nucleolar RNA-binding proteins [RNA processing and modification].	477	3e-169
comp25102_c0_seq2	A	gnl|CDD|36140 KOG0922, KOG0922, KOG0922, DEAH-box RNA helicase [RNA processing and modification].	847	0
comp25102_c0_seq2	A	gnl|CDD|36141 KOG0923, KOG0923, KOG0923, mRNA splicing factor ATP-dependent RNA helicase [RNA processing and modification].	598	0
comp25102_c0_seq2	A	gnl|CDD|36143 KOG0925, KOG0925, KOG0925, mRNA splicing factor ATP-dependent RNA helicase [RNA processing and modification].	535	8e-170
comp25255_c0_seq1	A	gnl|CDD|35525 KOG0304, KOG0304, KOG0304, mRNA deadenylase subunit [RNA processing and modification].	397	5e-134
comp25429_c0_seq1	A	gnl|CDD|35866 KOG0647, KOG0647, KOG0647, mRNA export protein (contains WD40 repeats) [RNA processing and modification].	573	0
comp25439_c0_seq1	A	gnl|CDD|37207 KOG1996, KOG1996, KOG1996, mRNA splicing factor [RNA processing and modification].	448	2e-150
comp25506_c0_seq1	A	gnl|CDD|35493 KOG0272, KOG0272, KOG0272, U4/U6 small nuclear ribonucleoprotein Prp4 (contains WD40 repeats) [RNA processing and modification].	173	1e-46
comp25780_c0_seq1	A	gnl|CDD|39412 KOG4211, KOG4211, KOG4211, Splicing factor hnRNP-F and related RNA-binding proteins [RNA processing and modification].	199	1e-61
comp25790_c0_seq1	A	gnl|CDD|36995 KOG1784, KOG1784, KOG1784, Small Nuclear ribonucleoprotein splicing factor [RNA processing and modification].	169	4e-47
comp25803_c0_seq1	A	gnl|CDD|35493 KOG0272, KOG0272, KOG0272, U4/U6 small nuclear ribonucleoprotein Prp4 (contains WD40 repeats) [RNA processing and modification].	110	6e-26
comp25858_c0_seq1	A	gnl|CDD|36143 KOG0925, KOG0925, KOG0925, mRNA splicing factor ATP-dependent RNA helicase [RNA processing and modification].	1152	0
comp25858_c0_seq1	A	gnl|CDD|36140 KOG0922, KOG0922, KOG0922, DEAH-box RNA helicase [RNA processing and modification].	771	0
comp25858_c0_seq1	A	gnl|CDD|36141 KOG0923, KOG0923, KOG0923, mRNA splicing factor ATP-dependent RNA helicase [RNA processing and modification].	756	0
comp25858_c0_seq1	A	gnl|CDD|36142 KOG0924, KOG0924, KOG0924, mRNA splicing factor ATP-dependent RNA helicase [RNA processing and modification].	696	0
comp25981_c0_seq1	A	gnl|CDD|35552 KOG0331, KOG0331, KOG0331, ATP-dependent RNA helicase [RNA processing and modification].	442	1e-139
comp26033_c0_seq1	A	gnl|CDD|35493 KOG0272, KOG0272, KOG0272, U4/U6 small nuclear ribonucleoprotein Prp4 (contains WD40 repeats) [RNA processing and modification].	100	5e-22
comp26144_c0_seq1	A	gnl|CDD|35493 KOG0272, KOG0272, KOG0272, U4/U6 small nuclear ribonucleoprotein Prp4 (contains WD40 repeats) [RNA processing and modification].	132	5e-35
comp26144_c0_seq1	A	gnl|CDD|35540 KOG0319, KOG0319, KOG0319, WD40-repeat-containing subunit of the 18S rRNA processing complex [RNA processing and modification].	112	4e-28
comp26144_c0_seq1	A	gnl|CDD|35527 KOG0306, KOG0306, KOG0306, WD40-repeat-containing subunit of the 18S rRNA processing complex [RNA processing and modification].	109	3e-27
comp26164_c0_seq1	A	gnl|CDD|36809 KOG1596, KOG1596, KOG1596, Fibrillarin and related nucleolar RNA-binding proteins [RNA processing and modification].	477	1e-168
comp26180_c0_seq2	A	gnl|CDD|37773 KOG2562, KOG2562, KOG2562, Protein phosphatase 2 regulatory subunit [RNA processing and modification].	508	2e-173
comp26316_c0_seq1	A	gnl|CDD|35556 KOG0335, KOG0335, KOG0335, ATP-dependent RNA helicase [RNA processing and modification].	624	0
comp26316_c0_seq1	A	gnl|CDD|35552 KOG0331, KOG0331, KOG0331, ATP-dependent RNA helicase [RNA processing and modification].	433	5e-126
comp26441_c0_seq1	A	gnl|CDD|35340 KOG0117, KOG0117, KOG0117, Heterogeneous nuclear ribonucleoprotein R (RRM superfamily) [RNA processing and modification].	558	0
comp26441_c0_seq1	A	gnl|CDD|35353 KOG0131, KOG0131, KOG0131, Splicing factor 3b, subunit 4 [RNA processing and modification].	68.6	2e-12
comp26669_c0_seq1	A	gnl|CDD|35328 KOG0105, KOG0105, KOG0105, Alternative splicing factor ASF/SF2 (RRM superfamily) [RNA processing and modification].	278	2e-92
comp26669_c0_seq1	A	gnl|CDD|35329 KOG0106, KOG0106, KOG0106, Alternative splicing factor SRp55/B52/SRp75 (RRM superfamily) [RNA processing and modification].	101	1e-25
comp26721_c0_seq2	A	gnl|CDD|35493 KOG0272, KOG0272, KOG0272, U4/U6 small nuclear ribonucleoprotein Prp4 (contains WD40 repeats) [RNA processing and modification].	88.2	1e-19
comp26729_c0_seq2	A	gnl|CDD|35920 KOG0701, KOG0701, KOG0701, dsRNA-specific nuclease Dicer and related ribonucleases [RNA processing and modification].	602	0
comp267317_c0_seq1	A	gnl|CDD|37349 KOG2138, KOG2138, KOG2138, Predicted RNA binding protein, contains G-patch domain [RNA processing and modification].	100	2e-29
comp26802_c0_seq2	A	gnl|CDD|37289 KOG2078, KOG2078, KOG2078, tRNA modification enzyme [RNA processing and modification].	520	4e-179
comp268633_c0_seq1	A	gnl|CDD|37456 KOG2245, KOG2245, KOG2245, Poly(A) polymerase and related nucleotidyltransferases [RNA processing and modification].	149	3e-48
comp26880_c0_seq1	A	gnl|CDD|35859 KOG0640, KOG0640, KOG0640, mRNA cleavage stimulating factor complex; subunit 1 [RNA processing and modification].	744	0
comp26924_c0_seq1	A	gnl|CDD|37456 KOG2245, KOG2245, KOG2245, Poly(A) polymerase and related nucleotidyltransferases [RNA processing and modification].	751	0
comp269291_c0_seq1	A	gnl|CDD|35493 KOG0272, KOG0272, KOG0272, U4/U6 small nuclear ribonucleoprotein Prp4 (contains WD40 repeats) [RNA processing and modification].	98.2	2e-24
comp269589_c0_seq1	A	gnl|CDD|38255 KOG3045, KOG3045, KOG3045, Predicted RNA methylase involved in rRNA processing [RNA processing and modification].	233	4e-77
comp270081_c0_seq1	A	gnl|CDD|35505 KOG0284, KOG0284, KOG0284, Polyadenylation factor I complex, subunit PFS2 [RNA processing and modification].	63.5	8e-13
comp27165_c0_seq1	A	gnl|CDD|38074 KOG2863, KOG2863, KOG2863, RNA lariat debranching enzyme [RNA processing and modification].	610	0
comp272485_c0_seq1	A	gnl|CDD|36889 KOG1676, KOG1676, KOG1676, K-homology type RNA binding proteins [RNA processing and modification].	48.1	6e-09
comp27259_c0_seq1	A	gnl|CDD|36171 KOG0953, KOG0953, KOG0953, Mitochondrial RNA helicase SUV3, DEAD-box superfamily [RNA processing and modification].	1021	0
comp273892_c0_seq1	A	gnl|CDD|35505 KOG0284, KOG0284, KOG0284, Polyadenylation factor I complex, subunit PFS2 [RNA processing and modification].	67	4e-13
comp274261_c0_seq1	A	gnl|CDD|35353 KOG0131, KOG0131, KOG0131, Splicing factor 3b, subunit 4 [RNA processing and modification].	89	4e-21
comp27438_c0_seq1	A	gnl|CDD|35340 KOG0117, KOG0117, KOG0117, Heterogeneous nuclear ribonucleoprotein R (RRM superfamily) [RNA processing and modification].	558	0
comp27438_c0_seq1	A	gnl|CDD|35353 KOG0131, KOG0131, KOG0131, Splicing factor 3b, subunit 4 [RNA processing and modification].	68.6	2e-13
comp27481_c0_seq1	A	gnl|CDD|39554 KOG4353, KOG4353, KOG4353, RNA export factor NXT1 [RNA processing and modification].	188	6e-61
comp27538_c0_seq1	A	gnl|CDD|38048 KOG2837, KOG2837, KOG2837, Protein containing a U1-type Zn-finger and implicated in RNA splicing or processing [RNA processing and modification].	372	8e-126
comp278241_c0_seq1	A	gnl|CDD|37773 KOG2562, KOG2562, KOG2562, Protein phosphatase 2 regulatory subunit [RNA processing and modification].	301	9e-105
comp28198_c0_seq1	A	gnl|CDD|35353 KOG0131, KOG0131, KOG0131, Splicing factor 3b, subunit 4 [RNA processing and modification].	64.3	1e-11
comp28295_c0_seq2	A	gnl|CDD|35493 KOG0272, KOG0272, KOG0272, U4/U6 small nuclear ribonucleoprotein Prp4 (contains WD40 repeats) [RNA processing and modification].	88.2	2e-19
comp28311_c0_seq2	A	gnl|CDD|35336 KOG0113, KOG0113, KOG0113, U1 small nuclear ribonucleoprotein (RRM superfamily) [RNA processing and modification].	213	3e-65
comp28330_c0_seq1	A	gnl|CDD|35540 KOG0319, KOG0319, KOG0319, WD40-repeat-containing subunit of the 18S rRNA processing complex [RNA processing and modification].	155	9e-39
comp28361_c0_seq1	A	gnl|CDD|35493 KOG0272, KOG0272, KOG0272, U4/U6 small nuclear ribonucleoprotein Prp4 (contains WD40 repeats) [RNA processing and modification].	94.4	2e-20
comp28733_c0_seq2	A	gnl|CDD|37862 KOG2651, KOG2651, KOG2651, rRNA adenine N-6-methyltransferase [RNA processing and modification].	497	2e-172
comp29124_c0_seq1	A	gnl|CDD|36353 KOG1138, KOG1138, KOG1138, Predicted cleavage and polyadenylation specificity factor (CPSF subunit) [RNA processing and modification].	231	2e-78
comp29155_c0_seq2	A	gnl|CDD|35920 KOG0701, KOG0701, KOG0701, dsRNA-specific nuclease Dicer and related ribonucleases [RNA processing and modification].	951	0
comp29210_c0_seq1	A	gnl|CDD|35512 KOG0291, KOG0291, KOG0291, WD40-repeat-containing subunit of the 18S rRNA processing complex [RNA processing and modification].	926	0
comp29210_c0_seq1	A	gnl|CDD|35493 KOG0272, KOG0272, KOG0272, U4/U6 small nuclear ribonucleoprotein Prp4 (contains WD40 repeats) [RNA processing and modification].	102	8e-23
comp29367_c0_seq1	A	gnl|CDD|37597 KOG2386, KOG2386, KOG2386, mRNA capping enzyme, guanylyltransferase (alpha) subunit [RNA processing and modification].	407	3e-136
comp29776_c0_seq1	A	gnl|CDD|39554 KOG4353, KOG4353, KOG4353, RNA export factor NXT1 [RNA processing and modification].	198	8e-54
comp30051_c0_seq1	A	gnl|CDD|35567 KOG0346, KOG0346, KOG0346, RNA helicase [RNA processing and modification].	456	6e-149
comp30189_c0_seq1	A	gnl|CDD|37960 KOG2749, KOG2749, KOG2749, mRNA cleavage and polyadenylation factor IA/II complex, subunit CLP1 [RNA processing and modification].	620	0
comp30223_c0_seq1	A	gnl|CDD|36404 KOG1190, KOG1190, KOG1190, Polypyrimidine tract-binding protein [RNA processing and modification].	336	3e-107
comp30230_c0_seq1	A	gnl|CDD|39554 KOG4353, KOG4353, KOG4353, RNA export factor NXT1 [RNA processing and modification].	198	6e-54
comp30270_c0_seq1	A	gnl|CDD|35231 KOG0007, KOG0007, KOG0007, Splicing factor 3a, subunit 1 [RNA processing and modification].	174	7e-45
comp30279_c0_seq1	A	gnl|CDD|35353 KOG0131, KOG0131, KOG0131, Splicing factor 3b, subunit 4 [RNA processing and modification].	64.3	1e-11
comp30329_c0_seq1	A	gnl|CDD|38148 KOG2937, KOG2937, KOG2937, Decapping enzyme complex, predicted pyrophosphatase DCP2 [RNA processing and modification].	178	1e-45
comp30345_c0_seq1	A	gnl|CDD|35493 KOG0272, KOG0272, KOG0272, U4/U6 small nuclear ribonucleoprotein Prp4 (contains WD40 repeats) [RNA processing and modification].	89.4	3e-18
comp30347_c0_seq1	A	gnl|CDD|35493 KOG0272, KOG0272, KOG0272, U4/U6 small nuclear ribonucleoprotein Prp4 (contains WD40 repeats) [RNA processing and modification].	121	1e-29
comp30426_c0_seq2	A	gnl|CDD|36801 KOG1588, KOG1588, KOG1588, RNA-binding protein Sam68 and related KH domain proteins [RNA processing and modification].	249	2e-70
comp30450_c0_seq1	A	gnl|CDD|38664 KOG3454, KOG3454, KOG3454, U1 snRNP-specific protein C [RNA processing and modification].	191	3e-57
comp30464_c0_seq1	A	gnl|CDD|36801 KOG1588, KOG1588, KOG1588, RNA-binding protein Sam68 and related KH domain proteins [RNA processing and modification].	267	8e-85
comp304673_c0_seq1	A	gnl|CDD|39407 KOG4206, KOG4206, KOG4206, Spliceosomal protein snRNP-U1A/U2B [RNA processing and modification].	56.6	2e-12
comp304673_c0_seq1	A	gnl|CDD|35340 KOG0117, KOG0117, KOG0117, Heterogeneous nuclear ribonucleoprotein R (RRM superfamily) [RNA processing and modification].	48.9	1e-09
comp30642_c0_seq1	A	gnl|CDD|37759 KOG2548, KOG2548, KOG2548, SWAP mRNA splicing regulator [RNA processing and modification].	264	3e-83
comp30714_c0_seq2	A	gnl|CDD|37541 KOG2330, KOG2330, KOG2330, Splicing factor 3b, subunit 2 [RNA processing and modification].	561	0
comp30760_c0_seq1	A	gnl|CDD|39407 KOG4206, KOG4206, KOG4206, Spliceosomal protein snRNP-U1A/U2B [RNA processing and modification].	290	3e-97
comp30906_c0_seq1	A	gnl|CDD|35350 KOG0128, KOG0128, KOG0128, RNA-binding protein SART3 (RRM superfamily) [RNA processing and modification].	641	0
comp309123_c0_seq1	A	gnl|CDD|37456 KOG2245, KOG2245, KOG2245, Poly(A) polymerase and related nucleotidyltransferases [RNA processing and modification].	149	3e-48
comp30942_c0_seq1	A	gnl|CDD|37028 KOG1817, KOG1817, KOG1817, Ribonuclease [RNA processing and modification].	853	0
comp30979_c0_seq1	A	gnl|CDD|35493 KOG0272, KOG0272, KOG0272, U4/U6 small nuclear ribonucleoprotein Prp4 (contains WD40 repeats) [RNA processing and modification].	100	5e-22
comp30987_c0_seq2	A	gnl|CDD|37289 KOG2078, KOG2078, KOG2078, tRNA modification enzyme [RNA processing and modification].	520	6e-179
comp310046_c0_seq1	A	gnl|CDD|35493 KOG0272, KOG0272, KOG0272, U4/U6 small nuclear ribonucleoprotein Prp4 (contains WD40 repeats) [RNA processing and modification].	48.5	2e-09
comp31081_c0_seq1	A	gnl|CDD|35493 KOG0272, KOG0272, KOG0272, U4/U6 small nuclear ribonucleoprotein Prp4 (contains WD40 repeats) [RNA processing and modification].	159	5e-42
comp311030_c0_seq1	A	gnl|CDD|36140 KOG0922, KOG0922, KOG0922, DEAH-box RNA helicase [RNA processing and modification].	219	4e-74
comp311030_c0_seq1	A	gnl|CDD|36141 KOG0923, KOG0923, KOG0923, mRNA splicing factor ATP-dependent RNA helicase [RNA processing and modification].	175	1e-56
comp311030_c0_seq1	A	gnl|CDD|36142 KOG0924, KOG0924, KOG0924, mRNA splicing factor ATP-dependent RNA helicase [RNA processing and modification].	174	3e-56
comp311030_c0_seq1	A	gnl|CDD|36138 KOG0920, KOG0920, KOG0920, ATP-dependent RNA helicase A [RNA processing and modification].	139	9e-43
comp31120_c0_seq2	A	gnl|CDD|35367 KOG0145, KOG0145, KOG0145, RNA-binding protein ELAV/HU (RRM superfamily) [RNA processing and modification].	110	5e-25
comp31120_c0_seq2	A	gnl|CDD|35353 KOG0131, KOG0131, KOG0131, Splicing factor 3b, subunit 4 [RNA processing and modification].	93.6	7e-20
comp31141_c0_seq1	A	gnl|CDD|37811 KOG2600, KOG2600, KOG2600, U3 small nucleolar ribonucleoprotein (snoRNP) subunit - Mpp10p [RNA processing and modification].	432	3e-138
comp31210_c0_seq1	A	gnl|CDD|39005 KOG3801, KOG3801, KOG3801, Uncharacterized conserved protein BCN92 [RNA processing and modification].	138	1e-39
comp31283_c0_seq2	A	gnl|CDD|39114 KOG3911, KOG3911, KOG3911, Nucleolar protein NOP52/RRP1 [RNA processing and modification].	360	1e-117
comp31311_c0_seq4	A	gnl|CDD|37862 KOG2651, KOG2651, KOG2651, rRNA adenine N-6-methyltransferase [RNA processing and modification].	462	4e-155
comp31334_c0_seq1	A	gnl|CDD|35569 KOG0348, KOG0348, KOG0348, ATP-dependent RNA helicase [RNA processing and modification].	847	0
comp31334_c0_seq1	A	gnl|CDD|35563 KOG0342, KOG0342, KOG0342, ATP-dependent RNA helicase pitchoune [RNA processing and modification].	340	7e-99
comp31391_c0_seq3	A	gnl|CDD|39595 KOG4394, KOG4394, KOG4394, RNase P subunit that is not also a subunit of RNase MRP, involved in pre-tRNA processing [RNA processing and modification].	187	7e-59
comp31411_c0_seq2	A	gnl|CDD|38327 KOG3117, KOG3117, KOG3117, Protein involved in rRNA processing [RNA processing and modification].	262	2e-84
comp31475_c0_seq1	A	gnl|CDD|37109 KOG1898, KOG1898, KOG1898, Splicing factor 3b, subunit 3 [RNA processing and modification].	1791	0
comp31552_c0_seq1	A	gnl|CDD|36140 KOG0922, KOG0922, KOG0922, DEAH-box RNA helicase [RNA processing and modification].	494	2e-176
comp31552_c0_seq1	A	gnl|CDD|36142 KOG0924, KOG0924, KOG0924, mRNA splicing factor ATP-dependent RNA helicase [RNA processing and modification].	405	2e-141
comp31552_c0_seq1	A	gnl|CDD|36141 KOG0923, KOG0923, KOG0923, mRNA splicing factor ATP-dependent RNA helicase [RNA processing and modification].	402	3e-140
comp31552_c0_seq1	A	gnl|CDD|36143 KOG0925, KOG0925, KOG0925, mRNA splicing factor ATP-dependent RNA helicase [RNA processing and modification].	328	6e-111
comp31552_c0_seq1	A	gnl|CDD|36138 KOG0920, KOG0920, KOG0920, ATP-dependent RNA helicase A [RNA processing and modification].	294	7e-98
comp315713_c0_seq1	A	gnl|CDD|36140 KOG0922, KOG0922, KOG0922, DEAH-box RNA helicase [RNA processing and modification].	145	9e-47
comp315713_c0_seq1	A	gnl|CDD|36138 KOG0920, KOG0920, KOG0920, ATP-dependent RNA helicase A [RNA processing and modification].	126	2e-39
comp315713_c0_seq1	A	gnl|CDD|36141 KOG0923, KOG0923, KOG0923, mRNA splicing factor ATP-dependent RNA helicase [RNA processing and modification].	119	1e-36
comp315713_c0_seq1	A	gnl|CDD|36142 KOG0924, KOG0924, KOG0924, mRNA splicing factor ATP-dependent RNA helicase [RNA processing and modification].	119	2e-36
comp31611_c0_seq1	A	gnl|CDD|38503 KOG3293, KOG3293, KOG3293, Small nuclear ribonucleoprotein (snRNP) [RNA processing and modification].	173	3e-49
comp31611_c0_seq1	A	gnl|CDD|38692 KOG3482, KOG3482, KOG3482, Small nuclear ribonucleoprotein (snRNP) SMF [RNA processing and modification].	49.3	5e-07
comp317444_c0_seq1	A	gnl|CDD|35552 KOG0331, KOG0331, KOG0331, ATP-dependent RNA helicase [RNA processing and modification].	101	3e-26
comp31795_c0_seq1	A	gnl|CDD|39407 KOG4206, KOG4206, KOG4206, Spliceosomal protein snRNP-U1A/U2B [RNA processing and modification].	290	2e-96
comp319760_c0_seq1	A	gnl|CDD|36140 KOG0922, KOG0922, KOG0922, DEAH-box RNA helicase [RNA processing and modification].	237	3e-81
comp319760_c0_seq1	A	gnl|CDD|36138 KOG0920, KOG0920, KOG0920, ATP-dependent RNA helicase A [RNA processing and modification].	203	8e-68
comp319760_c0_seq1	A	gnl|CDD|36141 KOG0923, KOG0923, KOG0923, mRNA splicing factor ATP-dependent RNA helicase [RNA processing and modification].	175	1e-56
comp319760_c0_seq1	A	gnl|CDD|36142 KOG0924, KOG0924, KOG0924, mRNA splicing factor ATP-dependent RNA helicase [RNA processing and modification].	166	4e-53
comp319760_c0_seq1	A	gnl|CDD|36143 KOG0925, KOG0925, KOG0925, mRNA splicing factor ATP-dependent RNA helicase [RNA processing and modification].	162	1e-51
comp31992_c0_seq1	A	gnl|CDD|37119 KOG1908, KOG1908, KOG1908, Ribonuclease inhibitor type leucine-rich repeat proteins [RNA processing and modification].	201	2e-61
comp32023_c0_seq1	A	gnl|CDD|39151 KOG3948, KOG3948, KOG3948, Mediator of U snRNA nuclear export PHAX [RNA processing and modification].	368	2e-116
comp32085_c0_seq1	A	gnl|CDD|39412 KOG4211, KOG4211, KOG4211, Splicing factor hnRNP-F and related RNA-binding proteins [RNA processing and modification].	523	4e-160
comp32149_c0_seq1	A	gnl|CDD|38878 KOG3674, KOG3674, KOG3674, FtsJ-like RNA methyltransferase [RNA processing and modification].	966	0
comp32228_c0_seq1	A	gnl|CDD|36338 KOG1122, KOG1122, KOG1122, tRNA and rRNA cytosine-C5-methylase (nucleolar protein NOL1/NOP2) [RNA processing and modification].	426	2e-142
comp32258_c0_seq1	A	gnl|CDD|35493 KOG0272, KOG0272, KOG0272, U4/U6 small nuclear ribonucleoprotein Prp4 (contains WD40 repeats) [RNA processing and modification].	121	6e-30
comp32323_c0_seq1	A	gnl|CDD|35343 KOG0121, KOG0121, KOG0121, Nuclear cap-binding protein complex, subunit CBP20 (RRM superfamily) [RNA processing and modification].	244	2e-73
comp32524_c1_seq1	A	gnl|CDD|36857 KOG1644, KOG1644, KOG1644, U2-associated snRNP A' protein [RNA processing and modification].	328	2e-110
comp32573_c0_seq6	A	gnl|CDD|36039 KOG0821, KOG0821, KOG0821, Predicted ribosomal RNA adenine dimethylase [RNA processing and modification].	530	2e-176
comp32737_c1_seq1	A	gnl|CDD|38658 KOG3448, KOG3448, KOG3448, Predicted snRNP core protein [RNA processing and modification].	186	9e-61
comp32790_c0_seq2	A	gnl|CDD|36993 KOG1782, KOG1782, KOG1782, Small Nuclear ribonucleoprotein splicing factor [RNA processing and modification].	170	9e-50
comp32908_c0_seq1	A	gnl|CDD|35493 KOG0272, KOG0272, KOG0272, U4/U6 small nuclear ribonucleoprotein Prp4 (contains WD40 repeats) [RNA processing and modification].	118	1e-28
comp33022_c0_seq2	A	gnl|CDD|38342 KOG3132, KOG3132, KOG3132, m3G-cap-specific nuclear import receptor (Snurportin1) [RNA processing and modification].	438	1e-151
comp330440_c0_seq1	A	gnl|CDD|36889 KOG1676, KOG1676, KOG1676, K-homology type RNA binding proteins [RNA processing and modification].	69.7	3e-15
comp33048_c0_seq1	A	gnl|CDD|37880 KOG2669, KOG2669, KOG2669, Regulator of nuclear mRNA [RNA processing and modification].	307	4e-93
comp33063_c0_seq1	A	gnl|CDD|39406 KOG4205, KOG4205, KOG4205, RNA-binding protein musashi/mRNA cleavage and polyadenylation factor I complex, subunit HRP1 [RNA processing and modification].	262	7e-82
comp33138_c0_seq1	A	gnl|CDD|36350 KOG1135, KOG1135, KOG1135, mRNA cleavage and polyadenylation factor II complex, subunit CFT2 (CPSF subunit) [RNA processing and modification].	1029	0
comp33259_c0_seq8	A	gnl|CDD|35346 KOG0124, KOG0124, KOG0124, Polypyrimidine tract-binding protein PUF60 (RRM superfamily) [RNA processing and modification].	757	0
comp33259_c0_seq8	A	gnl|CDD|35353 KOG0131, KOG0131, KOG0131, Splicing factor 3b, subunit 4 [RNA processing and modification].	87.4	9e-20
comp33317_c0_seq2	A	gnl|CDD|35552 KOG0331, KOG0331, KOG0331, ATP-dependent RNA helicase [RNA processing and modification].	514	7e-161
comp33317_c0_seq2	A	gnl|CDD|35556 KOG0335, KOG0335, KOG0335, ATP-dependent RNA helicase [RNA processing and modification].	274	2e-76
comp33352_c0_seq1	A	gnl|CDD|36991 KOG1780, KOG1780, KOG1780, Small Nuclear ribonucleoprotein G [RNA processing and modification].	134	2e-32
comp33389_c0_seq1	A	gnl|CDD|38255 KOG3045, KOG3045, KOG3045, Predicted RNA methylase involved in rRNA processing [RNA processing and modification].	347	2e-111
comp33392_c0_seq1	A	gnl|CDD|38342 KOG3132, KOG3132, KOG3132, m3G-cap-specific nuclear import receptor (Snurportin1) [RNA processing and modification].	438	8e-149
comp33461_c0_seq1	A	gnl|CDD|35859 KOG0640, KOG0640, KOG0640, mRNA cleavage stimulating factor complex; subunit 1 [RNA processing and modification].	744	0
comp33462_c0_seq2	A	gnl|CDD|35552 KOG0331, KOG0331, KOG0331, ATP-dependent RNA helicase [RNA processing and modification].	514	6e-161
comp33462_c0_seq2	A	gnl|CDD|35556 KOG0335, KOG0335, KOG0335, ATP-dependent RNA helicase [RNA processing and modification].	274	2e-76
comp33599_c0_seq3	A	gnl|CDD|35540 KOG0319, KOG0319, KOG0319, WD40-repeat-containing subunit of the 18S rRNA processing complex [RNA processing and modification].	483	3e-161
comp33715_c0_seq1	A	gnl|CDD|36170 KOG0952, KOG0952, KOG0952, DNA/RNA helicase MER3/SLH1, DEAD-box superfamily [RNA processing and modification].	1800	0
comp33715_c0_seq1	A	gnl|CDD|36169 KOG0951, KOG0951, KOG0951, RNA helicase BRR2, DEAD-box superfamily [RNA processing and modification].	1323	0
comp33838_c0_seq2	A	gnl|CDD|36039 KOG0821, KOG0821, KOG0821, Predicted ribosomal RNA adenine dimethylase [RNA processing and modification].	530	0
comp33857_c0_seq1	A	gnl|CDD|35556 KOG0335, KOG0335, KOG0335, ATP-dependent RNA helicase [RNA processing and modification].	624	0
comp33857_c0_seq1	A	gnl|CDD|35552 KOG0331, KOG0331, KOG0331, ATP-dependent RNA helicase [RNA processing and modification].	433	4e-125
comp33988_c0_seq1	A	gnl|CDD|39407 KOG4206, KOG4206, KOG4206, Spliceosomal protein snRNP-U1A/U2B [RNA processing and modification].	166	1e-46
comp34025_c0_seq1	A	gnl|CDD|35493 KOG0272, KOG0272, KOG0272, U4/U6 small nuclear ribonucleoprotein Prp4 (contains WD40 repeats) [RNA processing and modification].	169	2e-47
comp34057_c0_seq1	A	gnl|CDD|36171 KOG0953, KOG0953, KOG0953, Mitochondrial RNA helicase SUV3, DEAD-box superfamily [RNA processing and modification].	1011	0
comp34118_c0_seq1	A	gnl|CDD|38148 KOG2937, KOG2937, KOG2937, Decapping enzyme complex, predicted pyrophosphatase DCP2 [RNA processing and modification].	178	9e-48
comp34163_c0_seq4	A	gnl|CDD|35368 KOG0146, KOG0146, KOG0146, RNA-binding protein ETR-3 (RRM superfamily) [RNA processing and modification].	291	2e-96
comp34199_c0_seq1	A	gnl|CDD|36353 KOG1138, KOG1138, KOG1138, Predicted cleavage and polyadenylation specificity factor (CPSF subunit) [RNA processing and modification].	644	0
comp34230_c0_seq1	A	gnl|CDD|36170 KOG0952, KOG0952, KOG0952, DNA/RNA helicase MER3/SLH1, DEAD-box superfamily [RNA processing and modification].	1384	0
comp34230_c0_seq1	A	gnl|CDD|36169 KOG0951, KOG0951, KOG0951, RNA helicase BRR2, DEAD-box superfamily [RNA processing and modification].	1057	0
comp34331_c0_seq1	A	gnl|CDD|37349 KOG2138, KOG2138, KOG2138, Predicted RNA binding protein, contains G-patch domain [RNA processing and modification].	693	0
comp34382_c0_seq1	A	gnl|CDD|35349 KOG0127, KOG0127, KOG0127, Nucleolar protein fibrillarin NOP77 (RRM superfamily) [RNA processing and modification].	449	6e-140
comp34389_c0_seq2	A	gnl|CDD|37811 KOG2600, KOG2600, KOG2600, U3 small nucleolar ribonucleoprotein (snoRNP) subunit - Mpp10p [RNA processing and modification].	432	1e-139
comp34432_c0_seq1	A	gnl|CDD|39528 KOG4327, KOG4327, KOG4327, mRNA splicing protein SMN (survival motor neuron) [RNA processing and modification].	231	2e-71
comp344925_c0_seq1	A	gnl|CDD|35353 KOG0131, KOG0131, KOG0131, Splicing factor 3b, subunit 4 [RNA processing and modification].	97.8	5e-26
comp344925_c0_seq1	A	gnl|CDD|35367 KOG0145, KOG0145, KOG0145, RNA-binding protein ELAV/HU (RRM superfamily) [RNA processing and modification].	88.2	2e-22
comp34534_c0_seq1	A	gnl|CDD|35336 KOG0113, KOG0113, KOG0113, U1 small nuclear ribonucleoprotein (RRM superfamily) [RNA processing and modification].	213	2e-63
comp34668_c0_seq5	A	gnl|CDD|39413 KOG4212, KOG4212, KOG4212, RNA-binding protein hnRNP-M [RNA processing and modification].	587	0
comp34668_c0_seq5	A	gnl|CDD|35353 KOG0131, KOG0131, KOG0131, Splicing factor 3b, subunit 4 [RNA processing and modification].	54.7	3e-09
comp34683_c0_seq1	A	gnl|CDD|35353 KOG0131, KOG0131, KOG0131, Splicing factor 3b, subunit 4 [RNA processing and modification].	125	1e-29
comp34683_c0_seq1	A	gnl|CDD|35367 KOG0145, KOG0145, KOG0145, RNA-binding protein ELAV/HU (RRM superfamily) [RNA processing and modification].	114	1e-26
comp34796_c0_seq2	A	gnl|CDD|38278 KOG3068, KOG3068, KOG3068, mRNA splicing factor [RNA processing and modification].	181	2e-52
comp348329_c0_seq1	A	gnl|CDD|36889 KOG1676, KOG1676, KOG1676, K-homology type RNA binding proteins [RNA processing and modification].	66.2	4e-15
comp34843_c0_seq1	A	gnl|CDD|36138 KOG0920, KOG0920, KOG0920, ATP-dependent RNA helicase A [RNA processing and modification].	445	6e-131
comp34883_c0_seq3	A	gnl|CDD|38004 KOG2793, KOG2793, KOG2793, Putative N2,N2-dimethylguanosine tRNA methyltransferase [RNA processing and modification].	94.4	6e-21
comp348845_c0_seq1	A	gnl|CDD|35506 KOG0285, KOG0285, KOG0285, Pleiotropic regulator 1 [RNA processing and modification].	64.3	2e-14
comp34938_c0_seq1	A	gnl|CDD|37015 KOG1804, KOG1804, KOG1804, RNA helicase [RNA processing and modification].	788	0
comp34957_c0_seq2	A	gnl|CDD|39407 KOG4206, KOG4206, KOG4206, Spliceosomal protein snRNP-U1A/U2B [RNA processing and modification].	166	5e-47
comp34965_c0_seq2	A	gnl|CDD|38278 KOG3068, KOG3068, KOG3068, mRNA splicing factor [RNA processing and modification].	181	6e-52
comp349688_c0_seq1	A	gnl|CDD|36140 KOG0922, KOG0922, KOG0922, DEAH-box RNA helicase [RNA processing and modification].	184	3e-56
comp349688_c0_seq1	A	gnl|CDD|36142 KOG0924, KOG0924, KOG0924, mRNA splicing factor ATP-dependent RNA helicase [RNA processing and modification].	159	3e-46
comp349688_c0_seq1	A	gnl|CDD|36141 KOG0923, KOG0923, KOG0923, mRNA splicing factor ATP-dependent RNA helicase [RNA processing and modification].	145	1e-41
comp349688_c0_seq1	A	gnl|CDD|36143 KOG0925, KOG0925, KOG0925, mRNA splicing factor ATP-dependent RNA helicase [RNA processing and modification].	136	7e-39
comp349688_c0_seq1	A	gnl|CDD|36138 KOG0920, KOG0920, KOG0920, ATP-dependent RNA helicase A [RNA processing and modification].	128	2e-35
comp35011_c0_seq1	A	gnl|CDD|35340 KOG0117, KOG0117, KOG0117, Heterogeneous nuclear ribonucleoprotein R (RRM superfamily) [RNA processing and modification].	582	0
comp35011_c0_seq1	A	gnl|CDD|35353 KOG0131, KOG0131, KOG0131, Splicing factor 3b, subunit 4 [RNA processing and modification].	71.2	6e-13
comp35065_c0_seq1	A	gnl|CDD|35353 KOG0131, KOG0131, KOG0131, Splicing factor 3b, subunit 4 [RNA processing and modification].	358	9e-118
comp35065_c0_seq1	A	gnl|CDD|35367 KOG0145, KOG0145, KOG0145, RNA-binding protein ELAV/HU (RRM superfamily) [RNA processing and modification].	100	3e-23
comp35159_c0_seq1	A	gnl|CDD|35353 KOG0131, KOG0131, KOG0131, Splicing factor 3b, subunit 4 [RNA processing and modification].	125	9e-30
comp35159_c0_seq1	A	gnl|CDD|35367 KOG0145, KOG0145, KOG0145, RNA-binding protein ELAV/HU (RRM superfamily) [RNA processing and modification].	114	1e-26
comp35177_c0_seq2	A	gnl|CDD|36986 KOG1775, KOG1775, KOG1775, U6 snRNA-associated Sm-like protein [RNA processing and modification].	167	8e-53
comp35195_c0_seq1	A	gnl|CDD|35566 KOG0345, KOG0345, KOG0345, ATP-dependent RNA helicase [RNA processing and modification].	332	6e-116
comp35195_c0_seq1	A	gnl|CDD|35563 KOG0342, KOG0342, KOG0342, ATP-dependent RNA helicase pitchoune [RNA processing and modification].	180	2e-56
comp35195_c0_seq1	A	gnl|CDD|35564 KOG0343, KOG0343, KOG0343, RNA Helicase [RNA processing and modification].	176	9e-55
comp35195_c0_seq1	A	gnl|CDD|35559 KOG0338, KOG0338, KOG0338, ATP-dependent RNA helicase [RNA processing and modification].	163	9e-50
comp35195_c0_seq1	A	gnl|CDD|35551 KOG0330, KOG0330, KOG0330, ATP-dependent RNA helicase [RNA processing and modification].	154	2e-46
comp35278_c0_seq1	A	gnl|CDD|35566 KOG0345, KOG0345, KOG0345, ATP-dependent RNA helicase [RNA processing and modification].	330	3e-115
comp35278_c0_seq1	A	gnl|CDD|35563 KOG0342, KOG0342, KOG0342, ATP-dependent RNA helicase pitchoune [RNA processing and modification].	180	2e-56
comp35278_c0_seq1	A	gnl|CDD|35564 KOG0343, KOG0343, KOG0343, RNA Helicase [RNA processing and modification].	175	2e-54
comp35278_c0_seq1	A	gnl|CDD|35559 KOG0338, KOG0338, KOG0338, ATP-dependent RNA helicase [RNA processing and modification].	162	1e-49
comp35278_c0_seq1	A	gnl|CDD|35551 KOG0330, KOG0330, KOG0330, ATP-dependent RNA helicase [RNA processing and modification].	151	2e-45
comp353522_c0_seq1	A	gnl|CDD|36140 KOG0922, KOG0922, KOG0922, DEAH-box RNA helicase [RNA processing and modification].	183	8e-61
comp353522_c0_seq1	A	gnl|CDD|36138 KOG0920, KOG0920, KOG0920, ATP-dependent RNA helicase A [RNA processing and modification].	148	5e-47
comp353522_c0_seq1	A	gnl|CDD|36141 KOG0923, KOG0923, KOG0923, mRNA splicing factor ATP-dependent RNA helicase [RNA processing and modification].	134	1e-41
comp353522_c0_seq1	A	gnl|CDD|36142 KOG0924, KOG0924, KOG0924, mRNA splicing factor ATP-dependent RNA helicase [RNA processing and modification].	124	7e-38
comp35365_c0_seq1	A	gnl|CDD|36338 KOG1122, KOG1122, KOG1122, tRNA and rRNA cytosine-C5-methylase (nucleolar protein NOL1/NOP2) [RNA processing and modification].	427	4e-143
comp35396_c0_seq1	A	gnl|CDD|38019 KOG2808, KOG2808, KOG2808, U5 snRNP-associated RNA splicing factor [RNA processing and modification].	497	3e-156
comp35482_c0_seq1	A	gnl|CDD|35562 KOG0341, KOG0341, KOG0341, DEAD-box protein abstrakt [RNA processing and modification].	498	3e-165
comp35500_c0_seq1	A	gnl|CDD|39112 KOG3909, KOG3909, KOG3909, Queuine-tRNA ribosyltransferase [RNA processing and modification].	524	3e-168
comp355510_c0_seq1	A	gnl|CDD|35493 KOG0272, KOG0272, KOG0272, U4/U6 small nuclear ribonucleoprotein Prp4 (contains WD40 repeats) [RNA processing and modification].	54.3	5e-11
comp35583_c0_seq3	A	gnl|CDD|39406 KOG4205, KOG4205, KOG4205, RNA-binding protein musashi/mRNA cleavage and polyadenylation factor I complex, subunit HRP1 [RNA processing and modification].	109	6e-26
comp35639_c0_seq2	A	gnl|CDD|35554 KOG0333, KOG0333, KOG0333, U5 snRNP-like RNA helicase subunit [RNA processing and modification].	911	0
comp35639_c0_seq2	A	gnl|CDD|35552 KOG0331, KOG0331, KOG0331, ATP-dependent RNA helicase [RNA processing and modification].	383	7e-115
comp35675_c0_seq1	A	gnl|CDD|35286 KOG0063, KOG0063, KOG0063, RNAse L inhibitor, ABC superfamily [RNA processing and modification].	1093	0
comp35687_c0_seq1	A	gnl|CDD|38602 KOG3392, KOG3392, KOG3392, Exon-exon junction complex, Magoh component [RNA processing and modification].	304	5e-100
comp35744_c0_seq1	A	gnl|CDD|37847 KOG2636, KOG2636, KOG2636, Splicing factor 3a, subunit 3 [RNA processing and modification].	724	0
comp35746_c0_seq1	A	gnl|CDD|37349 KOG2138, KOG2138, KOG2138, Predicted RNA binding protein, contains G-patch domain [RNA processing and modification].	889	0
comp35802_c0_seq1	A	gnl|CDD|35571 KOG0350, KOG0350, KOG0350, DEAD-box ATP-dependent RNA helicase [RNA processing and modification].	404	3e-130
comp35865_c0_seq4	A	gnl|CDD|36404 KOG1190, KOG1190, KOG1190, Polypyrimidine tract-binding protein [RNA processing and modification].	392	2e-126
comp35964_c0_seq3	A	gnl|CDD|35920 KOG0701, KOG0701, KOG0701, dsRNA-specific nuclease Dicer and related ribonucleases [RNA processing and modification].	366	1e-118
comp35967_c0_seq2	A	gnl|CDD|35562 KOG0341, KOG0341, KOG0341, DEAD-box protein abstrakt [RNA processing and modification].	498	1e-165
comp35980_c0_seq1	A	gnl|CDD|38164 KOG2953, KOG2953, KOG2953, mRNA-binding protein Encore [RNA processing and modification].	329	3e-100
comp36052_c0_seq2	A	gnl|CDD|36038 KOG0820, KOG0820, KOG0820, Ribosomal RNA adenine dimethylase [RNA processing and modification].	469	4e-145
comp36120_c0_seq1	A	gnl|CDD|39211 KOG4008, KOG4008, KOG4008, rRNA processing protein RRP7 [RNA processing and modification].	273	3e-80
comp36162_c0_seq2	A	gnl|CDD|37942 KOG2731, KOG2731, KOG2731, DNA alkylation damage repair protein [RNA processing and modification].	368	1e-118
comp36223_c0_seq1	A	gnl|CDD|38664 KOG3454, KOG3454, KOG3454, U1 snRNP-specific protein C [RNA processing and modification].	191	1e-57
comp36246_c0_seq1	A	gnl|CDD|37988 KOG2777, KOG2777, KOG2777, tRNA-specific adenosine deaminase 1 [RNA processing and modification].	534	0
comp36355_c0_seq1	A	gnl|CDD|35512 KOG0291, KOG0291, KOG0291, WD40-repeat-containing subunit of the 18S rRNA processing complex [RNA processing and modification].	926	0
comp36355_c0_seq1	A	gnl|CDD|35493 KOG0272, KOG0272, KOG0272, U4/U6 small nuclear ribonucleoprotein Prp4 (contains WD40 repeats) [RNA processing and modification].	102	2e-23
comp36387_c0_seq1	A	gnl|CDD|37453 KOG2242, KOG2242, KOG2242, Scaffold/matrix specific factor hnRNP-U/SAF-A, contains SPRY domain [RNA processing and modification].	491	4e-151
comp36392_c0_seq1	A	gnl|CDD|36138 KOG0920, KOG0920, KOG0920, ATP-dependent RNA helicase A [RNA processing and modification].	445	1e-134
comp36407_c0_seq3	A	gnl|CDD|36669 KOG1456, KOG1456, KOG1456, Heterogeneous nuclear ribonucleoprotein L (contains RRM repeats) [RNA processing and modification].	390	2e-126
comp36468_c0_seq8	A	gnl|CDD|35329 KOG0106, KOG0106, KOG0106, Alternative splicing factor SRp55/B52/SRp75 (RRM superfamily) [RNA processing and modification].	134	2e-32
comp36480_c0_seq1	A	gnl|CDD|39249 KOG4046, KOG4046, KOG4046, RNase MRP and P, subunit POP4/p29 [RNA processing and modification].	241	1e-74
comp365177_c0_seq1	A	gnl|CDD|35540 KOG0319, KOG0319, KOG0319, WD40-repeat-containing subunit of the 18S rRNA processing complex [RNA processing and modification].	55.1	1e-10
comp36863_c0_seq1	A	gnl|CDD|37785 KOG2574, KOG2574, KOG2574, mRNA splicing factor PRP31 [RNA processing and modification].	622	0
comp36888_c0_seq1	A	gnl|CDD|35346 KOG0124, KOG0124, KOG0124, Polypyrimidine tract-binding protein PUF60 (RRM superfamily) [RNA processing and modification].	757	0
comp36888_c0_seq1	A	gnl|CDD|35353 KOG0131, KOG0131, KOG0131, Splicing factor 3b, subunit 4 [RNA processing and modification].	87.4	2e-18
comp36978_c0_seq1	A	gnl|CDD|35493 KOG0272, KOG0272, KOG0272, U4/U6 small nuclear ribonucleoprotein Prp4 (contains WD40 repeats) [RNA processing and modification].	142	9e-37
comp37076_c0_seq4	A	gnl|CDD|37109 KOG1898, KOG1898, KOG1898, Splicing factor 3b, subunit 3 [RNA processing and modification].	1068	0
comp37080_c0_seq2	A	gnl|CDD|38164 KOG2953, KOG2953, KOG2953, mRNA-binding protein Encore [RNA processing and modification].	338	4e-105
comp37184_c0_seq1	A	gnl|CDD|35486 KOG0265, KOG0265, KOG0265, U5 snRNP-specific protein-like factor and related proteins [RNA processing and modification].	520	0
comp37184_c0_seq1	A	gnl|CDD|35493 KOG0272, KOG0272, KOG0272, U4/U6 small nuclear ribonucleoprotein Prp4 (contains WD40 repeats) [RNA processing and modification].	154	8e-42
comp37254_c0_seq1	A	gnl|CDD|36486 KOG1272, KOG1272, KOG1272, WD40-repeat-containing subunit of the 18S rRNA processing complex [RNA processing and modification].	736	0
comp37294_c0_seq4	A	gnl|CDD|35448 KOG0227, KOG0227, KOG0227, Splicing factor 3a, subunit 2 [RNA processing and modification].	248	2e-74
comp37354_c0_seq2	A	gnl|CDD|35489 KOG0268, KOG0268, KOG0268, Sof1-like rRNA processing protein (contains WD40 repeats) [RNA processing and modification].	728	0
comp37375_c0_seq1	A	gnl|CDD|35493 KOG0272, KOG0272, KOG0272, U4/U6 small nuclear ribonucleoprotein Prp4 (contains WD40 repeats) [RNA processing and modification].	89.4	3e-18
comp37391_c0_seq1	A	gnl|CDD|39499 KOG4298, KOG4298, KOG4298, CAP-binding protein complex interacting protein 2 [RNA processing and modification].	266	6e-83
comp37400_c0_seq2	A	gnl|CDD|35552 KOG0331, KOG0331, KOG0331, ATP-dependent RNA helicase [RNA processing and modification].	462	7e-149
comp37573_c0_seq1	A	gnl|CDD|35231 KOG0007, KOG0007, KOG0007, Splicing factor 3a, subunit 1 [RNA processing and modification].	174	6e-45
comp37639_c0_seq1	A	gnl|CDD|38236 KOG3026, KOG3026, KOG3026, Splicing factor SPF30 [RNA processing and modification].	263	5e-74
comp37774_c0_seq1	A	gnl|CDD|39412 KOG4211, KOG4211, KOG4211, Splicing factor hnRNP-F and related RNA-binding proteins [RNA processing and modification].	86.3	1e-17
comp37797_c0_seq1	A	gnl|CDD|36352 KOG1137, KOG1137, KOG1137, mRNA cleavage and polyadenylation factor II complex, BRR5 (CPSF subunit) [RNA processing and modification].	1031	0
comp37797_c0_seq1	A	gnl|CDD|36351 KOG1136, KOG1136, KOG1136, Predicted cleavage and polyadenylation specificity factor (CPSF subunit) [RNA processing and modification].	394	1e-125
comp37865_c0_seq1	A	gnl|CDD|36986 KOG1775, KOG1775, KOG1775, U6 snRNA-associated Sm-like protein [RNA processing and modification].	167	7e-53
comp37867_c0_seq11	A	gnl|CDD|39412 KOG4211, KOG4211, KOG4211, Splicing factor hnRNP-F and related RNA-binding proteins [RNA processing and modification].	155	1e-38
comp37983_c0_seq1	A	gnl|CDD|35343 KOG0121, KOG0121, KOG0121, Nuclear cap-binding protein complex, subunit CBP20 (RRM superfamily) [RNA processing and modification].	244	3e-78
comp38130_c0_seq5	A	gnl|CDD|36669 KOG1456, KOG1456, KOG1456, Heterogeneous nuclear ribonucleoprotein L (contains RRM repeats) [RNA processing and modification].	361	2e-105
comp38149_c0_seq1	A	gnl|CDD|37015 KOG1804, KOG1804, KOG1804, RNA helicase [RNA processing and modification].	788	0
comp38157_c1_seq1	A	gnl|CDD|36857 KOG1644, KOG1644, KOG1644, U2-associated snRNP A' protein [RNA processing and modification].	268	2e-86
comp38221_c0_seq2	A	gnl|CDD|39412 KOG4211, KOG4211, KOG4211, Splicing factor hnRNP-F and related RNA-binding proteins [RNA processing and modification].	155	1e-38
comp38233_c0_seq1	A	gnl|CDD|38602 KOG3392, KOG3392, KOG3392, Exon-exon junction complex, Magoh component [RNA processing and modification].	304	5e-100
comp38238_c0_seq3	A	gnl|CDD|36015 KOG0796, KOG0796, KOG0796, Spliceosome subunit [RNA processing and modification].	290	4e-83
comp38368_c0_seq1	A	gnl|CDD|36258 KOG1040, KOG1040, KOG1040, Polyadenylation factor I complex, subunit, Yth1 (CPSF subunit) [RNA processing and modification].	127	4e-33
comp38375_c0_seq2	A	gnl|CDD|37453 KOG2242, KOG2242, KOG2242, Scaffold/matrix specific factor hnRNP-U/SAF-A, contains SPRY domain [RNA processing and modification].	491	2e-159
comp38397_c0_seq1	A	gnl|CDD|37623 KOG2412, KOG2412, KOG2412, Nuclear-export-signal (NES)-containing protein/polyadenylated-RNA export factor [RNA processing and modification].	530	2e-170
comp38539_c0_seq12	A	gnl|CDD|39406 KOG4205, KOG4205, KOG4205, RNA-binding protein musashi/mRNA cleavage and polyadenylation factor I complex, subunit HRP1 [RNA processing and modification].	181	1e-46
comp386023_c0_seq1	A	gnl|CDD|36258 KOG1040, KOG1040, KOG1040, Polyadenylation factor I complex, subunit, Yth1 (CPSF subunit) [RNA processing and modification].	60.1	2e-13
comp38678_c0_seq3	A	gnl|CDD|36404 KOG1190, KOG1190, KOG1190, Polypyrimidine tract-binding protein [RNA processing and modification].	723	0
comp38679_c0_seq1	A	gnl|CDD|37880 KOG2669, KOG2669, KOG2669, Regulator of nuclear mRNA [RNA processing and modification].	364	7e-107
comp38688_c0_seq1	A	gnl|CDD|39413 KOG4212, KOG4212, KOG4212, RNA-binding protein hnRNP-M [RNA processing and modification].	587	0
comp38688_c0_seq1	A	gnl|CDD|35353 KOG0131, KOG0131, KOG0131, Splicing factor 3b, subunit 4 [RNA processing and modification].	54.7	2e-08
comp38699_c0_seq1	A	gnl|CDD|37453 KOG2242, KOG2242, KOG2242, Scaffold/matrix specific factor hnRNP-U/SAF-A, contains SPRY domain [RNA processing and modification].	374	6e-110
comp38731_c0_seq4	A	gnl|CDD|39414 KOG4213, KOG4213, KOG4213, RNA-binding protein La [RNA processing and modification].	268	5e-76
comp38733_c0_seq3	A	gnl|CDD|35554 KOG0333, KOG0333, KOG0333, U5 snRNP-like RNA helicase subunit [RNA processing and modification].	911	0
comp38733_c0_seq3	A	gnl|CDD|35552 KOG0331, KOG0331, KOG0331, ATP-dependent RNA helicase [RNA processing and modification].	383	8e-115
comp38752_c0_seq1	A	gnl|CDD|36902 KOG1689, KOG1689, KOG1689, mRNA cleavage factor I subunit [RNA processing and modification].	400	4e-137
comp38763_c0_seq1	A	gnl|CDD|38878 KOG3674, KOG3674, KOG3674, FtsJ-like RNA methyltransferase [RNA processing and modification].	966	0
comp38775_c0_seq1	A	gnl|CDD|36140 KOG0922, KOG0922, KOG0922, DEAH-box RNA helicase [RNA processing and modification].	847	0
comp38775_c0_seq1	A	gnl|CDD|36141 KOG0923, KOG0923, KOG0923, mRNA splicing factor ATP-dependent RNA helicase [RNA processing and modification].	598	0
comp38775_c0_seq1	A	gnl|CDD|36143 KOG0925, KOG0925, KOG0925, mRNA splicing factor ATP-dependent RNA helicase [RNA processing and modification].	535	7e-170
comp38779_c0_seq1	A	gnl|CDD|37773 KOG2562, KOG2562, KOG2562, Protein phosphatase 2 regulatory subunit [RNA processing and modification].	586	0
comp38783_c0_seq1	A	gnl|CDD|39111 KOG3908, KOG3908, KOG3908, Queuine-tRNA ribosyltransferase [RNA processing and modification].	576	0
comp38883_c0_seq1	A	gnl|CDD|35493 KOG0272, KOG0272, KOG0272, U4/U6 small nuclear ribonucleoprotein Prp4 (contains WD40 repeats) [RNA processing and modification].	122	8e-30
comp38891_c0_seq2	A	gnl|CDD|35350 KOG0128, KOG0128, KOG0128, RNA-binding protein SART3 (RRM superfamily) [RNA processing and modification].	630	0
comp38998_c0_seq2	A	gnl|CDD|38048 KOG2837, KOG2837, KOG2837, Protein containing a U1-type Zn-finger and implicated in RNA splicing or processing [RNA processing and modification].	372	4e-124
comp39098_c0_seq1	A	gnl|CDD|35336 KOG0113, KOG0113, KOG0113, U1 small nuclear ribonucleoprotein (RRM superfamily) [RNA processing and modification].	61.6	2e-10
comp39136_c0_seq1	A	gnl|CDD|35372 KOG0150, KOG0150, KOG0150, Spliceosomal protein FBP21 [RNA processing and modification].	265	9e-82
comp39149_c0_seq1	A	gnl|CDD|38202 KOG2991, KOG2991, KOG2991, Splicing regulator [RNA processing and modification].	384	8e-124
comp392213_c0_seq1	A	gnl|CDD|36889 KOG1676, KOG1676, KOG1676, K-homology type RNA binding proteins [RNA processing and modification].	55.8	6e-11
comp39281_c0_seq2	A	gnl|CDD|35338 KOG0115, KOG0115, KOG0115, RNA-binding protein p54nrb (RRM superfamily) [RNA processing and modification].	262	3e-78
comp39286_c1_seq2	A	gnl|CDD|36320 KOG1104, KOG1104, KOG1104, Nuclear cap-binding complex, subunit NCBP1/CBP80 [RNA processing and modification].	1033	0
comp39301_c0_seq1	A	gnl|CDD|36801 KOG1588, KOG1588, KOG1588, RNA-binding protein Sam68 and related KH domain proteins [RNA processing and modification].	267	1e-82
comp39332_c0_seq2	A	gnl|CDD|35448 KOG0227, KOG0227, KOG0227, Splicing factor 3a, subunit 2 [RNA processing and modification].	248	4e-74
comp393766_c0_seq1	A	gnl|CDD|35505 KOG0284, KOG0284, KOG0284, Polyadenylation factor I complex, subunit PFS2 [RNA processing and modification].	58.9	3e-12
comp39449_c0_seq3	A	gnl|CDD|35286 KOG0063, KOG0063, KOG0063, RNAse L inhibitor, ABC superfamily [RNA processing and modification].	1093	0
comp39492_c0_seq4	A	gnl|CDD|35486 KOG0265, KOG0265, KOG0265, U5 snRNP-specific protein-like factor and related proteins [RNA processing and modification].	520	1e-180
comp39492_c0_seq4	A	gnl|CDD|35493 KOG0272, KOG0272, KOG0272, U4/U6 small nuclear ribonucleoprotein Prp4 (contains WD40 repeats) [RNA processing and modification].	154	3e-41
comp39570_c0_seq1	A	gnl|CDD|35336 KOG0113, KOG0113, KOG0113, U1 small nuclear ribonucleoprotein (RRM superfamily) [RNA processing and modification].	61.6	2e-10
comp39592_c0_seq1	A	gnl|CDD|39499 KOG4298, KOG4298, KOG4298, CAP-binding protein complex interacting protein 2 [RNA processing and modification].	266	1e-81
comp39601_c0_seq1	A	gnl|CDD|35489 KOG0268, KOG0268, KOG0268, Sof1-like rRNA processing protein (contains WD40 repeats) [RNA processing and modification].	728	0
comp39652_c0_seq1	A	gnl|CDD|37623 KOG2412, KOG2412, KOG2412, Nuclear-export-signal (NES)-containing protein/polyadenylated-RNA export factor [RNA processing and modification].	530	4e-170
comp39734_c0_seq1	A	gnl|CDD|37773 KOG2562, KOG2562, KOG2562, Protein phosphatase 2 regulatory subunit [RNA processing and modification].	586	2e-174
comp39745_c0_seq3	A	gnl|CDD|35493 KOG0272, KOG0272, KOG0272, U4/U6 small nuclear ribonucleoprotein Prp4 (contains WD40 repeats) [RNA processing and modification].	115	5e-27
comp39773_c0_seq2	A	gnl|CDD|39412 KOG4211, KOG4211, KOG4211, Splicing factor hnRNP-F and related RNA-binding proteins [RNA processing and modification].	86.3	1e-17
comp39908_c0_seq1	A	gnl|CDD|35493 KOG0272, KOG0272, KOG0272, U4/U6 small nuclear ribonucleoprotein Prp4 (contains WD40 repeats) [RNA processing and modification].	75.5	5e-14
comp39920_c0_seq1	A	gnl|CDD|35493 KOG0272, KOG0272, KOG0272, U4/U6 small nuclear ribonucleoprotein Prp4 (contains WD40 repeats) [RNA processing and modification].	122	2e-30
comp39920_c0_seq1	A	gnl|CDD|35540 KOG0319, KOG0319, KOG0319, WD40-repeat-containing subunit of the 18S rRNA processing complex [RNA processing and modification].	102	8e-24
comp39980_c0_seq1	A	gnl|CDD|37258 KOG2047, KOG2047, KOG2047, mRNA splicing factor [RNA processing and modification].	1384	0
comp39986_c0_seq2	A	gnl|CDD|37186 KOG1975, KOG1975, KOG1975, mRNA cap methyltransferase [RNA processing and modification].	445	5e-152
comp40096_c0_seq1	A	gnl|CDD|39406 KOG4205, KOG4205, KOG4205, RNA-binding protein musashi/mRNA cleavage and polyadenylation factor I complex, subunit HRP1 [RNA processing and modification].	166	7e-43
comp40104_c0_seq1	A	gnl|CDD|39412 KOG4211, KOG4211, KOG4211, Splicing factor hnRNP-F and related RNA-binding proteins [RNA processing and modification].	405	4e-132
comp40123_c0_seq5	A	gnl|CDD|38004 KOG2793, KOG2793, KOG2793, Putative N2,N2-dimethylguanosine tRNA methyltransferase [RNA processing and modification].	94.4	4e-22
comp40126_c0_seq1	A	gnl|CDD|35353 KOG0131, KOG0131, KOG0131, Splicing factor 3b, subunit 4 [RNA processing and modification].	358	5e-122
comp40126_c0_seq1	A	gnl|CDD|35367 KOG0145, KOG0145, KOG0145, RNA-binding protein ELAV/HU (RRM superfamily) [RNA processing and modification].	100	8e-24
comp40148_c0_seq1	A	gnl|CDD|36138 KOG0920, KOG0920, KOG0920, ATP-dependent RNA helicase A [RNA processing and modification].	834	0
comp40148_c0_seq1	A	gnl|CDD|36140 KOG0922, KOG0922, KOG0922, DEAH-box RNA helicase [RNA processing and modification].	260	1e-70
comp40174_c0_seq1	A	gnl|CDD|36138 KOG0920, KOG0920, KOG0920, ATP-dependent RNA helicase A [RNA processing and modification].	689	0
comp40174_c0_seq1	A	gnl|CDD|36140 KOG0922, KOG0922, KOG0922, DEAH-box RNA helicase [RNA processing and modification].	419	5e-123
comp40200_c0_seq1	A	gnl|CDD|38692 KOG3482, KOG3482, KOG3482, Small nuclear ribonucleoprotein (snRNP) SMF [RNA processing and modification].	150	1e-45
comp40200_c0_seq1	A	gnl|CDD|36994 KOG1783, KOG1783, KOG1783, Small nuclear ribonucleoprotein F [RNA processing and modification].	80.1	3e-19
comp40277_c0_seq5	A	gnl|CDD|39406 KOG4205, KOG4205, KOG4205, RNA-binding protein musashi/mRNA cleavage and polyadenylation factor I complex, subunit HRP1 [RNA processing and modification].	231	2e-62
comp40282_c1_seq2	A	gnl|CDD|36669 KOG1456, KOG1456, KOG1456, Heterogeneous nuclear ribonucleoprotein L (contains RRM repeats) [RNA processing and modification].	394	8e-130
comp40312_c0_seq2	A	gnl|CDD|37258 KOG2047, KOG2047, KOG2047, mRNA splicing factor [RNA processing and modification].	1384	0
comp40321_c0_seq1	A	gnl|CDD|39519 KOG4318, KOG4318, KOG4318, Bicoid mRNA stability factor [RNA processing and modification].	1018	0
comp40345_c0_seq2	A	gnl|CDD|36056 KOG0838, KOG0838, KOG0838, RNA Methylase, SpoU family [RNA processing and modification].	130	8e-36
comp40377_c0_seq2	A	gnl|CDD|36486 KOG1272, KOG1272, KOG1272, WD40-repeat-containing subunit of the 18S rRNA processing complex [RNA processing and modification].	714	0
comp40424_c0_seq4	A	gnl|CDD|35552 KOG0331, KOG0331, KOG0331, ATP-dependent RNA helicase [RNA processing and modification].	521	3e-171
comp40424_c0_seq4	A	gnl|CDD|35556 KOG0335, KOG0335, KOG0335, ATP-dependent RNA helicase [RNA processing and modification].	272	2e-80
comp40458_c0_seq1	A	gnl|CDD|38223 KOG3013, KOG3013, KOG3013, Exosomal 3'-5' exoribonuclease complex, subunit Rrp4 [RNA processing and modification].	426	1e-135
comp40492_c0_seq22	A	gnl|CDD|35353 KOG0131, KOG0131, KOG0131, Splicing factor 3b, subunit 4 [RNA processing and modification].	81.6	9e-16
comp40501_c0_seq2	A	gnl|CDD|38877 KOG3673, KOG3673, KOG3673, FtsJ-like RNA methyltransferase [RNA processing and modification].	1274	0
comp40672_c0_seq1	A	gnl|CDD|37942 KOG2731, KOG2731, KOG2731, DNA alkylation damage repair protein [RNA processing and modification].	367	9e-117
comp40677_c0_seq1	A	gnl|CDD|36142 KOG0924, KOG0924, KOG0924, mRNA splicing factor ATP-dependent RNA helicase [RNA processing and modification].	1161	0
comp40677_c0_seq1	A	gnl|CDD|36140 KOG0922, KOG0922, KOG0922, DEAH-box RNA helicase [RNA processing and modification].	850	0
comp40677_c0_seq1	A	gnl|CDD|36141 KOG0923, KOG0923, KOG0923, mRNA splicing factor ATP-dependent RNA helicase [RNA processing and modification].	823	0
comp40677_c0_seq1	A	gnl|CDD|36143 KOG0925, KOG0925, KOG0925, mRNA splicing factor ATP-dependent RNA helicase [RNA processing and modification].	672	0
comp40700_c0_seq8	A	gnl|CDD|39406 KOG4205, KOG4205, KOG4205, RNA-binding protein musashi/mRNA cleavage and polyadenylation factor I complex, subunit HRP1 [RNA processing and modification].	181	3e-47
comp40735_c0_seq2	A	gnl|CDD|35342 KOG0120, KOG0120, KOG0120, Splicing factor U2AF, large subunit (RRM superfamily) [RNA processing and modification].	457	3e-154
comp40873_c0_seq1	A	gnl|CDD|35493 KOG0272, KOG0272, KOG0272, U4/U6 small nuclear ribonucleoprotein Prp4 (contains WD40 repeats) [RNA processing and modification].	75.5	2e-14
comp40934_c0_seq1	A	gnl|CDD|36056 KOG0838, KOG0838, KOG0838, RNA Methylase, SpoU family [RNA processing and modification].	131	2e-34
comp40954_c0_seq1	A	gnl|CDD|38019 KOG2808, KOG2808, KOG2808, U5 snRNP-associated RNA splicing factor [RNA processing and modification].	505	4e-159
comp40984_c0_seq1	A	gnl|CDD|37006 KOG1795, KOG1795, KOG1795, U5 snRNP spliceosome subunit [RNA processing and modification].	4313	0
comp41058_c0_seq1	A	gnl|CDD|39211 KOG4008, KOG4008, KOG4008, rRNA processing protein RRP7 [RNA processing and modification].	273	3e-80
comp41120_c0_seq1	A	gnl|CDD|35493 KOG0272, KOG0272, KOG0272, U4/U6 small nuclear ribonucleoprotein Prp4 (contains WD40 repeats) [RNA processing and modification].	147	1e-37
comp41175_c0_seq1	A	gnl|CDD|37773 KOG2562, KOG2562, KOG2562, Protein phosphatase 2 regulatory subunit [RNA processing and modification].	508	4e-173
comp41250_c0_seq1	A	gnl|CDD|35540 KOG0319, KOG0319, KOG0319, WD40-repeat-containing subunit of the 18S rRNA processing complex [RNA processing and modification].	483	2e-161
comp41260_c0_seq1	A	gnl|CDD|39183 KOG3980, KOG3980, KOG3980, RNA 3'-terminal phosphate cyclase [RNA processing and modification].	437	7e-148
comp41303_c0_seq1	A	gnl|CDD|37988 KOG2777, KOG2777, KOG2777, tRNA-specific adenosine deaminase 1 [RNA processing and modification].	534	8e-178
comp41318_c0_seq1	A	gnl|CDD|36142 KOG0924, KOG0924, KOG0924, mRNA splicing factor ATP-dependent RNA helicase [RNA processing and modification].	1385	0
comp41318_c0_seq1	A	gnl|CDD|36140 KOG0922, KOG0922, KOG0922, DEAH-box RNA helicase [RNA processing and modification].	847	0
comp41318_c0_seq1	A	gnl|CDD|36141 KOG0923, KOG0923, KOG0923, mRNA splicing factor ATP-dependent RNA helicase [RNA processing and modification].	821	0
comp41318_c0_seq1	A	gnl|CDD|36143 KOG0925, KOG0925, KOG0925, mRNA splicing factor ATP-dependent RNA helicase [RNA processing and modification].	672	0
comp41327_c0_seq13	A	gnl|CDD|35329 KOG0106, KOG0106, KOG0106, Alternative splicing factor SRp55/B52/SRp75 (RRM superfamily) [RNA processing and modification].	108	2e-24
comp41361_c0_seq1	A	gnl|CDD|36140 KOG0922, KOG0922, KOG0922, DEAH-box RNA helicase [RNA processing and modification].	881	0
comp41361_c0_seq1	A	gnl|CDD|36141 KOG0923, KOG0923, KOG0923, mRNA splicing factor ATP-dependent RNA helicase [RNA processing and modification].	693	0
comp41361_c0_seq1	A	gnl|CDD|36143 KOG0925, KOG0925, KOG0925, mRNA splicing factor ATP-dependent RNA helicase [RNA processing and modification].	585	0
comp41376_c0_seq1	A	gnl|CDD|39854 KOG4655, KOG4655, KOG4655, U3 small nucleolar ribonucleoprotein (snoRNP) component [RNA processing and modification].	295	6e-97
comp41423_c0_seq3	A	gnl|CDD|36889 KOG1676, KOG1676, KOG1676, K-homology type RNA binding proteins [RNA processing and modification].	448	6e-145
comp41532_c0_seq2	A	gnl|CDD|39406 KOG4205, KOG4205, KOG4205, RNA-binding protein musashi/mRNA cleavage and polyadenylation factor I complex, subunit HRP1 [RNA processing and modification].	109	2e-24
comp41587_c0_seq2	A	gnl|CDD|35563 KOG0342, KOG0342, KOG0342, ATP-dependent RNA helicase pitchoune [RNA processing and modification].	672	0
comp41587_c0_seq2	A	gnl|CDD|35566 KOG0345, KOG0345, KOG0345, ATP-dependent RNA helicase [RNA processing and modification].	338	9e-95
comp41622_c0_seq2	A	gnl|CDD|39414 KOG4213, KOG4213, KOG4213, RNA-binding protein La [RNA processing and modification].	268	3e-77
comp41628_c0_seq1	A	gnl|CDD|37207 KOG1996, KOG1996, KOG1996, mRNA splicing factor [RNA processing and modification].	385	3e-119
comp41648_c0_seq1	A	gnl|CDD|36889 KOG1676, KOG1676, KOG1676, K-homology type RNA binding proteins [RNA processing and modification].	476	9e-153
comp41690_c0_seq3	A	gnl|CDD|36509 KOG1295, KOG1295, KOG1295, Nonsense-mediated decay protein Upf3 [RNA processing and modification].	167	2e-43
comp416924_c0_seq1	A	gnl|CDD|36889 KOG1676, KOG1676, KOG1676, K-homology type RNA binding proteins [RNA processing and modification].	70.1	1e-16
comp41757_c0_seq3	A	gnl|CDD|36038 KOG0820, KOG0820, KOG0820, Ribosomal RNA adenine dimethylase [RNA processing and modification].	467	6e-147
comp41841_c0_seq2	A	gnl|CDD|35434 KOG0213, KOG0213, KOG0213, Splicing factor 3b, subunit 1 [RNA processing and modification].	1129	0
comp41991_c0_seq5	A	gnl|CDD|35866 KOG0647, KOG0647, KOG0647, mRNA export protein (contains WD40 repeats) [RNA processing and modification].	283	2e-81
comp42002_c0_seq1	A	gnl|CDD|39854 KOG4655, KOG4655, KOG4655, U3 small nucleolar ribonucleoprotein (snoRNP) component [RNA processing and modification].	295	1e-99
comp42025_c0_seq8	A	gnl|CDD|36034 KOG0816, KOG0816, KOG0816, Protein involved in mRNA turnover [RNA processing and modification].	364	2e-118
comp42046_c0_seq7	A	gnl|CDD|35342 KOG0120, KOG0120, KOG0120, Splicing factor U2AF, large subunit (RRM superfamily) [RNA processing and modification].	457	5e-154
comp42046_c0_seq7	A	gnl|CDD|35353 KOG0131, KOG0131, KOG0131, Splicing factor 3b, subunit 4 [RNA processing and modification].	60.8	2e-10
comp420654_c0_seq1	A	gnl|CDD|35552 KOG0331, KOG0331, KOG0331, ATP-dependent RNA helicase [RNA processing and modification].	80.9	2e-19
comp42120_c1_seq2	A	gnl|CDD|35353 KOG0131, KOG0131, KOG0131, Splicing factor 3b, subunit 4 [RNA processing and modification].	77.8	2e-15
comp42128_c0_seq2	A	gnl|CDD|37309 KOG2098, KOG2098, KOG2098, Predicted N6-adenine RNA methylase [RNA processing and modification].	441	9e-140
comp42202_c0_seq1	A	gnl|CDD|38692 KOG3482, KOG3482, KOG3482, Small nuclear ribonucleoprotein (snRNP) SMF [RNA processing and modification].	150	2e-44
comp42202_c0_seq1	A	gnl|CDD|36994 KOG1783, KOG1783, KOG1783, Small nuclear ribonucleoprotein F [RNA processing and modification].	80.1	1e-18
comp422220_c0_seq1	A	gnl|CDD|35486 KOG0265, KOG0265, KOG0265, U5 snRNP-specific protein-like factor and related proteins [RNA processing and modification].	62	3e-14
comp42289_c0_seq2	A	gnl|CDD|37692 KOG2481, KOG2481, KOG2481, Protein required for normal rRNA processing [RNA processing and modification].	770	0
comp42316_c0_seq2	A	gnl|CDD|38202 KOG2991, KOG2991, KOG2991, Splicing regulator [RNA processing and modification].	384	2e-123
comp423227_c0_seq1	A	gnl|CDD|35353 KOG0131, KOG0131, KOG0131, Splicing factor 3b, subunit 4 [RNA processing and modification].	62.4	2e-14
comp42483_c0_seq2	A	gnl|CDD|36288 KOG1070, KOG1070, KOG1070, rRNA processing protein Rrp5 [RNA processing and modification].	1581	0
comp42491_c0_seq1	A	gnl|CDD|35525 KOG0304, KOG0304, KOG0304, mRNA deadenylase subunit [RNA processing and modification].	401	4e-125
comp42495_c0_seq11	A	gnl|CDD|39406 KOG4205, KOG4205, KOG4205, RNA-binding protein musashi/mRNA cleavage and polyadenylation factor I complex, subunit HRP1 [RNA processing and modification].	231	2e-62
comp42498_c0_seq1	A	gnl|CDD|37586 KOG2375, KOG2375, KOG2375, Protein interacting with poly(A)-binding protein [RNA processing and modification].	343	2e-98
comp42658_c0_seq1	A	gnl|CDD|39114 KOG3911, KOG3911, KOG3911, Nucleolar protein NOP52/RRP1 [RNA processing and modification].	291	1e-87
comp42698_c0_seq1	A	gnl|CDD|35547 KOG0326, KOG0326, KOG0326, ATP-dependent RNA helicase [RNA processing and modification].	800	0
comp42701_c0_seq5	A	gnl|CDD|37992 KOG2781, KOG2781, KOG2781, U3 small nucleolar ribonucleoprotein (snoRNP) component [RNA processing and modification].	232	4e-65
comp42708_c0_seq1	A	gnl|CDD|36140 KOG0922, KOG0922, KOG0922, DEAH-box RNA helicase [RNA processing and modification].	630	0
comp42708_c0_seq1	A	gnl|CDD|36143 KOG0925, KOG0925, KOG0925, mRNA splicing factor ATP-dependent RNA helicase [RNA processing and modification].	430	9e-137
comp42751_c0_seq5	A	gnl|CDD|35330 KOG0107, KOG0107, KOG0107, Alternative splicing factor SRp20/9G8 (RRM superfamily) [RNA processing and modification].	171	1e-45
comp42765_c1_seq2	A	gnl|CDD|39408 KOG4207, KOG4207, KOG4207, Predicted splicing factor, SR protein superfamily [RNA processing and modification].	171	2e-47
comp42765_c1_seq2	A	gnl|CDD|38004 KOG2793, KOG2793, KOG2793, Putative N2,N2-dimethylguanosine tRNA methyltransferase [RNA processing and modification].	151	2e-37
comp42779_c0_seq2	A	gnl|CDD|39887 KOG4689, KOG4689, KOG4689, Predicted RNase [RNA processing and modification].	478	2e-147
comp42833_c1_seq1	A	gnl|CDD|37119 KOG1908, KOG1908, KOG1908, Ribonuclease inhibitor type leucine-rich repeat proteins [RNA processing and modification].	201	8e-57
comp42881_c0_seq5	A	gnl|CDD|39406 KOG4205, KOG4205, KOG4205, RNA-binding protein musashi/mRNA cleavage and polyadenylation factor I complex, subunit HRP1 [RNA processing and modification].	222	2e-59
comp42884_c0_seq1	A	gnl|CDD|39412 KOG4211, KOG4211, KOG4211, Splicing factor hnRNP-F and related RNA-binding proteins [RNA processing and modification].	134	1e-33
comp428956_c0_seq1	A	gnl|CDD|35493 KOG0272, KOG0272, KOG0272, U4/U6 small nuclear ribonucleoprotein Prp4 (contains WD40 repeats) [RNA processing and modification].	56.6	8e-12
comp42954_c0_seq2	A	gnl|CDD|38223 KOG3013, KOG3013, KOG3013, Exosomal 3'-5' exoribonuclease complex, subunit Rrp4 [RNA processing and modification].	306	4e-90
comp430359_c0_seq1	A	gnl|CDD|36143 KOG0925, KOG0925, KOG0925, mRNA splicing factor ATP-dependent RNA helicase [RNA processing and modification].	73.9	4e-17
comp43172_c0_seq6	A	gnl|CDD|35366 KOG0144, KOG0144, KOG0144, RNA-binding protein CUGBP1/BRUNO (RRM superfamily) [RNA processing and modification].	370	4e-115
comp43172_c0_seq6	A	gnl|CDD|35368 KOG0146, KOG0146, KOG0146, RNA-binding protein ETR-3 (RRM superfamily) [RNA processing and modification].	195	6e-53
comp43172_c0_seq6	A	gnl|CDD|35367 KOG0145, KOG0145, KOG0145, RNA-binding protein ELAV/HU (RRM superfamily) [RNA processing and modification].	87.8	2e-18
comp43240_c0_seq2	A	gnl|CDD|37309 KOG2098, KOG2098, KOG2098, Predicted N6-adenine RNA methylase [RNA processing and modification].	415	3e-128
comp43248_c0_seq11	A	gnl|CDD|39408 KOG4207, KOG4207, KOG4207, Predicted splicing factor, SR protein superfamily [RNA processing and modification].	171	2e-43
comp43248_c0_seq11	A	gnl|CDD|38004 KOG2793, KOG2793, KOG2793, Putative N2,N2-dimethylguanosine tRNA methyltransferase [RNA processing and modification].	151	1e-40
comp43270_c0_seq3	A	gnl|CDD|37396 KOG2185, KOG2185, KOG2185, Predicted RNA-processing protein, contains G-patch domain [RNA processing and modification].	409	8e-132
comp43271_c0_seq1	A	gnl|CDD|35527 KOG0306, KOG0306, KOG0306, WD40-repeat-containing subunit of the 18S rRNA processing complex [RNA processing and modification].	1207	0
comp43271_c0_seq1	A	gnl|CDD|35540 KOG0319, KOG0319, KOG0319, WD40-repeat-containing subunit of the 18S rRNA processing complex [RNA processing and modification].	139	5e-34
comp43271_c0_seq1	A	gnl|CDD|35493 KOG0272, KOG0272, KOG0272, U4/U6 small nuclear ribonucleoprotein Prp4 (contains WD40 repeats) [RNA processing and modification].	135	1e-32
comp43302_c0_seq1	A	gnl|CDD|37453 KOG2242, KOG2242, KOG2242, Scaffold/matrix specific factor hnRNP-U/SAF-A, contains SPRY domain [RNA processing and modification].	462	9e-132
comp43305_c0_seq7	A	gnl|CDD|35341 KOG0119, KOG0119, KOG0119, Splicing factor 1/branch point binding protein (RRM superfamily) [RNA processing and modification].	363	9e-107
comp43418_c0_seq6	A	gnl|CDD|38274 KOG3064, KOG3064, KOG3064, RNA-binding nuclear protein (MAK16) containing a distinct C4 Zn-finger [RNA processing and modification].	323	1e-93
comp434397_c0_seq1	A	gnl|CDD|36140 KOG0922, KOG0922, KOG0922, DEAH-box RNA helicase [RNA processing and modification].	73.6	1e-18
comp434397_c0_seq1	A	gnl|CDD|36138 KOG0920, KOG0920, KOG0920, ATP-dependent RNA helicase A [RNA processing and modification].	62.8	1e-14
comp434397_c0_seq1	A	gnl|CDD|36143 KOG0925, KOG0925, KOG0925, mRNA splicing factor ATP-dependent RNA helicase [RNA processing and modification].	53.9	3e-11
comp43442_c0_seq3	A	gnl|CDD|35561 KOG0340, KOG0340, KOG0340, ATP-dependent RNA helicase [RNA processing and modification].	557	1e-174
comp43442_c0_seq3	A	gnl|CDD|35551 KOG0330, KOG0330, KOG0330, ATP-dependent RNA helicase [RNA processing and modification].	432	8e-129
comp434431_c0_seq1	A	gnl|CDD|35527 KOG0306, KOG0306, KOG0306, WD40-repeat-containing subunit of the 18S rRNA processing complex [RNA processing and modification].	55.1	2e-11
comp43476_c0_seq1	A	gnl|CDD|36140 KOG0922, KOG0922, KOG0922, DEAH-box RNA helicase [RNA processing and modification].	1016	0
comp43476_c0_seq1	A	gnl|CDD|36141 KOG0923, KOG0923, KOG0923, mRNA splicing factor ATP-dependent RNA helicase [RNA processing and modification].	889	0
comp43476_c0_seq1	A	gnl|CDD|36142 KOG0924, KOG0924, KOG0924, mRNA splicing factor ATP-dependent RNA helicase [RNA processing and modification].	836	0
comp43476_c0_seq1	A	gnl|CDD|36143 KOG0925, KOG0925, KOG0925, mRNA splicing factor ATP-dependent RNA helicase [RNA processing and modification].	710	0
comp43497_c0_seq1	A	gnl|CDD|36140 KOG0922, KOG0922, KOG0922, DEAH-box RNA helicase [RNA processing and modification].	297	8e-85
comp43515_c0_seq16	A	gnl|CDD|39406 KOG4205, KOG4205, KOG4205, RNA-binding protein musashi/mRNA cleavage and polyadenylation factor I complex, subunit HRP1 [RNA processing and modification].	183	4e-48
comp43544_c0_seq1	A	gnl|CDD|36141 KOG0923, KOG0923, KOG0923, mRNA splicing factor ATP-dependent RNA helicase [RNA processing and modification].	1243	0
comp43544_c0_seq1	A	gnl|CDD|36140 KOG0922, KOG0922, KOG0922, DEAH-box RNA helicase [RNA processing and modification].	783	0
comp43544_c0_seq1	A	gnl|CDD|36142 KOG0924, KOG0924, KOG0924, mRNA splicing factor ATP-dependent RNA helicase [RNA processing and modification].	735	0
comp43544_c0_seq1	A	gnl|CDD|36143 KOG0925, KOG0925, KOG0925, mRNA splicing factor ATP-dependent RNA helicase [RNA processing and modification].	640	0
comp43575_c0_seq4	A	gnl|CDD|36138 KOG0920, KOG0920, KOG0920, ATP-dependent RNA helicase A [RNA processing and modification].	791	0
comp43575_c0_seq4	A	gnl|CDD|36140 KOG0922, KOG0922, KOG0922, DEAH-box RNA helicase [RNA processing and modification].	389	8e-114
comp43594_c0_seq1	A	gnl|CDD|36801 KOG1588, KOG1588, KOG1588, RNA-binding protein Sam68 and related KH domain proteins [RNA processing and modification].	253	8e-69
comp43638_c0_seq1	A	gnl|CDD|37125 KOG1914, KOG1914, KOG1914, mRNA cleavage and polyadenylation factor I complex, subunit RNA14 [RNA processing and modification].	912	0
comp43671_c0_seq5	A	gnl|CDD|39412 KOG4211, KOG4211, KOG4211, Splicing factor hnRNP-F and related RNA-binding proteins [RNA processing and modification].	121	5e-28
comp43677_c0_seq1	A	gnl|CDD|37080 KOG1869, KOG1869, KOG1869, Splicing coactivator SRm160/300, subunit SRm300 [RNA processing and modification].	94.7	2e-19
comp43687_c0_seq1	A	gnl|CDD|39183 KOG3980, KOG3980, KOG3980, RNA 3'-terminal phosphate cyclase [RNA processing and modification].	437	5e-149
comp43688_c0_seq2	A	gnl|CDD|35330 KOG0107, KOG0107, KOG0107, Alternative splicing factor SRp20/9G8 (RRM superfamily) [RNA processing and modification].	171	5e-46
comp43810_c0_seq9	A	gnl|CDD|35329 KOG0106, KOG0106, KOG0106, Alternative splicing factor SRp55/B52/SRp75 (RRM superfamily) [RNA processing and modification].	109	7e-25
comp43830_c0_seq1	A	gnl|CDD|35493 KOG0272, KOG0272, KOG0272, U4/U6 small nuclear ribonucleoprotein Prp4 (contains WD40 repeats) [RNA processing and modification].	205	1e-55
comp43839_c0_seq5	A	gnl|CDD|35353 KOG0131, KOG0131, KOG0131, Splicing factor 3b, subunit 4 [RNA processing and modification].	101	3e-24
comp43908_c0_seq2	A	gnl|CDD|37028 KOG1817, KOG1817, KOG1817, Ribonuclease [RNA processing and modification].	853	0
comp44013_c0_seq6	A	gnl|CDD|35338 KOG0115, KOG0115, KOG0115, RNA-binding protein p54nrb (RRM superfamily) [RNA processing and modification].	262	6e-77
comp44110_c0_seq2	A	gnl|CDD|35525 KOG0304, KOG0304, KOG0304, mRNA deadenylase subunit [RNA processing and modification].	401	1e-123
comp44144_c0_seq3	A	gnl|CDD|37692 KOG2481, KOG2481, KOG2481, Protein required for normal rRNA processing [RNA processing and modification].	693	0
comp44159_c0_seq11	A	gnl|CDD|36166 KOG0948, KOG0948, KOG0948, Nuclear exosomal RNA helicase MTR4, DEAD-box superfamily [RNA processing and modification].	1625	0
comp44159_c0_seq11	A	gnl|CDD|36165 KOG0947, KOG0947, KOG0947, Cytoplasmic exosomal RNA helicase SKI2, DEAD-box superfamily [RNA processing and modification].	678	0
comp44307_c0_seq6	A	gnl|CDD|37586 KOG2375, KOG2375, KOG2375, Protein interacting with poly(A)-binding protein [RNA processing and modification].	343	6e-97
comp44342_c0_seq1	A	gnl|CDD|37785 KOG2574, KOG2574, KOG2574, mRNA splicing factor PRP31 [RNA processing and modification].	622	0
comp44343_c0_seq1	A	gnl|CDD|38713 KOG3503, KOG3503, KOG3503, H/ACA snoRNP complex, subunit NOP10 [RNA processing and modification].	122	2e-35
comp44349_c0_seq1	A	gnl|CDD|36138 KOG0920, KOG0920, KOG0920, ATP-dependent RNA helicase A [RNA processing and modification].	791	0
comp44349_c0_seq1	A	gnl|CDD|36140 KOG0922, KOG0922, KOG0922, DEAH-box RNA helicase [RNA processing and modification].	389	3e-114
comp44381_c0_seq5	A	gnl|CDD|39249 KOG4046, KOG4046, KOG4046, RNase MRP and P, subunit POP4/p29 [RNA processing and modification].	241	4e-74
comp44488_c0_seq1	A	gnl|CDD|39519 KOG4318, KOG4318, KOG4318, Bicoid mRNA stability factor [RNA processing and modification].	1018	0
comp44510_c0_seq1	A	gnl|CDD|35555 KOG0334, KOG0334, KOG0334, RNA helicase [RNA processing and modification].	887	0
comp44510_c0_seq1	A	gnl|CDD|35560 KOG0339, KOG0339, KOG0339, ATP-dependent RNA helicase [RNA processing and modification].	431	7e-133
comp44510_c0_seq1	A	gnl|CDD|35552 KOG0331, KOG0331, KOG0331, ATP-dependent RNA helicase [RNA processing and modification].	409	2e-127
comp44510_c0_seq1	A	gnl|CDD|35557 KOG0336, KOG0336, KOG0336, ATP-dependent RNA helicase [RNA processing and modification].	363	5e-110
comp44514_c0_seq2	A	gnl|CDD|35716 KOG0495, KOG0495, KOG0495, HAT repeat protein [RNA processing and modification].	1417	0
comp44635_c0_seq5	A	gnl|CDD|37992 KOG2781, KOG2781, KOG2781, U3 small nucleolar ribonucleoprotein (snoRNP) component [RNA processing and modification].	393	4e-123
comp44669_c0_seq3	A	gnl|CDD|39887 KOG4689, KOG4689, KOG4689, Predicted RNase [RNA processing and modification].	479	3e-148
comp44678_c0_seq1	A	gnl|CDD|36889 KOG1676, KOG1676, KOG1676, K-homology type RNA binding proteins [RNA processing and modification].	476	1e-153
comp44731_c0_seq1	A	gnl|CDD|37880 KOG2669, KOG2669, KOG2669, Regulator of nuclear mRNA [RNA processing and modification].	364	6e-107
comp44820_c0_seq5	A	gnl|CDD|36166 KOG0948, KOG0948, KOG0948, Nuclear exosomal RNA helicase MTR4, DEAD-box superfamily [RNA processing and modification].	1625	0
comp44820_c0_seq5	A	gnl|CDD|36165 KOG0947, KOG0947, KOG0947, Cytoplasmic exosomal RNA helicase SKI2, DEAD-box superfamily [RNA processing and modification].	678	0
comp449542_c0_seq1	A	gnl|CDD|36140 KOG0922, KOG0922, KOG0922, DEAH-box RNA helicase [RNA processing and modification].	112	1e-33
comp449542_c0_seq1	A	gnl|CDD|36141 KOG0923, KOG0923, KOG0923, mRNA splicing factor ATP-dependent RNA helicase [RNA processing and modification].	76.6	6e-20
comp449542_c0_seq1	A	gnl|CDD|36142 KOG0924, KOG0924, KOG0924, mRNA splicing factor ATP-dependent RNA helicase [RNA processing and modification].	73.6	1e-18
comp44964_c0_seq1	A	gnl|CDD|36138 KOG0920, KOG0920, KOG0920, ATP-dependent RNA helicase A [RNA processing and modification].	689	0
comp44964_c0_seq1	A	gnl|CDD|36140 KOG0922, KOG0922, KOG0922, DEAH-box RNA helicase [RNA processing and modification].	419	1e-121
comp450610_c0_seq1	A	gnl|CDD|39406 KOG4205, KOG4205, KOG4205, RNA-binding protein musashi/mRNA cleavage and polyadenylation factor I complex, subunit HRP1 [RNA processing and modification].	196	5e-61
comp45083_c0_seq1	A	gnl|CDD|35753 KOG0533, KOG0533, KOG0533, RRM motif-containing protein [RNA processing and modification].	76.6	1e-14
comp451245_c0_seq1	A	gnl|CDD|36889 KOG1676, KOG1676, KOG1676, K-homology type RNA binding proteins [RNA processing and modification].	51.2	4e-10
comp45142_c0_seq2	A	gnl|CDD|39111 KOG3908, KOG3908, KOG3908, Queuine-tRNA ribosyltransferase [RNA processing and modification].	575	0
comp45157_c0_seq2	A	gnl|CDD|36352 KOG1137, KOG1137, KOG1137, mRNA cleavage and polyadenylation factor II complex, BRR5 (CPSF subunit) [RNA processing and modification].	915	0
comp45157_c0_seq2	A	gnl|CDD|36351 KOG1136, KOG1136, KOG1136, Predicted cleavage and polyadenylation specificity factor (CPSF subunit) [RNA processing and modification].	333	3e-101
comp45181_c0_seq1	A	gnl|CDD|36140 KOG0922, KOG0922, KOG0922, DEAH-box RNA helicase [RNA processing and modification].	1016	0
comp45181_c0_seq1	A	gnl|CDD|36141 KOG0923, KOG0923, KOG0923, mRNA splicing factor ATP-dependent RNA helicase [RNA processing and modification].	889	0
comp45181_c0_seq1	A	gnl|CDD|36142 KOG0924, KOG0924, KOG0924, mRNA splicing factor ATP-dependent RNA helicase [RNA processing and modification].	836	0
comp45181_c0_seq1	A	gnl|CDD|36143 KOG0925, KOG0925, KOG0925, mRNA splicing factor ATP-dependent RNA helicase [RNA processing and modification].	710	0
comp45204_c0_seq1	A	gnl|CDD|35374 KOG0152, KOG0152, KOG0152, Spliceosomal protein FBP11/Splicing factor PRP40 [RNA processing and modification].	242	1e-65
comp45236_c0_seq3	A	gnl|CDD|35753 KOG0533, KOG0533, KOG0533, RRM motif-containing protein [RNA processing and modification].	76.6	1e-14
comp45241_c0_seq1	A	gnl|CDD|38906 KOG3702, KOG3702, KOG3702, Nuclear polyadenylated RNA binding protein [RNA processing and modification].	192	4e-52
comp45325_c0_seq2	A	gnl|CDD|37067 KOG1856, KOG1856, KOG1856, Transcription elongation factor SPT6 [RNA processing and modification].	1529	0
comp45340_c0_seq1	A	gnl|CDD|37006 KOG1795, KOG1795, KOG1795, U5 snRNP spliceosome subunit [RNA processing and modification].	4313	0
comp45346_c0_seq1	A	gnl|CDD|35366 KOG0144, KOG0144, KOG0144, RNA-binding protein CUGBP1/BRUNO (RRM superfamily) [RNA processing and modification].	363	8e-114
comp45346_c0_seq1	A	gnl|CDD|35368 KOG0146, KOG0146, KOG0146, RNA-binding protein ETR-3 (RRM superfamily) [RNA processing and modification].	195	3e-53
comp45346_c0_seq1	A	gnl|CDD|35367 KOG0145, KOG0145, KOG0145, RNA-binding protein ELAV/HU (RRM superfamily) [RNA processing and modification].	89.7	4e-19
comp45351_c0_seq2	A	gnl|CDD|35338 KOG0115, KOG0115, KOG0115, RNA-binding protein p54nrb (RRM superfamily) [RNA processing and modification].	285	4e-77
comp45373_c0_seq4	A	gnl|CDD|37282 KOG2071, KOG2071, KOG2071, mRNA cleavage and polyadenylation factor I/II complex, subunit Pcf11 [RNA processing and modification].	308	8e-85
comp45431_c0_seq5	A	gnl|CDD|38906 KOG3702, KOG3702, KOG3702, Nuclear polyadenylated RNA binding protein [RNA processing and modification].	192	2e-51
comp45437_c0_seq2	A	gnl|CDD|37080 KOG1869, KOG1869, KOG1869, Splicing coactivator SRm160/300, subunit SRm300 [RNA processing and modification].	94.7	1e-19
comp45461_c0_seq8	A	gnl|CDD|37015 KOG1804, KOG1804, KOG1804, RNA helicase [RNA processing and modification].	591	0
comp45462_c0_seq2	A	gnl|CDD|37106 KOG1895, KOG1895, KOG1895, mRNA cleavage and polyadenylation factor II complex, subunit PTA1 [RNA processing and modification].	1027	0
comp45512_c0_seq3	A	gnl|CDD|35374 KOG0152, KOG0152, KOG0152, Spliceosomal protein FBP11/Splicing factor PRP40 [RNA processing and modification].	101	4e-22
comp45524_c0_seq1	A	gnl|CDD|36342 KOG1127, KOG1127, KOG1127, TPR repeat-containing protein [RNA processing and modification].	1511	0
comp45621_c0_seq1	A	gnl|CDD|35374 KOG0152, KOG0152, KOG0152, Spliceosomal protein FBP11/Splicing factor PRP40 [RNA processing and modification].	242	1e-70
comp45668_c0_seq3	A	gnl|CDD|36138 KOG0920, KOG0920, KOG0920, ATP-dependent RNA helicase A [RNA processing and modification].	969	0
comp45668_c0_seq3	A	gnl|CDD|36140 KOG0922, KOG0922, KOG0922, DEAH-box RNA helicase [RNA processing and modification].	288	1e-82
comp45690_c1_seq2	A	gnl|CDD|36138 KOG0920, KOG0920, KOG0920, ATP-dependent RNA helicase A [RNA processing and modification].	937	0
comp45690_c1_seq2	A	gnl|CDD|36140 KOG0922, KOG0922, KOG0922, DEAH-box RNA helicase [RNA processing and modification].	276	6e-76
comp45707_c0_seq2	A	gnl|CDD|35340 KOG0117, KOG0117, KOG0117, Heterogeneous nuclear ribonucleoprotein R (RRM superfamily) [RNA processing and modification].	582	0
comp45707_c0_seq2	A	gnl|CDD|35353 KOG0131, KOG0131, KOG0131, Splicing factor 3b, subunit 4 [RNA processing and modification].	71.2	1e-13
comp45709_c0_seq7	A	gnl|CDD|35505 KOG0284, KOG0284, KOG0284, Polyadenylation factor I complex, subunit PFS2 [RNA processing and modification].	696	0
comp45709_c0_seq7	A	gnl|CDD|35493 KOG0272, KOG0272, KOG0272, U4/U6 small nuclear ribonucleoprotein Prp4 (contains WD40 repeats) [RNA processing and modification].	137	3e-33
comp45748_c0_seq1	A	gnl|CDD|37428 KOG2217, KOG2217, KOG2217, U4/U6.U5 snRNP associated protein [RNA processing and modification].	638	0
comp45805_c0_seq1	A	gnl|CDD|37428 KOG2217, KOG2217, KOG2217, U4/U6.U5 snRNP associated protein [RNA processing and modification].	638	0
comp45834_c0_seq5	A	gnl|CDD|35505 KOG0284, KOG0284, KOG0284, Polyadenylation factor I complex, subunit PFS2 [RNA processing and modification].	696	0
comp45834_c0_seq5	A	gnl|CDD|35493 KOG0272, KOG0272, KOG0272, U4/U6 small nuclear ribonucleoprotein Prp4 (contains WD40 repeats) [RNA processing and modification].	137	3e-33
comp45846_c0_seq1	A	gnl|CDD|37013 KOG1802, KOG1802, KOG1802, RNA helicase nonsense mRNA reducing factor (pNORF1) [RNA processing and modification].	1452	0
comp45894_c0_seq5	A	gnl|CDD|35374 KOG0152, KOG0152, KOG0152, Spliceosomal protein FBP11/Splicing factor PRP40 [RNA processing and modification].	101	4e-22
comp45963_c0_seq1	A	gnl|CDD|36902 KOG1689, KOG1689, KOG1689, mRNA cleavage factor I subunit [RNA processing and modification].	400	8e-131
comp45995_c0_seq5	A	gnl|CDD|36801 KOG1588, KOG1588, KOG1588, RNA-binding protein Sam68 and related KH domain proteins [RNA processing and modification].	253	3e-75
comp46040_c0_seq1	A	gnl|CDD|35493 KOG0272, KOG0272, KOG0272, U4/U6 small nuclear ribonucleoprotein Prp4 (contains WD40 repeats) [RNA processing and modification].	99.4	1e-21
comp46125_c0_seq1	A	gnl|CDD|35329 KOG0106, KOG0106, KOG0106, Alternative splicing factor SRp55/B52/SRp75 (RRM superfamily) [RNA processing and modification].	109	7e-25
comp46164_c0_seq1	A	gnl|CDD|35527 KOG0306, KOG0306, KOG0306, WD40-repeat-containing subunit of the 18S rRNA processing complex [RNA processing and modification].	898	0
comp46164_c0_seq1	A	gnl|CDD|35493 KOG0272, KOG0272, KOG0272, U4/U6 small nuclear ribonucleoprotein Prp4 (contains WD40 repeats) [RNA processing and modification].	135	7e-34
comp46167_c0_seq1	A	gnl|CDD|38877 KOG3673, KOG3673, KOG3673, FtsJ-like RNA methyltransferase [RNA processing and modification].	1274	0
comp46388_c0_seq3	A	gnl|CDD|35551 KOG0330, KOG0330, KOG0330, ATP-dependent RNA helicase [RNA processing and modification].	703	0
comp46388_c0_seq3	A	gnl|CDD|35561 KOG0340, KOG0340, KOG0340, ATP-dependent RNA helicase [RNA processing and modification].	434	1e-144
comp46391_c0_seq6	A	gnl|CDD|35434 KOG0213, KOG0213, KOG0213, Splicing factor 3b, subunit 1 [RNA processing and modification].	1129	0
comp46399_c0_seq1	A	gnl|CDD|39406 KOG4205, KOG4205, KOG4205, RNA-binding protein musashi/mRNA cleavage and polyadenylation factor I complex, subunit HRP1 [RNA processing and modification].	248	1e-66
comp46546_c0_seq5	A	gnl|CDD|36669 KOG1456, KOG1456, KOG1456, Heterogeneous nuclear ribonucleoprotein L (contains RRM repeats) [RNA processing and modification].	390	1e-119
comp46546_c0_seq5	A	gnl|CDD|36404 KOG1190, KOG1190, KOG1190, Polypyrimidine tract-binding protein [RNA processing and modification].	135	7e-33
comp46546_c1_seq1	A	gnl|CDD|39406 KOG4205, KOG4205, KOG4205, RNA-binding protein musashi/mRNA cleavage and polyadenylation factor I complex, subunit HRP1 [RNA processing and modification].	166	6e-48
comp46573_c0_seq2	A	gnl|CDD|36138 KOG0920, KOG0920, KOG0920, ATP-dependent RNA helicase A [RNA processing and modification].	765	0
comp46573_c0_seq2	A	gnl|CDD|36140 KOG0922, KOG0922, KOG0922, DEAH-box RNA helicase [RNA processing and modification].	421	2e-123
comp46607_c0_seq4	A	gnl|CDD|35493 KOG0272, KOG0272, KOG0272, U4/U6 small nuclear ribonucleoprotein Prp4 (contains WD40 repeats) [RNA processing and modification].	94.4	3e-20
comp46634_c0_seq19	A	gnl|CDD|37125 KOG1914, KOG1914, KOG1914, mRNA cleavage and polyadenylation factor I complex, subunit RNA14 [RNA processing and modification].	912	0
comp46637_c0_seq1	A	gnl|CDD|35570 KOG0349, KOG0349, KOG0349, Putative DEAD-box RNA helicase DDX1 [RNA processing and modification].	971	0
comp46639_c0_seq7	A	gnl|CDD|37456 KOG2245, KOG2245, KOG2245, Poly(A) polymerase and related nucleotidyltransferases [RNA processing and modification].	789	0
comp46657_c0_seq4	A	gnl|CDD|36889 KOG1676, KOG1676, KOG1676, K-homology type RNA binding proteins [RNA processing and modification].	444	8e-139
comp46711_c0_seq2	A	gnl|CDD|36342 KOG1127, KOG1127, KOG1127, TPR repeat-containing protein [RNA processing and modification].	1511	0
comp46714_c0_seq8	A	gnl|CDD|35493 KOG0272, KOG0272, KOG0272, U4/U6 small nuclear ribonucleoprotein Prp4 (contains WD40 repeats) [RNA processing and modification].	205	3e-55
comp46717_c0_seq3	A	gnl|CDD|35338 KOG0115, KOG0115, KOG0115, RNA-binding protein p54nrb (RRM superfamily) [RNA processing and modification].	285	4e-77
comp46779_c0_seq2	A	gnl|CDD|35551 KOG0330, KOG0330, KOG0330, ATP-dependent RNA helicase [RNA processing and modification].	703	0
comp46779_c0_seq2	A	gnl|CDD|35561 KOG0340, KOG0340, KOG0340, ATP-dependent RNA helicase [RNA processing and modification].	434	1e-146
comp46784_c0_seq19	A	gnl|CDD|35353 KOG0131, KOG0131, KOG0131, Splicing factor 3b, subunit 4 [RNA processing and modification].	81.6	1e-15
comp46803_c0_seq6	A	gnl|CDD|35367 KOG0145, KOG0145, KOG0145, RNA-binding protein ELAV/HU (RRM superfamily) [RNA processing and modification].	120	2e-29
comp46842_c0_seq1	A	gnl|CDD|35559 KOG0338, KOG0338, KOG0338, ATP-dependent RNA helicase [RNA processing and modification].	713	0
comp46842_c0_seq1	A	gnl|CDD|35551 KOG0330, KOG0330, KOG0330, ATP-dependent RNA helicase [RNA processing and modification].	292	3e-89
comp46842_c0_seq1	A	gnl|CDD|35561 KOG0340, KOG0340, KOG0340, ATP-dependent RNA helicase [RNA processing and modification].	237	1e-69
comp46872_c0_seq1	A	gnl|CDD|37106 KOG1895, KOG1895, KOG1895, mRNA cleavage and polyadenylation factor II complex, subunit PTA1 [RNA processing and modification].	1027	0
comp46948_c0_seq1	A	gnl|CDD|35563 KOG0342, KOG0342, KOG0342, ATP-dependent RNA helicase pitchoune [RNA processing and modification].	672	0
comp46948_c0_seq1	A	gnl|CDD|35566 KOG0345, KOG0345, KOG0345, ATP-dependent RNA helicase [RNA processing and modification].	338	7e-95
comp47046_c0_seq2	A	gnl|CDD|39406 KOG4205, KOG4205, KOG4205, RNA-binding protein musashi/mRNA cleavage and polyadenylation factor I complex, subunit HRP1 [RNA processing and modification].	248	1e-66
comp47055_c0_seq2	A	gnl|CDD|36165 KOG0947, KOG0947, KOG0947, Cytoplasmic exosomal RNA helicase SKI2, DEAD-box superfamily [RNA processing and modification].	1555	0
comp47055_c0_seq2	A	gnl|CDD|36166 KOG0948, KOG0948, KOG0948, Nuclear exosomal RNA helicase MTR4, DEAD-box superfamily [RNA processing and modification].	754	0
comp47069_c0_seq2	A	gnl|CDD|35559 KOG0338, KOG0338, KOG0338, ATP-dependent RNA helicase [RNA processing and modification].	713	0
comp47069_c0_seq2	A	gnl|CDD|35551 KOG0330, KOG0330, KOG0330, ATP-dependent RNA helicase [RNA processing and modification].	292	5e-86
comp47069_c0_seq2	A	gnl|CDD|35561 KOG0340, KOG0340, KOG0340, ATP-dependent RNA helicase [RNA processing and modification].	237	9e-67
comp470957_c0_seq1	A	gnl|CDD|37988 KOG2777, KOG2777, KOG2777, tRNA-specific adenosine deaminase 1 [RNA processing and modification].	105	7e-29
comp47097_c0_seq5	A	gnl|CDD|39412 KOG4211, KOG4211, KOG4211, Splicing factor hnRNP-F and related RNA-binding proteins [RNA processing and modification].	232	4e-62
comp47097_c1_seq24	A	gnl|CDD|39412 KOG4211, KOG4211, KOG4211, Splicing factor hnRNP-F and related RNA-binding proteins [RNA processing and modification].	133	1e-31
comp47125_c0_seq3	A	gnl|CDD|36015 KOG0796, KOG0796, KOG0796, Spliceosome subunit [RNA processing and modification].	197	2e-51
comp47233_c0_seq2	A	gnl|CDD|38164 KOG2953, KOG2953, KOG2953, mRNA-binding protein Encore [RNA processing and modification].	329	9e-91
comp47239_c0_seq9	A	gnl|CDD|36351 KOG1136, KOG1136, KOG1136, Predicted cleavage and polyadenylation specificity factor (CPSF subunit) [RNA processing and modification].	815	0
comp47241_c0_seq6	A	gnl|CDD|37759 KOG2548, KOG2548, KOG2548, SWAP mRNA splicing regulator [RNA processing and modification].	264	1e-75
comp47264_c0_seq1	A	gnl|CDD|36141 KOG0923, KOG0923, KOG0923, mRNA splicing factor ATP-dependent RNA helicase [RNA processing and modification].	1243	0
comp47264_c0_seq1	A	gnl|CDD|36140 KOG0922, KOG0922, KOG0922, DEAH-box RNA helicase [RNA processing and modification].	783	0
comp47264_c0_seq1	A	gnl|CDD|36142 KOG0924, KOG0924, KOG0924, mRNA splicing factor ATP-dependent RNA helicase [RNA processing and modification].	735	0
comp47264_c0_seq1	A	gnl|CDD|36143 KOG0925, KOG0925, KOG0925, mRNA splicing factor ATP-dependent RNA helicase [RNA processing and modification].	640	0
comp47270_c1_seq2	A	gnl|CDD|36015 KOG0796, KOG0796, KOG0796, Spliceosome subunit [RNA processing and modification].	197	2e-51
comp47284_c0_seq2	A	gnl|CDD|35340 KOG0117, KOG0117, KOG0117, Heterogeneous nuclear ribonucleoprotein R (RRM superfamily) [RNA processing and modification].	538	6e-162
comp47318_c0_seq4	A	gnl|CDD|37067 KOG1856, KOG1856, KOG1856, Transcription elongation factor SPT6 [RNA processing and modification].	1529	0
comp47326_c0_seq3	A	gnl|CDD|35493 KOG0272, KOG0272, KOG0272, U4/U6 small nuclear ribonucleoprotein Prp4 (contains WD40 repeats) [RNA processing and modification].	99.4	1e-21
comp47328_c1_seq2	A	gnl|CDD|35560 KOG0339, KOG0339, KOG0339, ATP-dependent RNA helicase [RNA processing and modification].	901	0
comp47328_c1_seq2	A	gnl|CDD|35552 KOG0331, KOG0331, KOG0331, ATP-dependent RNA helicase [RNA processing and modification].	417	8e-122
comp47328_c1_seq2	A	gnl|CDD|35557 KOG0336, KOG0336, KOG0336, ATP-dependent RNA helicase [RNA processing and modification].	354	3e-101
comp47373_c1_seq21	A	gnl|CDD|37980 KOG2769, KOG2769, KOG2769, Putative u4/u6 small nuclear ribonucleoprotein [RNA processing and modification].	312	1e-87
comp47414_c0_seq2	A	gnl|CDD|37013 KOG1802, KOG1802, KOG1802, RNA helicase nonsense mRNA reducing factor (pNORF1) [RNA processing and modification].	1029	0
comp47434_c0_seq2	A	gnl|CDD|35493 KOG0272, KOG0272, KOG0272, U4/U6 small nuclear ribonucleoprotein Prp4 (contains WD40 repeats) [RNA processing and modification].	171	2e-43
comp47435_c0_seq33	A	gnl|CDD|37980 KOG2769, KOG2769, KOG2769, Putative u4/u6 small nuclear ribonucleoprotein [RNA processing and modification].	313	7e-90
comp47474_c0_seq4	A	gnl|CDD|35493 KOG0272, KOG0272, KOG0272, U4/U6 small nuclear ribonucleoprotein Prp4 (contains WD40 repeats) [RNA processing and modification].	433	1e-138
comp47475_c0_seq25	A	gnl|CDD|37107 KOG1896, KOG1896, KOG1896, mRNA cleavage and polyadenylation factor II complex, subunit CFT1 (CPSF subunit) [RNA processing and modification].	1335	0
comp475140_c0_seq1	A	gnl|CDD|35343 KOG0121, KOG0121, KOG0121, Nuclear cap-binding protein complex, subunit CBP20 (RRM superfamily) [RNA processing and modification].	40.8	8e-07
comp47524_c0_seq4	A	gnl|CDD|35340 KOG0117, KOG0117, KOG0117, Heterogeneous nuclear ribonucleoprotein R (RRM superfamily) [RNA processing and modification].	538	7e-162
comp47528_c0_seq2	A	gnl|CDD|35493 KOG0272, KOG0272, KOG0272, U4/U6 small nuclear ribonucleoprotein Prp4 (contains WD40 repeats) [RNA processing and modification].	155	2e-39
comp47528_c0_seq2	A	gnl|CDD|35505 KOG0284, KOG0284, KOG0284, Polyadenylation factor I complex, subunit PFS2 [RNA processing and modification].	138	6e-34
comp47536_c0_seq9	A	gnl|CDD|36351 KOG1136, KOG1136, KOG1136, Predicted cleavage and polyadenylation specificity factor (CPSF subunit) [RNA processing and modification].	800	0
comp47551_c0_seq1	A	gnl|CDD|35568 KOG0347, KOG0347, KOG0347, RNA helicase [RNA processing and modification].	665	0
comp47551_c0_seq1	A	gnl|CDD|35551 KOG0330, KOG0330, KOG0330, ATP-dependent RNA helicase [RNA processing and modification].	228	1e-62
comp47602_c0_seq1	A	gnl|CDD|36288 KOG1070, KOG1070, KOG1070, rRNA processing protein Rrp5 [RNA processing and modification].	883	0
comp47624_c0_seq2	A	gnl|CDD|35353 KOG0131, KOG0131, KOG0131, Splicing factor 3b, subunit 4 [RNA processing and modification].	77.8	5e-15
comp47665_c0_seq3	A	gnl|CDD|35493 KOG0272, KOG0272, KOG0272, U4/U6 small nuclear ribonucleoprotein Prp4 (contains WD40 repeats) [RNA processing and modification].	127	6e-30
comp47666_c0_seq4	A	gnl|CDD|35493 KOG0272, KOG0272, KOG0272, U4/U6 small nuclear ribonucleoprotein Prp4 (contains WD40 repeats) [RNA processing and modification].	433	4e-137
comp47686_c0_seq1	A	gnl|CDD|35570 KOG0349, KOG0349, KOG0349, Putative DEAD-box RNA helicase DDX1 [RNA processing and modification].	1200	0
comp47714_c0_seq1	A	gnl|CDD|36338 KOG1122, KOG1122, KOG1122, tRNA and rRNA cytosine-C5-methylase (nucleolar protein NOL1/NOP2) [RNA processing and modification].	527	4e-173
comp47717_c0_seq4	A	gnl|CDD|35493 KOG0272, KOG0272, KOG0272, U4/U6 small nuclear ribonucleoprotein Prp4 (contains WD40 repeats) [RNA processing and modification].	121	4e-28
comp47782_c0_seq1	A	gnl|CDD|35568 KOG0347, KOG0347, KOG0347, RNA helicase [RNA processing and modification].	665	0
comp47782_c0_seq1	A	gnl|CDD|35551 KOG0330, KOG0330, KOG0330, ATP-dependent RNA helicase [RNA processing and modification].	228	2e-65
comp47857_c0_seq1	A	gnl|CDD|39499 KOG4298, KOG4298, KOG4298, CAP-binding protein complex interacting protein 2 [RNA processing and modification].	213	2e-66
comp47945_c0_seq10	A	gnl|CDD|37453 KOG2242, KOG2242, KOG2242, Scaffold/matrix specific factor hnRNP-U/SAF-A, contains SPRY domain [RNA processing and modification].	374	3e-107
comp48023_c0_seq2	A	gnl|CDD|35493 KOG0272, KOG0272, KOG0272, U4/U6 small nuclear ribonucleoprotein Prp4 (contains WD40 repeats) [RNA processing and modification].	127	6e-30
comp48027_c0_seq3	A	gnl|CDD|36165 KOG0947, KOG0947, KOG0947, Cytoplasmic exosomal RNA helicase SKI2, DEAD-box superfamily [RNA processing and modification].	1555	0
comp48027_c0_seq3	A	gnl|CDD|36166 KOG0948, KOG0948, KOG0948, Nuclear exosomal RNA helicase MTR4, DEAD-box superfamily [RNA processing and modification].	754	0
comp48132_c0_seq1	A	gnl|CDD|36353 KOG1138, KOG1138, KOG1138, Predicted cleavage and polyadenylation specificity factor (CPSF subunit) [RNA processing and modification].	773	0
comp48176_c0_seq5	A	gnl|CDD|35493 KOG0272, KOG0272, KOG0272, U4/U6 small nuclear ribonucleoprotein Prp4 (contains WD40 repeats) [RNA processing and modification].	155	3e-39
comp48176_c0_seq5	A	gnl|CDD|35505 KOG0284, KOG0284, KOG0284, Polyadenylation factor I complex, subunit PFS2 [RNA processing and modification].	138	8e-34
comp48236_c4_seq10	A	gnl|CDD|35561 KOG0340, KOG0340, KOG0340, ATP-dependent RNA helicase [RNA processing and modification].	573	0
comp48236_c4_seq10	A	gnl|CDD|35551 KOG0330, KOG0330, KOG0330, ATP-dependent RNA helicase [RNA processing and modification].	429	1e-137
comp48356_c0_seq1	A	gnl|CDD|36472 KOG1258, KOG1258, KOG1258, mRNA processing protein [RNA processing and modification].	308	3e-92
comp48372_c0_seq4	A	gnl|CDD|36404 KOG1190, KOG1190, KOG1190, Polypyrimidine tract-binding protein [RNA processing and modification].	714	0
comp48398_c0_seq2	A	gnl|CDD|35486 KOG0265, KOG0265, KOG0265, U5 snRNP-specific protein-like factor and related proteins [RNA processing and modification].	126	2e-30
comp48404_c0_seq2	A	gnl|CDD|35506 KOG0285, KOG0285, KOG0285, Pleiotropic regulator 1 [RNA processing and modification].	685	0
comp48404_c0_seq2	A	gnl|CDD|35493 KOG0272, KOG0272, KOG0272, U4/U6 small nuclear ribonucleoprotein Prp4 (contains WD40 repeats) [RNA processing and modification].	137	2e-33
comp48460_c0_seq3	A	gnl|CDD|37988 KOG2777, KOG2777, KOG2777, tRNA-specific adenosine deaminase 1 [RNA processing and modification].	501	6e-146
comp48513_c0_seq22	A	gnl|CDD|36472 KOG1258, KOG1258, KOG1258, mRNA processing protein [RNA processing and modification].	308	9e-89
comp48582_c0_seq4	A	gnl|CDD|38945 KOG3741, KOG3741, KOG3741, Poly(A) ribonuclease subunit [RNA processing and modification].	469	2e-137
comp48597_c0_seq2	A	gnl|CDD|36338 KOG1122, KOG1122, KOG1122, tRNA and rRNA cytosine-C5-methylase (nucleolar protein NOL1/NOP2) [RNA processing and modification].	527	1e-171
comp48634_c0_seq1	A	gnl|CDD|36509 KOG1295, KOG1295, KOG1295, Nonsense-mediated decay protein Upf3 [RNA processing and modification].	194	1e-52
comp48638_c0_seq2	A	gnl|CDD|36404 KOG1190, KOG1190, KOG1190, Polypyrimidine tract-binding protein [RNA processing and modification].	729	0
comp48650_c0_seq3	A	gnl|CDD|36889 KOG1676, KOG1676, KOG1676, K-homology type RNA binding proteins [RNA processing and modification].	541	3e-179
comp48690_c0_seq8	A	gnl|CDD|35486 KOG0265, KOG0265, KOG0265, U5 snRNP-specific protein-like factor and related proteins [RNA processing and modification].	126	2e-30
comp48804_c0_seq12	A	gnl|CDD|37453 KOG2242, KOG2242, KOG2242, Scaffold/matrix specific factor hnRNP-U/SAF-A, contains SPRY domain [RNA processing and modification].	417	6e-117
comp48807_c1_seq17	A	gnl|CDD|35550 KOG0329, KOG0329, KOG0329, ATP-dependent RNA helicase [RNA processing and modification].	289	1e-86
comp48869_c0_seq2	A	gnl|CDD|35506 KOG0285, KOG0285, KOG0285, Pleiotropic regulator 1 [RNA processing and modification].	699	0
comp48869_c0_seq2	A	gnl|CDD|35493 KOG0272, KOG0272, KOG0272, U4/U6 small nuclear ribonucleoprotein Prp4 (contains WD40 repeats) [RNA processing and modification].	137	1e-34
comp48914_c0_seq1	A	gnl|CDD|35493 KOG0272, KOG0272, KOG0272, U4/U6 small nuclear ribonucleoprotein Prp4 (contains WD40 repeats) [RNA processing and modification].	121	4e-28
comp48940_c0_seq18	A	gnl|CDD|35889 KOG0670, KOG0670, KOG0670, U4/U6-associated splicing factor PRP4 [RNA processing and modification].	737	0
comp48947_c0_seq3	A	gnl|CDD|35553 KOG0332, KOG0332, KOG0332, ATP-dependent RNA helicase [RNA processing and modification].	711	0
comp48962_c0_seq6	A	gnl|CDD|38945 KOG3741, KOG3741, KOG3741, Poly(A) ribonuclease subunit [RNA processing and modification].	469	2e-137
comp48978_c0_seq12	A	gnl|CDD|37282 KOG2071, KOG2071, KOG2071, mRNA cleavage and polyadenylation factor I/II complex, subunit Pcf11 [RNA processing and modification].	308	2e-84
comp48989_c0_seq103	A	gnl|CDD|35550 KOG0329, KOG0329, KOG0329, ATP-dependent RNA helicase [RNA processing and modification].	231	2e-61
comp49003_c0_seq1	A	gnl|CDD|35558 KOG0337, KOG0337, KOG0337, ATP-dependent RNA helicase [RNA processing and modification].	691	0
comp49061_c0_seq8	A	gnl|CDD|36143 KOG0925, KOG0925, KOG0925, mRNA splicing factor ATP-dependent RNA helicase [RNA processing and modification].	936	0
comp49061_c0_seq8	A	gnl|CDD|36140 KOG0922, KOG0922, KOG0922, DEAH-box RNA helicase [RNA processing and modification].	445	2e-131
comp49093_c0_seq1	A	gnl|CDD|35560 KOG0339, KOG0339, KOG0339, ATP-dependent RNA helicase [RNA processing and modification].	933	0
comp49093_c0_seq1	A	gnl|CDD|35552 KOG0331, KOG0331, KOG0331, ATP-dependent RNA helicase [RNA processing and modification].	417	4e-129
comp49093_c0_seq1	A	gnl|CDD|35557 KOG0336, KOG0336, KOG0336, ATP-dependent RNA helicase [RNA processing and modification].	354	7e-106
comp49097_c0_seq1	A	gnl|CDD|36138 KOG0920, KOG0920, KOG0920, ATP-dependent RNA helicase A [RNA processing and modification].	976	0
comp49097_c0_seq1	A	gnl|CDD|36140 KOG0922, KOG0922, KOG0922, DEAH-box RNA helicase [RNA processing and modification].	288	7e-79
comp49154_c0_seq1	A	gnl|CDD|35716 KOG0495, KOG0495, KOG0495, HAT repeat protein [RNA processing and modification].	1280	0
comp49163_c0_seq2	A	gnl|CDD|35558 KOG0337, KOG0337, KOG0337, ATP-dependent RNA helicase [RNA processing and modification].	691	0
comp49181_c0_seq14	A	gnl|CDD|37395 KOG2184, KOG2184, KOG2184, Tuftelin-interacting protein TIP39, contains G-patch domain [RNA processing and modification].	637	0
comp49281_c0_seq2	A	gnl|CDD|37988 KOG2777, KOG2777, KOG2777, tRNA-specific adenosine deaminase 1 [RNA processing and modification].	501	2e-145
comp49315_c0_seq5	A	gnl|CDD|35553 KOG0332, KOG0332, KOG0332, ATP-dependent RNA helicase [RNA processing and modification].	713	0
comp49384_c0_seq1	A	gnl|CDD|37262 KOG2051, KOG2051, KOG2051, Nonsense-mediated mRNA decay 2 protein [RNA processing and modification].	1134	0
comp49435_c0_seq4	A	gnl|CDD|35552 KOG0331, KOG0331, KOG0331, ATP-dependent RNA helicase [RNA processing and modification].	521	9e-150
comp49435_c0_seq4	A	gnl|CDD|35556 KOG0335, KOG0335, KOG0335, ATP-dependent RNA helicase [RNA processing and modification].	272	1e-73
comp49462_c0_seq5	A	gnl|CDD|35493 KOG0272, KOG0272, KOG0272, U4/U6 small nuclear ribonucleoprotein Prp4 (contains WD40 repeats) [RNA processing and modification].	95.5	8e-20
comp49479_c1_seq1	A	gnl|CDD|37262 KOG2051, KOG2051, KOG2051, Nonsense-mediated mRNA decay 2 protein [RNA processing and modification].	1134	0
comp49485_c0_seq2	A	gnl|CDD|36169 KOG0951, KOG0951, KOG0951, RNA helicase BRR2, DEAD-box superfamily [RNA processing and modification].	2029	0
comp49485_c0_seq2	A	gnl|CDD|36170 KOG0952, KOG0952, KOG0952, DNA/RNA helicase MER3/SLH1, DEAD-box superfamily [RNA processing and modification].	1181	0
comp49492_c1_seq13	A	gnl|CDD|36143 KOG0925, KOG0925, KOG0925, mRNA splicing factor ATP-dependent RNA helicase [RNA processing and modification].	936	0
comp49492_c1_seq13	A	gnl|CDD|36140 KOG0922, KOG0922, KOG0922, DEAH-box RNA helicase [RNA processing and modification].	445	6e-131
comp49494_c0_seq1	A	gnl|CDD|36169 KOG0951, KOG0951, KOG0951, RNA helicase BRR2, DEAD-box superfamily [RNA processing and modification].	2029	0
comp49494_c0_seq1	A	gnl|CDD|36170 KOG0952, KOG0952, KOG0952, DNA/RNA helicase MER3/SLH1, DEAD-box superfamily [RNA processing and modification].	1181	0
comp49744_c0_seq1	A	gnl|CDD|36688 KOG1475, KOG1475, KOG1475, Ribosomal protein RPL1/RPL2/RL4L4 [RNA processing and modification].	494	1e-170
comp49746_c0_seq1	A	gnl|CDD|36688 KOG1475, KOG1475, KOG1475, Ribosomal protein RPL1/RPL2/RL4L4 [RNA processing and modification].	494	8e-172
comp521965_c0_seq1	A	gnl|CDD|35493 KOG0272, KOG0272, KOG0272, U4/U6 small nuclear ribonucleoprotein Prp4 (contains WD40 repeats) [RNA processing and modification].	59.3	2e-13
comp524388_c0_seq1	A	gnl|CDD|39406 KOG4205, KOG4205, KOG4205, RNA-binding protein musashi/mRNA cleavage and polyadenylation factor I complex, subunit HRP1 [RNA processing and modification].	120	1e-36
comp528037_c0_seq1	A	gnl|CDD|35552 KOG0331, KOG0331, KOG0331, ATP-dependent RNA helicase [RNA processing and modification].	101	5e-29
comp528037_c0_seq1	A	gnl|CDD|35556 KOG0335, KOG0335, KOG0335, ATP-dependent RNA helicase [RNA processing and modification].	65.1	4e-15
comp53467_c0_seq1	A	gnl|CDD|35553 KOG0332, KOG0332, KOG0332, ATP-dependent RNA helicase [RNA processing and modification].	315	2e-99
comp53467_c0_seq1	A	gnl|CDD|35547 KOG0326, KOG0326, KOG0326, ATP-dependent RNA helicase [RNA processing and modification].	299	4e-93
comp53504_c0_seq1	A	gnl|CDD|35553 KOG0332, KOG0332, KOG0332, ATP-dependent RNA helicase [RNA processing and modification].	315	2e-99
comp53504_c0_seq1	A	gnl|CDD|35547 KOG0326, KOG0326, KOG0326, ATP-dependent RNA helicase [RNA processing and modification].	299	5e-93
comp5395_c0_seq1	A	gnl|CDD|39114 KOG3911, KOG3911, KOG3911, Nucleolar protein NOP52/RRP1 [RNA processing and modification].	95.5	1e-27
comp544567_c0_seq1	A	gnl|CDD|37982 KOG2771, KOG2771, KOG2771, Subunit of tRNA-specific adenosine-34 deaminase [RNA processing and modification].	109	1e-31
comp54867_c0_seq2	A	gnl|CDD|39413 KOG4212, KOG4212, KOG4212, RNA-binding protein hnRNP-M [RNA processing and modification].	202	2e-63
comp551483_c0_seq1	A	gnl|CDD|39406 KOG4205, KOG4205, KOG4205, RNA-binding protein musashi/mRNA cleavage and polyadenylation factor I complex, subunit HRP1 [RNA processing and modification].	115	5e-35
comp55231_c0_seq1	A	gnl|CDD|38669 KOG3459, KOG3459, KOG3459, Small nuclear ribonucleoprotein (snRNP) Sm core protein [RNA processing and modification].	169	2e-53
comp55231_c0_seq1	A	gnl|CDD|38670 KOG3460, KOG3460, KOG3460, Small nuclear ribonucleoprotein (snRNP) LSM3 [RNA processing and modification].	51.2	2e-09
comp552543_c0_seq1	A	gnl|CDD|36822 KOG1609, KOG1609, KOG1609, Protein involved in mRNA turnover and stability [RNA processing and modification].	106	6e-31
comp556561_c0_seq1	A	gnl|CDD|36809 KOG1596, KOG1596, KOG1596, Fibrillarin and related nucleolar RNA-binding proteins [RNA processing and modification].	157	1e-51
comp55989_c0_seq1	A	gnl|CDD|38669 KOG3459, KOG3459, KOG3459, Small nuclear ribonucleoprotein (snRNP) Sm core protein [RNA processing and modification].	169	2e-53
comp55989_c0_seq1	A	gnl|CDD|38670 KOG3460, KOG3460, KOG3460, Small nuclear ribonucleoprotein (snRNP) LSM3 [RNA processing and modification].	51.2	3e-09
comp564812_c0_seq1	A	gnl|CDD|36140 KOG0922, KOG0922, KOG0922, DEAH-box RNA helicase [RNA processing and modification].	94.4	7e-27
comp564812_c0_seq1	A	gnl|CDD|36142 KOG0924, KOG0924, KOG0924, mRNA splicing factor ATP-dependent RNA helicase [RNA processing and modification].	81.6	4e-22
comp564812_c0_seq1	A	gnl|CDD|36141 KOG0923, KOG0923, KOG0923, mRNA splicing factor ATP-dependent RNA helicase [RNA processing and modification].	75.1	2e-19
comp564812_c0_seq1	A	gnl|CDD|36143 KOG0925, KOG0925, KOG0925, mRNA splicing factor ATP-dependent RNA helicase [RNA processing and modification].	59.7	1e-13
comp56575_c0_seq1	A	gnl|CDD|36991 KOG1780, KOG1780, KOG1780, Small Nuclear ribonucleoprotein G [RNA processing and modification].	134	2e-38
comp61359_c0_seq1	A	gnl|CDD|38452 KOG3242, KOG3242, KOG3242, Oligoribonuclease (3'->5' exoribonuclease) [RNA processing and modification].	317	2e-106
comp62003_c0_seq1	A	gnl|CDD|35569 KOG0348, KOG0348, KOG0348, ATP-dependent RNA helicase [RNA processing and modification].	847	0
comp62003_c0_seq1	A	gnl|CDD|35563 KOG0342, KOG0342, KOG0342, ATP-dependent RNA helicase pitchoune [RNA processing and modification].	340	8e-99
comp62619_c0_seq1	A	gnl|CDD|38452 KOG3242, KOG3242, KOG3242, Oligoribonuclease (3'->5' exoribonuclease) [RNA processing and modification].	317	2e-106
comp63487_c0_seq1	A	gnl|CDD|36985 KOG1774, KOG1774, KOG1774, Small nuclear ribonucleoprotein E [RNA processing and modification].	146	1e-44
comp63627_c0_seq1	A	gnl|CDD|38670 KOG3460, KOG3460, KOG3460, Small nuclear ribonucleoprotein (snRNP) LSM3 [RNA processing and modification].	127	9e-38
comp644862_c0_seq1	A	gnl|CDD|35506 KOG0285, KOG0285, KOG0285, Pleiotropic regulator 1 [RNA processing and modification].	60.8	2e-12
comp657785_c0_seq1	A	gnl|CDD|37013 KOG1802, KOG1802, KOG1802, RNA helicase nonsense mRNA reducing factor (pNORF1) [RNA processing and modification].	58.2	2e-13
comp662013_c0_seq1	A	gnl|CDD|35540 KOG0319, KOG0319, KOG0319, WD40-repeat-containing subunit of the 18S rRNA processing complex [RNA processing and modification].	61.6	8e-14
comp66205_c0_seq1	A	gnl|CDD|38638 KOG3428, KOG3428, KOG3428, Small nuclear ribonucleoprotein SMD1 and related snRNPs [RNA processing and modification].	150	5e-44
comp66743_c0_seq1	A	gnl|CDD|38638 KOG3428, KOG3428, KOG3428, Small nuclear ribonucleoprotein SMD1 and related snRNPs [RNA processing and modification].	150	2e-43
comp67320_c0_seq1	A	gnl|CDD|38670 KOG3460, KOG3460, KOG3460, Small nuclear ribonucleoprotein (snRNP) LSM3 [RNA processing and modification].	127	2e-36
comp68856_c0_seq1	A	gnl|CDD|38713 KOG3503, KOG3503, KOG3503, H/ACA snoRNP complex, subunit NOP10 [RNA processing and modification].	122	2e-31
comp71707_c0_seq1	A	gnl|CDD|35328 KOG0105, KOG0105, KOG0105, Alternative splicing factor ASF/SF2 (RRM superfamily) [RNA processing and modification].	130	3e-39
comp7305_c0_seq1	A	gnl|CDD|35512 KOG0291, KOG0291, KOG0291, WD40-repeat-containing subunit of the 18S rRNA processing complex [RNA processing and modification].	342	2e-118
comp73287_c0_seq1	A	gnl|CDD|38602 KOG3392, KOG3392, KOG3392, Exon-exon junction complex, Magoh component [RNA processing and modification].	304	5e-106
comp73345_c0_seq1	A	gnl|CDD|35753 KOG0533, KOG0533, KOG0533, RRM motif-containing protein [RNA processing and modification].	127	2e-35
comp7344_c0_seq1	A	gnl|CDD|35349 KOG0127, KOG0127, KOG0127, Nucleolar protein fibrillarin NOP77 (RRM superfamily) [RNA processing and modification].	302	2e-102
comp76224_c0_seq1	A	gnl|CDD|38602 KOG3392, KOG3392, KOG3392, Exon-exon junction complex, Magoh component [RNA processing and modification].	304	1e-104
comp77410_c0_seq1	A	gnl|CDD|38290 KOG3080, KOG3080, KOG3080, Nucleolar protein-like/EBNA1-binding protein [RNA processing and modification].	327	1e-108
comp77626_c0_seq1	A	gnl|CDD|35367 KOG0145, KOG0145, KOG0145, RNA-binding protein ELAV/HU (RRM superfamily) [RNA processing and modification].	588	0
comp777770_c0_seq1	A	gnl|CDD|35889 KOG0670, KOG0670, KOG0670, U4/U6-associated splicing factor PRP4 [RNA processing and modification].	47	1e-08
comp777770_c0_seq1	A	gnl|CDD|39875 KOG4676, KOG4676, KOG4676, Splicing factor, arginine/serine-rich [RNA processing and modification].	43.9	2e-07
comp78786_c0_seq1	A	gnl|CDD|38290 KOG3080, KOG3080, KOG3080, Nucleolar protein-like/EBNA1-binding protein [RNA processing and modification].	327	3e-108
comp794217_c0_seq1	A	gnl|CDD|35353 KOG0131, KOG0131, KOG0131, Splicing factor 3b, subunit 4 [RNA processing and modification].	50.4	2e-10
comp8463_c0_seq2	A	gnl|CDD|35493 KOG0272, KOG0272, KOG0272, U4/U6 small nuclear ribonucleoprotein Prp4 (contains WD40 repeats) [RNA processing and modification].	181	2e-49
comp8516_c0_seq1	A	gnl|CDD|35540 KOG0319, KOG0319, KOG0319, WD40-repeat-containing subunit of the 18S rRNA processing complex [RNA processing and modification].	154	4e-40
comp8516_c0_seq1	A	gnl|CDD|35493 KOG0272, KOG0272, KOG0272, U4/U6 small nuclear ribonucleoprotein Prp4 (contains WD40 repeats) [RNA processing and modification].	132	1e-32
comp8658_c0_seq1	A	gnl|CDD|35493 KOG0272, KOG0272, KOG0272, U4/U6 small nuclear ribonucleoprotein Prp4 (contains WD40 repeats) [RNA processing and modification].	122	1e-33
comp8658_c0_seq1	A	gnl|CDD|35512 KOG0291, KOG0291, KOG0291, WD40-repeat-containing subunit of the 18S rRNA processing complex [RNA processing and modification].	103	4e-26
comp89479_c0_seq1	A	gnl|CDD|39412 KOG4211, KOG4211, KOG4211, Splicing factor hnRNP-F and related RNA-binding proteins [RNA processing and modification].	199	2e-65
comp91606_c0_seq1	A	gnl|CDD|39412 KOG4211, KOG4211, KOG4211, Splicing factor hnRNP-F and related RNA-binding proteins [RNA processing and modification].	144	3e-46
comp94796_c0_seq1	A	gnl|CDD|35552 KOG0331, KOG0331, KOG0331, ATP-dependent RNA helicase [RNA processing and modification].	442	2e-139
comp9558_c0_seq2	A	gnl|CDD|35525 KOG0304, KOG0304, KOG0304, mRNA deadenylase subunit [RNA processing and modification].	397	3e-127
comp97503_c0_seq1	A	gnl|CDD|39412 KOG4211, KOG4211, KOG4211, Splicing factor hnRNP-F and related RNA-binding proteins [RNA processing and modification].	144	3e-46
comp9849_c0_seq1	A	gnl|CDD|37771 KOG2560, KOG2560, KOG2560, RNA splicing factor - Slu7p [RNA processing and modification].	642	0
comp9877_c0_seq2	A	gnl|CDD|35540 KOG0319, KOG0319, KOG0319, WD40-repeat-containing subunit of the 18S rRNA processing complex [RNA processing and modification].	192	1e-61
comp9886_c0_seq1	A	gnl|CDD|36350 KOG1135, KOG1135, KOG1135, mRNA cleavage and polyadenylation factor II complex, subunit CFT2 (CPSF subunit) [RNA processing and modification].	910	0
comp99517_c0_seq1	A	gnl|CDD|35567 KOG0346, KOG0346, KOG0346, RNA helicase [RNA processing and modification].	778	0
comp99517_c0_seq1	A	gnl|CDD|35551 KOG0330, KOG0330, KOG0330, ATP-dependent RNA helicase [RNA processing and modification].	239	6e-68
comp44332_c0_seq1	AB	gnl|CDD|37652 KOG2441, KOG2441, KOG2441, mRNA splicing factor/probable chromatin binding snw family nuclear protein [RNA processing and modification, Chromatin structure and dynamics].	767	0
comp46527_c1_seq1	AB	gnl|CDD|37652 KOG2441, KOG2441, KOG2441, mRNA splicing factor/probable chromatin binding snw family nuclear protein [RNA processing and modification, Chromatin structure and dynamics].	767	0
comp25935_c0_seq1	ABO	gnl|CDD|36659 KOG1446, KOG1446, KOG1446, Histone H3 (Lys4) methyltransferase complex and RNA cleavage factor II complex, subunit SWD2 [RNA processing and modification, Chromatin structure and dynamics, Posttranslational modification, protein turnover, chaperones].	476	4e-158
comp49221_c0_seq5	ABO	gnl|CDD|36659 KOG1446, KOG1446, KOG1446, Histone H3 (Lys4) methyltransferase complex and RNA cleavage factor II complex, subunit SWD2 [RNA processing and modification, Chromatin structure and dynamics, Posttranslational modification, protein turnover, chaperones].	476	3e-135
comp203820_c0_seq1	AD	gnl|CDD|38020 KOG2809, KOG2809, KOG2809, Telomerase elongation inhibitor/RNA maturation protein PINX1 [RNA processing and modification, Cell cycle control, cell division, chromosome partitioning].	216	6e-65
comp20607_c0_seq1	AD	gnl|CDD|38020 KOG2809, KOG2809, KOG2809, Telomerase elongation inhibitor/RNA maturation protein PINX1 [RNA processing and modification, Cell cycle control, cell division, chromosome partitioning].	142	3e-37
comp268724_c0_seq1	AD	gnl|CDD|35273 KOG0050, KOG0050, KOG0050, mRNA splicing protein CDC5 (Myb superfamily) [RNA processing and modification, Cell cycle control, cell division, chromosome partitioning].	77.4	2e-18
comp35546_c0_seq2	AD	gnl|CDD|38624 KOG3414, KOG3414, KOG3414, Component of the U4/U6.U5 snRNP/mitosis protein DIM1 [RNA processing and modification, Cell cycle control, cell division, chromosome partitioning].	228	5e-65
comp37416_c0_seq1	AD	gnl|CDD|38624 KOG3414, KOG3414, KOG3414, Component of the U4/U6.U5 snRNP/mitosis protein DIM1 [RNA processing and modification, Cell cycle control, cell division, chromosome partitioning].	185	5e-53
comp40988_c0_seq1	AD	gnl|CDD|38624 KOG3414, KOG3414, KOG3414, Component of the U4/U6.U5 snRNP/mitosis protein DIM1 [RNA processing and modification, Cell cycle control, cell division, chromosome partitioning].	185	8e-51
comp41124_c0_seq1	AD	gnl|CDD|38624 KOG3414, KOG3414, KOG3414, Component of the U4/U6.U5 snRNP/mitosis protein DIM1 [RNA processing and modification, Cell cycle control, cell division, chromosome partitioning].	228	5e-65
comp426014_c0_seq1	AD	gnl|CDD|35273 KOG0050, KOG0050, KOG0050, mRNA splicing protein CDC5 (Myb superfamily) [RNA processing and modification, Cell cycle control, cell division, chromosome partitioning].	76.6	5e-18
comp42681_c0_seq1	AD	gnl|CDD|35273 KOG0050, KOG0050, KOG0050, mRNA splicing protein CDC5 (Myb superfamily) [RNA processing and modification, Cell cycle control, cell division, chromosome partitioning].	672	0
comp47455_c0_seq1	AD	gnl|CDD|35273 KOG0050, KOG0050, KOG0050, mRNA splicing protein CDC5 (Myb superfamily) [RNA processing and modification, Cell cycle control, cell division, chromosome partitioning].	672	0
comp539362_c0_seq1	AD	gnl|CDD|38020 KOG2809, KOG2809, KOG2809, Telomerase elongation inhibitor/RNA maturation protein PINX1 [RNA processing and modification, Cell cycle control, cell division, chromosome partitioning].	82.8	2e-22
comp717546_c0_seq1	AD	gnl|CDD|35273 KOG0050, KOG0050, KOG0050, mRNA splicing protein CDC5 (Myb superfamily) [RNA processing and modification, Cell cycle control, cell division, chromosome partitioning].	63.5	5e-15
comp10749_c0_seq1	AJ	gnl|CDD|35345 KOG0123, KOG0123, KOG0123, Polyadenylate-binding protein (RRM superfamily) [RNA processing and modification, Translation, ribosomal structure and biogenesis].	70.1	4e-13
comp10750_c0_seq2	AJ	gnl|CDD|35345 KOG0123, KOG0123, KOG0123, Polyadenylate-binding protein (RRM superfamily) [RNA processing and modification, Translation, ribosomal structure and biogenesis].	70.1	4e-13
comp10903_c0_seq2	AJ	gnl|CDD|38597 KOG3387, KOG3387, KOG3387, 60S ribosomal protein 15.5kD/SNU13, NHP2/L7A family (includes ribonuclease P subunit p38), involved in splicing [RNA processing and modification, Translation, ribosomal structure and biogenesis].	86.7	1e-20
comp10962_c0_seq1	AJ	gnl|CDD|38597 KOG3387, KOG3387, KOG3387, 60S ribosomal protein 15.5kD/SNU13, NHP2/L7A family (includes ribonuclease P subunit p38), involved in splicing [RNA processing and modification, Translation, ribosomal structure and biogenesis].	86.7	1e-21
comp11320_c0_seq1	AJ	gnl|CDD|35345 KOG0123, KOG0123, KOG0123, Polyadenylate-binding protein (RRM superfamily) [RNA processing and modification, Translation, ribosomal structure and biogenesis].	115	3e-27
comp13315_c0_seq1	AJ	gnl|CDD|35673 KOG0452, KOG0452, KOG0452, RNA-binding translational regulator IRP (aconitase superfamily) [RNA processing and modification, Translation, ribosomal structure and biogenesis].	1272	0
comp14602_c0_seq1	AJ	gnl|CDD|35345 KOG0123, KOG0123, KOG0123, Polyadenylate-binding protein (RRM superfamily) [RNA processing and modification, Translation, ribosomal structure and biogenesis].	71.6	3e-15
comp173951_c0_seq1	AJ	gnl|CDD|35345 KOG0123, KOG0123, KOG0123, Polyadenylate-binding protein (RRM superfamily) [RNA processing and modification, Translation, ribosomal structure and biogenesis].	74.3	4e-17
comp178261_c0_seq1	AJ	gnl|CDD|39594 KOG4393, KOG4393, KOG4393, Predicted pseudouridylate synthase [RNA processing and modification, Translation, ribosomal structure and biogenesis].	178	2e-56
comp225249_c0_seq1	AJ	gnl|CDD|36144 KOG0926, KOG0926, KOG0926, DEAH-box RNA helicase [RNA processing and modification, Translation, ribosomal structure and biogenesis].	111	5e-32
comp26441_c0_seq1	AJ	gnl|CDD|35345 KOG0123, KOG0123, KOG0123, Polyadenylate-binding protein (RRM superfamily) [RNA processing and modification, Translation, ribosomal structure and biogenesis].	72	2e-13
comp27438_c0_seq1	AJ	gnl|CDD|35345 KOG0123, KOG0123, KOG0123, Polyadenylate-binding protein (RRM superfamily) [RNA processing and modification, Translation, ribosomal structure and biogenesis].	72	7e-14
comp28004_c0_seq1	AJ	gnl|CDD|36144 KOG0926, KOG0926, KOG0926, DEAH-box RNA helicase [RNA processing and modification, Translation, ribosomal structure and biogenesis].	428	4e-143
comp28198_c0_seq1	AJ	gnl|CDD|35345 KOG0123, KOG0123, KOG0123, Polyadenylate-binding protein (RRM superfamily) [RNA processing and modification, Translation, ribosomal structure and biogenesis].	67.8	7e-13
comp286183_c0_seq1	AJ	gnl|CDD|35345 KOG0123, KOG0123, KOG0123, Polyadenylate-binding protein (RRM superfamily) [RNA processing and modification, Translation, ribosomal structure and biogenesis].	121	2e-34
comp30279_c0_seq1	AJ	gnl|CDD|35345 KOG0123, KOG0123, KOG0123, Polyadenylate-binding protein (RRM superfamily) [RNA processing and modification, Translation, ribosomal structure and biogenesis].	67.8	8e-13
comp30284_c0_seq3	AJ	gnl|CDD|37783 KOG2572, KOG2572, KOG2572, Ribosome biogenesis protein - Nop58p/Nop5p [RNA processing and modification, Translation, ribosomal structure and biogenesis].	644	0
comp30284_c0_seq3	AJ	gnl|CDD|37784 KOG2573, KOG2573, KOG2573, Ribosome biogenesis protein - Nop56p/Sik1p [RNA processing and modification, Translation, ribosomal structure and biogenesis].	374	9e-120
comp311030_c0_seq1	AJ	gnl|CDD|36144 KOG0926, KOG0926, KOG0926, DEAH-box RNA helicase [RNA processing and modification, Translation, ribosomal structure and biogenesis].	148	5e-46
comp31120_c0_seq2	AJ	gnl|CDD|35370 KOG0148, KOG0148, KOG0148, Apoptosis-promoting RNA-binding protein TIA-1/TIAR (RRM superfamily) [RNA processing and modification, Translation, ribosomal structure and biogenesis].	420	2e-127
comp31120_c0_seq2	AJ	gnl|CDD|35345 KOG0123, KOG0123, KOG0123, Polyadenylate-binding protein (RRM superfamily) [RNA processing and modification, Translation, ribosomal structure and biogenesis].	102	2e-22
comp315713_c0_seq1	AJ	gnl|CDD|36144 KOG0926, KOG0926, KOG0926, DEAH-box RNA helicase [RNA processing and modification, Translation, ribosomal structure and biogenesis].	119	2e-36
comp326748_c0_seq1	AJ	gnl|CDD|35345 KOG0123, KOG0123, KOG0123, Polyadenylate-binding protein (RRM superfamily) [RNA processing and modification, Translation, ribosomal structure and biogenesis].	167	3e-51
comp344925_c0_seq1	AJ	gnl|CDD|35345 KOG0123, KOG0123, KOG0123, Polyadenylate-binding protein (RRM superfamily) [RNA processing and modification, Translation, ribosomal structure and biogenesis].	223	7e-75
comp344925_c0_seq1	AJ	gnl|CDD|35370 KOG0148, KOG0148, KOG0148, Apoptosis-promoting RNA-binding protein TIA-1/TIAR (RRM superfamily) [RNA processing and modification, Translation, ribosomal structure and biogenesis].	80.9	1e-19
comp34683_c0_seq1	AJ	gnl|CDD|35345 KOG0123, KOG0123, KOG0123, Polyadenylate-binding protein (RRM superfamily) [RNA processing and modification, Translation, ribosomal structure and biogenesis].	509	3e-164
comp34683_c0_seq1	AJ	gnl|CDD|35370 KOG0148, KOG0148, KOG0148, Apoptosis-promoting RNA-binding protein TIA-1/TIAR (RRM superfamily) [RNA processing and modification, Translation, ribosomal structure and biogenesis].	124	2e-29
comp348690_c0_seq1	AJ	gnl|CDD|35345 KOG0123, KOG0123, KOG0123, Polyadenylate-binding protein (RRM superfamily) [RNA processing and modification, Translation, ribosomal structure and biogenesis].	123	1e-37
comp348690_c0_seq1	AJ	gnl|CDD|35370 KOG0148, KOG0148, KOG0148, Apoptosis-promoting RNA-binding protein TIA-1/TIAR (RRM superfamily) [RNA processing and modification, Translation, ribosomal structure and biogenesis].	52.8	1e-10
comp35011_c0_seq1	AJ	gnl|CDD|35345 KOG0123, KOG0123, KOG0123, Polyadenylate-binding protein (RRM superfamily) [RNA processing and modification, Translation, ribosomal structure and biogenesis].	82.4	2e-16
comp35065_c0_seq1	AJ	gnl|CDD|35345 KOG0123, KOG0123, KOG0123, Polyadenylate-binding protein (RRM superfamily) [RNA processing and modification, Translation, ribosomal structure and biogenesis].	122	9e-31
comp35159_c0_seq1	AJ	gnl|CDD|35345 KOG0123, KOG0123, KOG0123, Polyadenylate-binding protein (RRM superfamily) [RNA processing and modification, Translation, ribosomal structure and biogenesis].	509	1e-164
comp35159_c0_seq1	AJ	gnl|CDD|35370 KOG0148, KOG0148, KOG0148, Apoptosis-promoting RNA-binding protein TIA-1/TIAR (RRM superfamily) [RNA processing and modification, Translation, ribosomal structure and biogenesis].	124	2e-29
comp353522_c0_seq1	AJ	gnl|CDD|36144 KOG0926, KOG0926, KOG0926, DEAH-box RNA helicase [RNA processing and modification, Translation, ribosomal structure and biogenesis].	125	3e-38
comp36754_c0_seq2	AJ	gnl|CDD|35345 KOG0123, KOG0123, KOG0123, Polyadenylate-binding protein (RRM superfamily) [RNA processing and modification, Translation, ribosomal structure and biogenesis].	81.3	3e-16
comp36824_c0_seq1	AJ	gnl|CDD|35345 KOG0123, KOG0123, KOG0123, Polyadenylate-binding protein (RRM superfamily) [RNA processing and modification, Translation, ribosomal structure and biogenesis].	68.9	2e-12
comp37279_c0_seq2	AJ	gnl|CDD|35345 KOG0123, KOG0123, KOG0123, Polyadenylate-binding protein (RRM superfamily) [RNA processing and modification, Translation, ribosomal structure and biogenesis].	68.9	2e-12
comp38492_c0_seq1	AJ	gnl|CDD|35673 KOG0452, KOG0452, KOG0452, RNA-binding translational regulator IRP (aconitase superfamily) [RNA processing and modification, Translation, ribosomal structure and biogenesis].	1574	0
comp38539_c0_seq12	AJ	gnl|CDD|35345 KOG0123, KOG0123, KOG0123, Polyadenylate-binding protein (RRM superfamily) [RNA processing and modification, Translation, ribosomal structure and biogenesis].	75.5	4e-14
comp38864_c0_seq1	AJ	gnl|CDD|35345 KOG0123, KOG0123, KOG0123, Polyadenylate-binding protein (RRM superfamily) [RNA processing and modification, Translation, ribosomal structure and biogenesis].	81.3	2e-15
comp39190_c0_seq3	AJ	gnl|CDD|37783 KOG2572, KOG2572, KOG2572, Ribosome biogenesis protein - Nop58p/Nop5p [RNA processing and modification, Translation, ribosomal structure and biogenesis].	635	0
comp39190_c0_seq3	AJ	gnl|CDD|37784 KOG2573, KOG2573, KOG2573, Ribosome biogenesis protein - Nop56p/Sik1p [RNA processing and modification, Translation, ribosomal structure and biogenesis].	367	8e-117
comp40126_c0_seq1	AJ	gnl|CDD|35345 KOG0123, KOG0123, KOG0123, Polyadenylate-binding protein (RRM superfamily) [RNA processing and modification, Translation, ribosomal structure and biogenesis].	122	2e-31
comp40700_c0_seq8	AJ	gnl|CDD|35345 KOG0123, KOG0123, KOG0123, Polyadenylate-binding protein (RRM superfamily) [RNA processing and modification, Translation, ribosomal structure and biogenesis].	75.5	2e-14
comp40857_c0_seq1	AJ	gnl|CDD|38597 KOG3387, KOG3387, KOG3387, 60S ribosomal protein 15.5kD/SNU13, NHP2/L7A family (includes ribonuclease P subunit p38), involved in splicing [RNA processing and modification, Translation, ribosomal structure and biogenesis].	160	1e-43
comp40956_c0_seq1	AJ	gnl|CDD|38597 KOG3387, KOG3387, KOG3387, 60S ribosomal protein 15.5kD/SNU13, NHP2/L7A family (includes ribonuclease P subunit p38), involved in splicing [RNA processing and modification, Translation, ribosomal structure and biogenesis].	160	1e-43
comp42120_c1_seq2	AJ	gnl|CDD|35345 KOG0123, KOG0123, KOG0123, Polyadenylate-binding protein (RRM superfamily) [RNA processing and modification, Translation, ribosomal structure and biogenesis].	79	1e-15
comp42204_c0_seq2	AJ	gnl|CDD|35673 KOG0452, KOG0452, KOG0452, RNA-binding translational regulator IRP (aconitase superfamily) [RNA processing and modification, Translation, ribosomal structure and biogenesis].	1272	0
comp423227_c0_seq1	AJ	gnl|CDD|35345 KOG0123, KOG0123, KOG0123, Polyadenylate-binding protein (RRM superfamily) [RNA processing and modification, Translation, ribosomal structure and biogenesis].	123	8e-38
comp423227_c0_seq1	AJ	gnl|CDD|35370 KOG0148, KOG0148, KOG0148, Apoptosis-promoting RNA-binding protein TIA-1/TIAR (RRM superfamily) [RNA processing and modification, Translation, ribosomal structure and biogenesis].	57.4	2e-12
comp43497_c0_seq1	AJ	gnl|CDD|36144 KOG0926, KOG0926, KOG0926, DEAH-box RNA helicase [RNA processing and modification, Translation, ribosomal structure and biogenesis].	526	4e-168
comp43839_c0_seq5	AJ	gnl|CDD|35370 KOG0148, KOG0148, KOG0148, Apoptosis-promoting RNA-binding protein TIA-1/TIAR (RRM superfamily) [RNA processing and modification, Translation, ribosomal structure and biogenesis].	441	4e-148
comp43839_c0_seq5	AJ	gnl|CDD|35345 KOG0123, KOG0123, KOG0123, Polyadenylate-binding protein (RRM superfamily) [RNA processing and modification, Translation, ribosomal structure and biogenesis].	110	1e-26
comp44618_c0_seq1	AJ	gnl|CDD|35673 KOG0452, KOG0452, KOG0452, RNA-binding translational regulator IRP (aconitase superfamily) [RNA processing and modification, Translation, ribosomal structure and biogenesis].	1574	0
comp45515_c0_seq17	AJ	gnl|CDD|37784 KOG2573, KOG2573, KOG2573, Ribosome biogenesis protein - Nop56p/Sik1p [RNA processing and modification, Translation, ribosomal structure and biogenesis].	408	7e-129
comp45707_c0_seq2	AJ	gnl|CDD|35345 KOG0123, KOG0123, KOG0123, Polyadenylate-binding protein (RRM superfamily) [RNA processing and modification, Translation, ribosomal structure and biogenesis].	82.4	1e-16
comp46260_c0_seq7	AJ	gnl|CDD|35370 KOG0148, KOG0148, KOG0148, Apoptosis-promoting RNA-binding protein TIA-1/TIAR (RRM superfamily) [RNA processing and modification, Translation, ribosomal structure and biogenesis].	270	2e-80
comp46264_c0_seq1	AJ	gnl|CDD|37784 KOG2573, KOG2573, KOG2573, Ribosome biogenesis protein - Nop56p/Sik1p [RNA processing and modification, Translation, ribosomal structure and biogenesis].	422	5e-135
comp46917_c0_seq4	AJ	gnl|CDD|35345 KOG0123, KOG0123, KOG0123, Polyadenylate-binding protein (RRM superfamily) [RNA processing and modification, Translation, ribosomal structure and biogenesis].	85.5	7e-17
comp47083_c0_seq9	AJ	gnl|CDD|35370 KOG0148, KOG0148, KOG0148, Apoptosis-promoting RNA-binding protein TIA-1/TIAR (RRM superfamily) [RNA processing and modification, Translation, ribosomal structure and biogenesis].	270	5e-74
comp47284_c0_seq2	AJ	gnl|CDD|35345 KOG0123, KOG0123, KOG0123, Polyadenylate-binding protein (RRM superfamily) [RNA processing and modification, Translation, ribosomal structure and biogenesis].	78.2	8e-15
comp47524_c0_seq4	AJ	gnl|CDD|35345 KOG0123, KOG0123, KOG0123, Polyadenylate-binding protein (RRM superfamily) [RNA processing and modification, Translation, ribosomal structure and biogenesis].	78.2	8e-15
comp47624_c0_seq2	AJ	gnl|CDD|35345 KOG0123, KOG0123, KOG0123, Polyadenylate-binding protein (RRM superfamily) [RNA processing and modification, Translation, ribosomal structure and biogenesis].	79	2e-15
comp48805_c0_seq1	AJ	gnl|CDD|35345 KOG0123, KOG0123, KOG0123, Polyadenylate-binding protein (RRM superfamily) [RNA processing and modification, Translation, ribosomal structure and biogenesis].	85.5	7e-17
comp53034_c0_seq1	AJ	gnl|CDD|35345 KOG0123, KOG0123, KOG0123, Polyadenylate-binding protein (RRM superfamily) [RNA processing and modification, Translation, ribosomal structure and biogenesis].	120	2e-28
comp53170_c0_seq1	AJ	gnl|CDD|35345 KOG0123, KOG0123, KOG0123, Polyadenylate-binding protein (RRM superfamily) [RNA processing and modification, Translation, ribosomal structure and biogenesis].	120	4e-29
comp54867_c0_seq2	AJ	gnl|CDD|35345 KOG0123, KOG0123, KOG0123, Polyadenylate-binding protein (RRM superfamily) [RNA processing and modification, Translation, ribosomal structure and biogenesis].	56.6	6e-10
comp709181_c0_seq1	AJ	gnl|CDD|35345 KOG0123, KOG0123, KOG0123, Polyadenylate-binding protein (RRM superfamily) [RNA processing and modification, Translation, ribosomal structure and biogenesis].	100	2e-28
comp77626_c0_seq1	AJ	gnl|CDD|35345 KOG0123, KOG0123, KOG0123, Polyadenylate-binding protein (RRM superfamily) [RNA processing and modification, Translation, ribosomal structure and biogenesis].	115	4e-27
comp794217_c0_seq1	AJ	gnl|CDD|35345 KOG0123, KOG0123, KOG0123, Polyadenylate-binding protein (RRM superfamily) [RNA processing and modification, Translation, ribosomal structure and biogenesis].	98.6	6e-29
comp8238_c0_seq1	AJ	gnl|CDD|39594 KOG4393, KOG4393, KOG4393, Predicted pseudouridylate synthase [RNA processing and modification, Translation, ribosomal structure and biogenesis].	189	3e-60
comp20609_c0_seq1	AK	gnl|CDD|35354 KOG0132, KOG0132, KOG0132, RNA polymerase II C-terminal domain-binding protein RA4, contains RPR and RRM domains [RNA processing and modification, Transcription].	262	3e-74
comp39866_c0_seq1	AK	gnl|CDD|35354 KOG0132, KOG0132, KOG0132, RNA polymerase II C-terminal domain-binding protein RA4, contains RPR and RRM domains [RNA processing and modification, Transcription].	509	4e-152
comp43093_c0_seq2	AK	gnl|CDD|35354 KOG0132, KOG0132, KOG0132, RNA polymerase II C-terminal domain-binding protein RA4, contains RPR and RRM domains [RNA processing and modification, Transcription].	509	3e-152
comp11002_c0_seq1	AR	gnl|CDD|36579 KOG1365, KOG1365, KOG1365, RNA-binding protein Fusilli, contains RRM domain [RNA processing and modification, General function prediction only].	178	3e-49
comp24123_c0_seq3	AR	gnl|CDD|36579 KOG1365, KOG1365, KOG1365, RNA-binding protein Fusilli, contains RRM domain [RNA processing and modification, General function prediction only].	140	1e-34
comp272485_c0_seq1	AR	gnl|CDD|37402 KOG2191, KOG2191, KOG2191, RNA-binding protein NOVA1/PASILLA and related KH domain proteins [RNA processing and modification, General function prediction only].	65.5	5e-15
comp272485_c0_seq1	AR	gnl|CDD|37401 KOG2190, KOG2190, KOG2190, PolyC-binding proteins alphaCP-1 and related KH domain proteins [RNA processing and modification, General function prediction only].	59.7	7e-13
comp32085_c0_seq1	AR	gnl|CDD|36579 KOG1365, KOG1365, KOG1365, RNA-binding protein Fusilli, contains RRM domain [RNA processing and modification, General function prediction only].	140	6e-34
comp322293_c0_seq1	AR	gnl|CDD|37402 KOG2191, KOG2191, KOG2191, RNA-binding protein NOVA1/PASILLA and related KH domain proteins [RNA processing and modification, General function prediction only].	184	1e-61
comp322293_c0_seq1	AR	gnl|CDD|37401 KOG2190, KOG2190, KOG2190, PolyC-binding proteins alphaCP-1 and related KH domain proteins [RNA processing and modification, General function prediction only].	52.8	1e-10
comp322293_c0_seq1	AR	gnl|CDD|37404 KOG2193, KOG2193, KOG2193, IGF-II mRNA-binding protein IMP, contains RRM and KH domains [RNA processing and modification, General function prediction only].	47.4	8e-09
comp330440_c0_seq1	AR	gnl|CDD|37402 KOG2191, KOG2191, KOG2191, RNA-binding protein NOVA1/PASILLA and related KH domain proteins [RNA processing and modification, General function prediction only].	177	4e-55
comp330440_c0_seq1	AR	gnl|CDD|37401 KOG2190, KOG2190, KOG2190, PolyC-binding proteins alphaCP-1 and related KH domain proteins [RNA processing and modification, General function prediction only].	62.4	8e-13
comp34016_c0_seq2	AR	gnl|CDD|36314 KOG1098, KOG1098, KOG1098, Putative SAM-dependent rRNA methyltransferase SPB1 [RNA processing and modification, General function prediction only].	707	0
comp348329_c0_seq1	AR	gnl|CDD|37402 KOG2191, KOG2191, KOG2191, RNA-binding protein NOVA1/PASILLA and related KH domain proteins [RNA processing and modification, General function prediction only].	154	5e-49
comp349902_c0_seq1	AR	gnl|CDD|37402 KOG2191, KOG2191, KOG2191, RNA-binding protein NOVA1/PASILLA and related KH domain proteins [RNA processing and modification, General function prediction only].	66.2	9e-15
comp35021_c0_seq3	AR	gnl|CDD|37401 KOG2190, KOG2190, KOG2190, PolyC-binding proteins alphaCP-1 and related KH domain proteins [RNA processing and modification, General function prediction only].	327	2e-101
comp356400_c0_seq1	AR	gnl|CDD|37402 KOG2191, KOG2191, KOG2191, RNA-binding protein NOVA1/PASILLA and related KH domain proteins [RNA processing and modification, General function prediction only].	164	1e-49
comp356400_c0_seq1	AR	gnl|CDD|37404 KOG2193, KOG2193, KOG2193, IGF-II mRNA-binding protein IMP, contains RRM and KH domains [RNA processing and modification, General function prediction only].	45.1	5e-07
comp37859_c0_seq10	AR	gnl|CDD|37401 KOG2190, KOG2190, KOG2190, PolyC-binding proteins alphaCP-1 and related KH domain proteins [RNA processing and modification, General function prediction only].	327	1e-101
comp37867_c0_seq11	AR	gnl|CDD|36579 KOG1365, KOG1365, KOG1365, RNA-binding protein Fusilli, contains RRM domain [RNA processing and modification, General function prediction only].	637	0
comp38221_c0_seq2	AR	gnl|CDD|36579 KOG1365, KOG1365, KOG1365, RNA-binding protein Fusilli, contains RRM domain [RNA processing and modification, General function prediction only].	637	0
comp392213_c0_seq1	AR	gnl|CDD|37401 KOG2190, KOG2190, KOG2190, PolyC-binding proteins alphaCP-1 and related KH domain proteins [RNA processing and modification, General function prediction only].	101	3e-27
comp392213_c0_seq1	AR	gnl|CDD|37404 KOG2193, KOG2193, KOG2193, IGF-II mRNA-binding protein IMP, contains RRM and KH domains [RNA processing and modification, General function prediction only].	53.1	5e-10
comp392213_c0_seq1	AR	gnl|CDD|37403 KOG2192, KOG2192, KOG2192, PolyC-binding hnRNP-K protein HRB57A/hnRNP, contains KH domain [RNA processing and modification, General function prediction only].	50.4	3e-09
comp392213_c0_seq1	AR	gnl|CDD|37402 KOG2191, KOG2191, KOG2191, RNA-binding protein NOVA1/PASILLA and related KH domain proteins [RNA processing and modification, General function prediction only].	49.3	7e-09
comp40104_c0_seq1	AR	gnl|CDD|36579 KOG1365, KOG1365, KOG1365, RNA-binding protein Fusilli, contains RRM domain [RNA processing and modification, General function prediction only].	178	2e-48
comp41648_c0_seq1	AR	gnl|CDD|37401 KOG2190, KOG2190, KOG2190, PolyC-binding proteins alphaCP-1 and related KH domain proteins [RNA processing and modification, General function prediction only].	103	4e-23
comp416924_c0_seq1	AR	gnl|CDD|37402 KOG2191, KOG2191, KOG2191, RNA-binding protein NOVA1/PASILLA and related KH domain proteins [RNA processing and modification, General function prediction only].	182	3e-60
comp416924_c0_seq1	AR	gnl|CDD|37401 KOG2190, KOG2190, KOG2190, PolyC-binding proteins alphaCP-1 and related KH domain proteins [RNA processing and modification, General function prediction only].	63.5	3e-14
comp417334_c0_seq1	AR	gnl|CDD|37401 KOG2190, KOG2190, KOG2190, PolyC-binding proteins alphaCP-1 and related KH domain proteins [RNA processing and modification, General function prediction only].	103	2e-29
comp42214_c0_seq9	AR	gnl|CDD|37401 KOG2190, KOG2190, KOG2190, PolyC-binding proteins alphaCP-1 and related KH domain proteins [RNA processing and modification, General function prediction only].	253	8e-72
comp42214_c0_seq9	AR	gnl|CDD|37403 KOG2192, KOG2192, KOG2192, PolyC-binding hnRNP-K protein HRB57A/hnRNP, contains KH domain [RNA processing and modification, General function prediction only].	109	3e-25
comp44244_c0_seq4	AR	gnl|CDD|37403 KOG2192, KOG2192, KOG2192, PolyC-binding hnRNP-K protein HRB57A/hnRNP, contains KH domain [RNA processing and modification, General function prediction only].	360	4e-106
comp44295_c0_seq4	AR	gnl|CDD|37403 KOG2192, KOG2192, KOG2192, PolyC-binding hnRNP-K protein HRB57A/hnRNP, contains KH domain [RNA processing and modification, General function prediction only].	360	4e-108
comp44678_c0_seq1	AR	gnl|CDD|37401 KOG2190, KOG2190, KOG2190, PolyC-binding proteins alphaCP-1 and related KH domain proteins [RNA processing and modification, General function prediction only].	103	2e-23
comp451245_c0_seq1	AR	gnl|CDD|37401 KOG2190, KOG2190, KOG2190, PolyC-binding proteins alphaCP-1 and related KH domain proteins [RNA processing and modification, General function prediction only].	100	1e-28
comp451245_c0_seq1	AR	gnl|CDD|37403 KOG2192, KOG2192, KOG2192, PolyC-binding hnRNP-K protein HRB57A/hnRNP, contains KH domain [RNA processing and modification, General function prediction only].	73.9	2e-18
comp47808_c0_seq7	AR	gnl|CDD|36579 KOG1365, KOG1365, KOG1365, RNA-binding protein Fusilli, contains RRM domain [RNA processing and modification, General function prediction only].	617	7e-179
comp48094_c0_seq6	AR	gnl|CDD|36579 KOG1365, KOG1365, KOG1365, RNA-binding protein Fusilli, contains RRM domain [RNA processing and modification, General function prediction only].	622	0
comp48120_c0_seq2	AR	gnl|CDD|35332 KOG0109, KOG0109, KOG0109, RNA-binding protein LARK, contains RRM and retroviral-type Zn-finger domains [RNA processing and modification, General function prediction only].	451	4e-135
comp49093_c0_seq1	AR	gnl|CDD|36314 KOG1098, KOG1098, KOG1098, Putative SAM-dependent rRNA methyltransferase SPB1 [RNA processing and modification, General function prediction only].	707	0
comp569764_c0_seq1	AR	gnl|CDD|37402 KOG2191, KOG2191, KOG2191, RNA-binding protein NOVA1/PASILLA and related KH domain proteins [RNA processing and modification, General function prediction only].	104	3e-31
comp603175_c0_seq1	AR	gnl|CDD|37401 KOG2190, KOG2190, KOG2190, PolyC-binding proteins alphaCP-1 and related KH domain proteins [RNA processing and modification, General function prediction only].	78.2	7e-21
comp706511_c0_seq1	AR	gnl|CDD|37402 KOG2191, KOG2191, KOG2191, RNA-binding protein NOVA1/PASILLA and related KH domain proteins [RNA processing and modification, General function prediction only].	192	8e-65
comp706511_c0_seq1	AR	gnl|CDD|37401 KOG2190, KOG2190, KOG2190, PolyC-binding proteins alphaCP-1 and related KH domain proteins [RNA processing and modification, General function prediction only].	53.9	4e-11
comp706511_c0_seq1	AR	gnl|CDD|37404 KOG2193, KOG2193, KOG2193, IGF-II mRNA-binding protein IMP, contains RRM and KH domains [RNA processing and modification, General function prediction only].	48.1	5e-09
comp91606_c0_seq1	AR	gnl|CDD|36579 KOG1365, KOG1365, KOG1365, RNA-binding protein Fusilli, contains RRM domain [RNA processing and modification, General function prediction only].	63.2	8e-15
comp97503_c0_seq1	AR	gnl|CDD|36579 KOG1365, KOG1365, KOG1365, RNA-binding protein Fusilli, contains RRM domain [RNA processing and modification, General function prediction only].	63.2	8e-15
comp11031_c0_seq1	AYT	gnl|CDD|37120 KOG1909, KOG1909, KOG1909, Ran GTPase-activating protein [RNA processing and modification, Nuclear structure, Signal transduction mechanisms].	72.8	3e-14
comp14012_c0_seq1	AYT	gnl|CDD|37120 KOG1909, KOG1909, KOG1909, Ran GTPase-activating protein [RNA processing and modification, Nuclear structure, Signal transduction mechanisms].	387	9e-131
comp180564_c0_seq1	AYT	gnl|CDD|37120 KOG1909, KOG1909, KOG1909, Ran GTPase-activating protein [RNA processing and modification, Nuclear structure, Signal transduction mechanisms].	85.5	4e-18
comp207812_c0_seq1	AYT	gnl|CDD|37120 KOG1909, KOG1909, KOG1909, Ran GTPase-activating protein [RNA processing and modification, Nuclear structure, Signal transduction mechanisms].	120	6e-29
comp246491_c0_seq1	AYT	gnl|CDD|37120 KOG1909, KOG1909, KOG1909, Ran GTPase-activating protein [RNA processing and modification, Nuclear structure, Signal transduction mechanisms].	53.5	3e-10
comp311975_c0_seq1	AYT	gnl|CDD|37120 KOG1909, KOG1909, KOG1909, Ran GTPase-activating protein [RNA processing and modification, Nuclear structure, Signal transduction mechanisms].	83.6	3e-20
comp32950_c0_seq1	AYT	gnl|CDD|37120 KOG1909, KOG1909, KOG1909, Ran GTPase-activating protein [RNA processing and modification, Nuclear structure, Signal transduction mechanisms].	72.8	3e-14
comp335668_c0_seq1	AYT	gnl|CDD|37120 KOG1909, KOG1909, KOG1909, Ran GTPase-activating protein [RNA processing and modification, Nuclear structure, Signal transduction mechanisms].	78.6	2e-18
comp347707_c0_seq1	AYT	gnl|CDD|37120 KOG1909, KOG1909, KOG1909, Ran GTPase-activating protein [RNA processing and modification, Nuclear structure, Signal transduction mechanisms].	57	5e-11
comp35770_c0_seq1	AYT	gnl|CDD|37120 KOG1909, KOG1909, KOG1909, Ran GTPase-activating protein [RNA processing and modification, Nuclear structure, Signal transduction mechanisms].	387	3e-130
comp38167_c0_seq2	AYT	gnl|CDD|37120 KOG1909, KOG1909, KOG1909, Ran GTPase-activating protein [RNA processing and modification, Nuclear structure, Signal transduction mechanisms].	80.5	1e-15
comp38526_c0_seq4	AYT	gnl|CDD|37120 KOG1909, KOG1909, KOG1909, Ran GTPase-activating protein [RNA processing and modification, Nuclear structure, Signal transduction mechanisms].	80.5	1e-15
comp39091_c0_seq1	AYT	gnl|CDD|37120 KOG1909, KOG1909, KOG1909, Ran GTPase-activating protein [RNA processing and modification, Nuclear structure, Signal transduction mechanisms].	89.4	2e-19
comp42565_c0_seq1	AYT	gnl|CDD|37120 KOG1909, KOG1909, KOG1909, Ran GTPase-activating protein [RNA processing and modification, Nuclear structure, Signal transduction mechanisms].	89.4	4e-19
comp47024_c0_seq7	AYT	gnl|CDD|37120 KOG1909, KOG1909, KOG1909, Ran GTPase-activating protein [RNA processing and modification, Nuclear structure, Signal transduction mechanisms].	110	2e-24
comp47689_c0_seq3	AYT	gnl|CDD|37120 KOG1909, KOG1909, KOG1909, Ran GTPase-activating protein [RNA processing and modification, Nuclear structure, Signal transduction mechanisms].	108	3e-25
comp541796_c0_seq1	AYT	gnl|CDD|37120 KOG1909, KOG1909, KOG1909, Ran GTPase-activating protein [RNA processing and modification, Nuclear structure, Signal transduction mechanisms].	47.4	1e-07
comp10069_c0_seq1	B	gnl|CDD|36556 KOG1342, KOG1342, KOG1342, Histone deacetylase complex, catalytic component RPD3 [Chromatin structure and dynamics].	528	0
comp102531_c0_seq1	B	gnl|CDD|35494 KOG0273, KOG0273, KOG0273, Beta-transducin family (WD-40 repeat) protein [Chromatin structure and dynamics].	242	2e-83
comp1028768_c0_seq1	B	gnl|CDD|36557 KOG1343, KOG1343, KOG1343, Histone deacetylase complex, catalytic component HDA1 [Chromatin structure and dynamics].	115	5e-35
comp107129_c0_seq1	B	gnl|CDD|39405 KOG4204, KOG4204, KOG4204, Histone deacetylase complex, SIN3 component [Chromatin structure and dynamics].	117	2e-27
comp11126_c0_seq1	B	gnl|CDD|37907 KOG2696, KOG2696, KOG2696, Histone acetyltransferase type b catalytic subunit [Chromatin structure and dynamics].	556	0
comp11149_c0_seq1	B	gnl|CDD|37122 KOG1911, KOG1911, KOG1911, Heterochromatin-associated protein HP1 and related CHROMO domain proteins [Chromatin structure and dynamics].	144	7e-39
comp113327_c0_seq1	B	gnl|CDD|38677 KOG3467, KOG3467, KOG3467, Histone H4 [Chromatin structure and dynamics].	162	3e-52
comp114074_c0_seq1	B	gnl|CDD|37295 KOG2084, KOG2084, KOG2084, Predicted histone tail methylase containing SET domain [Chromatin structure and dynamics].	166	2e-47
comp114493_c0_seq1	B	gnl|CDD|35858 KOG0639, KOG0639, KOG0639, Transducin-like enhancer of split protein (contains WD40 repeats) [Chromatin structure and dynamics].	170	1e-56
comp116890_c0_seq1	B	gnl|CDD|37184 KOG1973, KOG1973, KOG1973, Chromatin remodeling protein, contains PHD Zn-finger [Chromatin structure and dynamics].	164	3e-44
comp118017_c0_seq1	B	gnl|CDD|37184 KOG1973, KOG1973, KOG1973, Chromatin remodeling protein, contains PHD Zn-finger [Chromatin structure and dynamics].	74.3	1e-18
comp118409_c0_seq1	B	gnl|CDD|37184 KOG1973, KOG1973, KOG1973, Chromatin remodeling protein, contains PHD Zn-finger [Chromatin structure and dynamics].	74.3	1e-18
comp11867_c0_seq1	B	gnl|CDD|39343 KOG4140, KOG4140, KOG4140, Nuclear protein Ataxin-7 [Chromatin structure and dynamics].	49.3	3e-09
comp12122_c0_seq1	B	gnl|CDD|37958 KOG2747, KOG2747, KOG2747, Histone acetyltransferase (MYST family) [Chromatin structure and dynamics].	469	3e-157
comp12269_c0_seq1	B	gnl|CDD|37295 KOG2084, KOG2084, KOG2084, Predicted histone tail methylase containing SET domain [Chromatin structure and dynamics].	166	2e-47
comp123836_c0_seq1	B	gnl|CDD|35858 KOG0639, KOG0639, KOG0639, Transducin-like enhancer of split protein (contains WD40 repeats) [Chromatin structure and dynamics].	170	1e-56
comp123904_c0_seq1	B	gnl|CDD|37959 KOG2748, KOG2748, KOG2748, Uncharacterized conserved protein, contains chromo domain [Chromatin structure and dynamics].	155	6e-43
comp125315_c0_seq1	B	gnl|CDD|37959 KOG2748, KOG2748, KOG2748, Uncharacterized conserved protein, contains chromo domain [Chromatin structure and dynamics].	155	2e-41
comp125375_c0_seq1	B	gnl|CDD|37184 KOG1973, KOG1973, KOG1973, Chromatin remodeling protein, contains PHD Zn-finger [Chromatin structure and dynamics].	164	3e-48
comp12956_c0_seq1	B	gnl|CDD|38677 KOG3467, KOG3467, KOG3467, Histone H4 [Chromatin structure and dynamics].	162	2e-52
comp13514_c0_seq1	B	gnl|CDD|36558 KOG1344, KOG1344, KOG1344, Predicted histone deacetylase [Chromatin structure and dynamics].	553	0
comp135142_c0_seq1	B	gnl|CDD|36967 KOG1756, KOG1756, KOG1756, Histone 2A [Chromatin structure and dynamics].	135	1e-42
comp135142_c0_seq1	B	gnl|CDD|36968 KOG1757, KOG1757, KOG1757, Histone 2A [Chromatin structure and dynamics].	105	5e-31
comp13834_c0_seq2	B	gnl|CDD|39343 KOG4140, KOG4140, KOG4140, Nuclear protein Ataxin-7 [Chromatin structure and dynamics].	129	2e-37
comp14013_c0_seq1	B	gnl|CDD|35610 KOG0389, KOG0389, KOG0389, SNF2 family DNA-dependent ATPase [Chromatin structure and dynamics].	455	2e-150
comp14362_c0_seq1	B	gnl|CDD|37122 KOG1911, KOG1911, KOG1911, Heterochromatin-associated protein HP1 and related CHROMO domain proteins [Chromatin structure and dynamics].	188	1e-51
comp15024_c0_seq1	B	gnl|CDD|39343 KOG4140, KOG4140, KOG4140, Nuclear protein Ataxin-7 [Chromatin structure and dynamics].	452	2e-152
comp151335_c0_seq1	B	gnl|CDD|35610 KOG0389, KOG0389, KOG0389, SNF2 family DNA-dependent ATPase [Chromatin structure and dynamics].	151	2e-45
comp15659_c0_seq1	B	gnl|CDD|36218 KOG1000, KOG1000, KOG1000, Chromatin remodeling protein HARP/SMARCAL1, DEAD-box superfamily [Chromatin structure and dynamics].	178	7e-55
comp15751_c0_seq1	B	gnl|CDD|36557 KOG1343, KOG1343, KOG1343, Histone deacetylase complex, catalytic component HDA1 [Chromatin structure and dynamics].	195	1e-61
comp164267_c0_seq1	B	gnl|CDD|36557 KOG1343, KOG1343, KOG1343, Histone deacetylase complex, catalytic component HDA1 [Chromatin structure and dynamics].	253	3e-84
comp164786_c0_seq1	B	gnl|CDD|35610 KOG0389, KOG0389, KOG0389, SNF2 family DNA-dependent ATPase [Chromatin structure and dynamics].	132	9e-41
comp16604_c0_seq1	B	gnl|CDD|39343 KOG4140, KOG4140, KOG4140, Nuclear protein Ataxin-7 [Chromatin structure and dynamics].	99.8	2e-23
comp167598_c0_seq1	B	gnl|CDD|36557 KOG1343, KOG1343, KOG1343, Histone deacetylase complex, catalytic component HDA1 [Chromatin structure and dynamics].	357	3e-123
comp173074_c0_seq1	B	gnl|CDD|36846 KOG1633, KOG1633, KOG1633, F-box protein JEMMA and related proteins with JmjC, PHD, F-box and LRR domains [Chromatin structure and dynamics].	164	4e-52
comp173327_c0_seq1	B	gnl|CDD|38677 KOG3467, KOG3467, KOG3467, Histone H4 [Chromatin structure and dynamics].	101	2e-29
comp17404_c0_seq1	B	gnl|CDD|36557 KOG1343, KOG1343, KOG1343, Histone deacetylase complex, catalytic component HDA1 [Chromatin structure and dynamics].	131	4e-36
comp180095_c0_seq1	B	gnl|CDD|36356 KOG1141, KOG1141, KOG1141, Predicted histone methyl transferase [Chromatin structure and dynamics].	242	2e-81
comp180629_c0_seq1	B	gnl|CDD|35858 KOG0639, KOG0639, KOG0639, Transducin-like enhancer of split protein (contains WD40 repeats) [Chromatin structure and dynamics].	230	7e-73
comp181409_c0_seq1	B	gnl|CDD|37959 KOG2748, KOG2748, KOG2748, Uncharacterized conserved protein, contains chromo domain [Chromatin structure and dynamics].	153	5e-48
comp183023_c0_seq1	B	gnl|CDD|37295 KOG2084, KOG2084, KOG2084, Predicted histone tail methylase containing SET domain [Chromatin structure and dynamics].	158	3e-43
comp18489_c0_seq2	B	gnl|CDD|35494 KOG0273, KOG0273, KOG0273, Beta-transducin family (WD-40 repeat) protein [Chromatin structure and dynamics].	494	2e-172
comp185_c0_seq1	B	gnl|CDD|36956 KOG1745, KOG1745, KOG1745, Histones H3 and H4 [Chromatin structure and dynamics].	63.2	3e-14
comp192059_c0_seq1	B	gnl|CDD|35610 KOG0389, KOG0389, KOG0389, SNF2 family DNA-dependent ATPase [Chromatin structure and dynamics].	219	5e-70
comp19450_c0_seq1	B	gnl|CDD|36218 KOG1000, KOG1000, KOG1000, Chromatin remodeling protein HARP/SMARCAL1, DEAD-box superfamily [Chromatin structure and dynamics].	129	1e-38
comp19683_c0_seq1	B	gnl|CDD|35858 KOG0639, KOG0639, KOG0639, Transducin-like enhancer of split protein (contains WD40 repeats) [Chromatin structure and dynamics].	130	2e-37
comp20058_c0_seq1	B	gnl|CDD|36846 KOG1633, KOG1633, KOG1633, F-box protein JEMMA and related proteins with JmjC, PHD, F-box and LRR domains [Chromatin structure and dynamics].	320	6e-110
comp203664_c0_seq1	B	gnl|CDD|36846 KOG1633, KOG1633, KOG1633, F-box protein JEMMA and related proteins with JmjC, PHD, F-box and LRR domains [Chromatin structure and dynamics].	346	2e-121
comp203784_c0_seq1	B	gnl|CDD|36846 KOG1633, KOG1633, KOG1633, F-box protein JEMMA and related proteins with JmjC, PHD, F-box and LRR domains [Chromatin structure and dynamics].	259	2e-87
comp205401_c0_seq1	B	gnl|CDD|35610 KOG0389, KOG0389, KOG0389, SNF2 family DNA-dependent ATPase [Chromatin structure and dynamics].	142	6e-42
comp206380_c0_seq1	B	gnl|CDD|36371 KOG1156, KOG1156, KOG1156, N-terminal acetyltransferase [Chromatin structure and dynamics].	350	4e-123
comp206748_c0_seq1	B	gnl|CDD|39343 KOG4140, KOG4140, KOG4140, Nuclear protein Ataxin-7 [Chromatin structure and dynamics].	335	2e-111
comp212075_c0_seq1	B	gnl|CDD|36557 KOG1343, KOG1343, KOG1343, Histone deacetylase complex, catalytic component HDA1 [Chromatin structure and dynamics].	110	2e-30
comp21584_c0_seq1	B	gnl|CDD|36557 KOG1343, KOG1343, KOG1343, Histone deacetylase complex, catalytic component HDA1 [Chromatin structure and dynamics].	82	4e-20
comp22120_c0_seq1	B	gnl|CDD|35858 KOG0639, KOG0639, KOG0639, Transducin-like enhancer of split protein (contains WD40 repeats) [Chromatin structure and dynamics].	234	6e-71
comp221722_c0_seq1	B	gnl|CDD|36371 KOG1156, KOG1156, KOG1156, N-terminal acetyltransferase [Chromatin structure and dynamics].	139	3e-44
comp22438_c0_seq1	B	gnl|CDD|36556 KOG1342, KOG1342, KOG1342, Histone deacetylase complex, catalytic component RPD3 [Chromatin structure and dynamics].	452	2e-147
comp224501_c0_seq1	B	gnl|CDD|36557 KOG1343, KOG1343, KOG1343, Histone deacetylase complex, catalytic component HDA1 [Chromatin structure and dynamics].	136	1e-36
comp225731_c0_seq1	B	gnl|CDD|39565 KOG4364, KOG4364, KOG4364, Chromatin assembly factor-I [Chromatin structure and dynamics].	158	1e-48
comp227139_c0_seq1	B	gnl|CDD|36846 KOG1633, KOG1633, KOG1633, F-box protein JEMMA and related proteins with JmjC, PHD, F-box and LRR domains [Chromatin structure and dynamics].	97.8	9e-28
comp22719_c0_seq1	B	gnl|CDD|39916 KOG4718, KOG4718, KOG4718, Non-SMC (structural maintenance of chromosomes) element 1 protein (NSE1) [Chromatin structure and dynamics].	331	2e-113
comp23021_c0_seq3	B	gnl|CDD|35494 KOG0273, KOG0273, KOG0273, Beta-transducin family (WD-40 repeat) protein [Chromatin structure and dynamics].	494	1e-171
comp23292_c0_seq2	B	gnl|CDD|37122 KOG1911, KOG1911, KOG1911, Heterochromatin-associated protein HP1 and related CHROMO domain proteins [Chromatin structure and dynamics].	188	9e-52
comp23299_c0_seq1	B	gnl|CDD|35858 KOG0639, KOG0639, KOG0639, Transducin-like enhancer of split protein (contains WD40 repeats) [Chromatin structure and dynamics].	150	2e-49
comp23549_c0_seq1	B	gnl|CDD|36967 KOG1756, KOG1756, KOG1756, Histone 2A [Chromatin structure and dynamics].	69.7	9e-16
comp23954_c0_seq2	B	gnl|CDD|37800 KOG2589, KOG2589, KOG2589, Histone tail methylase [Chromatin structure and dynamics].	336	2e-114
comp239682_c0_seq1	B	gnl|CDD|35485 KOG0264, KOG0264, KOG0264, Nucleosome remodeling factor, subunit CAF1/NURF55/MSI1 [Chromatin structure and dynamics].	66.6	3e-14
comp24634_c1_seq1	B	gnl|CDD|36557 KOG1343, KOG1343, KOG1343, Histone deacetylase complex, catalytic component HDA1 [Chromatin structure and dynamics].	406	2e-135
comp246501_c0_seq1	B	gnl|CDD|37721 KOG2510, KOG2510, KOG2510, SWI-SNF chromatin-remodeling complex protein [Chromatin structure and dynamics].	80.1	3e-20
comp246911_c0_seq1	B	gnl|CDD|35858 KOG0639, KOG0639, KOG0639, Transducin-like enhancer of split protein (contains WD40 repeats) [Chromatin structure and dynamics].	322	7e-114
comp24731_c0_seq2	B	gnl|CDD|36556 KOG1342, KOG1342, KOG1342, Histone deacetylase complex, catalytic component RPD3 [Chromatin structure and dynamics].	459	2e-148
comp24926_c0_seq1	B	gnl|CDD|36956 KOG1745, KOG1745, KOG1745, Histones H3 and H4 [Chromatin structure and dynamics].	111	2e-31
comp24953_c0_seq1	B	gnl|CDD|36556 KOG1342, KOG1342, KOG1342, Histone deacetylase complex, catalytic component RPD3 [Chromatin structure and dynamics].	733	0
comp25173_c1_seq1	B	gnl|CDD|36556 KOG1342, KOG1342, KOG1342, Histone deacetylase complex, catalytic component RPD3 [Chromatin structure and dynamics].	730	0
comp25376_c0_seq1	B	gnl|CDD|39916 KOG4718, KOG4718, KOG4718, Non-SMC (structural maintenance of chromosomes) element 1 protein (NSE1) [Chromatin structure and dynamics].	330	1e-111
comp254876_c0_seq1	B	gnl|CDD|35858 KOG0639, KOG0639, KOG0639, Transducin-like enhancer of split protein (contains WD40 repeats) [Chromatin structure and dynamics].	213	1e-72
comp25506_c0_seq1	B	gnl|CDD|35494 KOG0273, KOG0273, KOG0273, Beta-transducin family (WD-40 repeat) protein [Chromatin structure and dynamics].	679	0
comp26646_c0_seq2	B	gnl|CDD|36967 KOG1756, KOG1756, KOG1756, Histone 2A [Chromatin structure and dynamics].	172	1e-46
comp26646_c0_seq2	B	gnl|CDD|36968 KOG1757, KOG1757, KOG1757, Histone 2A [Chromatin structure and dynamics].	120	4e-29
comp266806_c0_seq1	B	gnl|CDD|35576 KOG0355, KOG0355, KOG0355, DNA topoisomerase type II [Chromatin structure and dynamics].	569	0
comp267744_c0_seq1	B	gnl|CDD|35485 KOG0264, KOG0264, KOG0264, Nucleosome remodeling factor, subunit CAF1/NURF55/MSI1 [Chromatin structure and dynamics].	72	1e-14
comp268248_c0_seq1	B	gnl|CDD|35485 KOG0264, KOG0264, KOG0264, Nucleosome remodeling factor, subunit CAF1/NURF55/MSI1 [Chromatin structure and dynamics].	49.3	2e-09
comp268931_c0_seq1	B	gnl|CDD|36557 KOG1343, KOG1343, KOG1343, Histone deacetylase complex, catalytic component HDA1 [Chromatin structure and dynamics].	140	1e-38
comp27031_c0_seq1	B	gnl|CDD|35610 KOG0389, KOG0389, KOG0389, SNF2 family DNA-dependent ATPase [Chromatin structure and dynamics].	329	5e-108
comp273892_c0_seq1	B	gnl|CDD|35494 KOG0273, KOG0273, KOG0273, Beta-transducin family (WD-40 repeat) protein [Chromatin structure and dynamics].	77.4	9e-17
comp27440_c0_seq1	B	gnl|CDD|35576 KOG0355, KOG0355, KOG0355, DNA topoisomerase type II [Chromatin structure and dynamics].	565	0
comp27592_c0_seq1	B	gnl|CDD|37958 KOG2747, KOG2747, KOG2747, Histone acetyltransferase (MYST family) [Chromatin structure and dynamics].	469	3e-150
comp276842_c0_seq1	B	gnl|CDD|35494 KOG0273, KOG0273, KOG0273, Beta-transducin family (WD-40 repeat) protein [Chromatin structure and dynamics].	97.4	2e-25
comp281174_c0_seq1	B	gnl|CDD|35858 KOG0639, KOG0639, KOG0639, Transducin-like enhancer of split protein (contains WD40 repeats) [Chromatin structure and dynamics].	272	7e-94
comp28328_c0_seq2	B	gnl|CDD|36967 KOG1756, KOG1756, KOG1756, Histone 2A [Chromatin structure and dynamics].	172	1e-46
comp28328_c0_seq2	B	gnl|CDD|36968 KOG1757, KOG1757, KOG1757, Histone 2A [Chromatin structure and dynamics].	120	3e-29
comp28344_c0_seq1	B	gnl|CDD|35858 KOG0639, KOG0639, KOG0639, Transducin-like enhancer of split protein (contains WD40 repeats) [Chromatin structure and dynamics].	150	2e-49
comp28439_c0_seq1	B	gnl|CDD|35858 KOG0639, KOG0639, KOG0639, Transducin-like enhancer of split protein (contains WD40 repeats) [Chromatin structure and dynamics].	342	5e-113
comp28860_c0_seq1	B	gnl|CDD|36558 KOG1344, KOG1344, KOG1344, Predicted histone deacetylase [Chromatin structure and dynamics].	554	0
comp29222_c0_seq1	B	gnl|CDD|37800 KOG2589, KOG2589, KOG2589, Histone tail methylase [Chromatin structure and dynamics].	434	6e-147
comp29540_c0_seq3	B	gnl|CDD|36846 KOG1633, KOG1633, KOG1633, F-box protein JEMMA and related proteins with JmjC, PHD, F-box and LRR domains [Chromatin structure and dynamics].	571	0
comp29782_c0_seq1	B	gnl|CDD|38677 KOG3467, KOG3467, KOG3467, Histone H4 [Chromatin structure and dynamics].	101	1e-29
comp300658_c0_seq1	B	gnl|CDD|36557 KOG1343, KOG1343, KOG1343, Histone deacetylase complex, catalytic component HDA1 [Chromatin structure and dynamics].	49.7	9e-10
comp301212_c0_seq1	B	gnl|CDD|36956 KOG1745, KOG1745, KOG1745, Histones H3 and H4 [Chromatin structure and dynamics].	117	6e-34
comp30465_c0_seq1	B	gnl|CDD|35678 KOG0457, KOG0457, KOG0457, Histone acetyltransferase complex SAGA/ADA, subunit ADA2 [Chromatin structure and dynamics].	573	0
comp305403_c0_seq1	B	gnl|CDD|35576 KOG0355, KOG0355, KOG0355, DNA topoisomerase type II [Chromatin structure and dynamics].	186	8e-61
comp307451_c0_seq1	B	gnl|CDD|36557 KOG1343, KOG1343, KOG1343, Histone deacetylase complex, catalytic component HDA1 [Chromatin structure and dynamics].	59.3	6e-12
comp310684_c0_seq1	B	gnl|CDD|35610 KOG0389, KOG0389, KOG0389, SNF2 family DNA-dependent ATPase [Chromatin structure and dynamics].	167	4e-49
comp311204_c0_seq1	B	gnl|CDD|36371 KOG1156, KOG1156, KOG1156, N-terminal acetyltransferase [Chromatin structure and dynamics].	90.5	4e-23
comp31265_c0_seq3	B	gnl|CDD|36556 KOG1342, KOG1342, KOG1342, Histone deacetylase complex, catalytic component RPD3 [Chromatin structure and dynamics].	452	4e-152
comp314465_c0_seq1	B	gnl|CDD|36356 KOG1141, KOG1141, KOG1141, Predicted histone methyl transferase [Chromatin structure and dynamics].	62	8e-13
comp314566_c0_seq1	B	gnl|CDD|36218 KOG1000, KOG1000, KOG1000, Chromatin remodeling protein HARP/SMARCAL1, DEAD-box superfamily [Chromatin structure and dynamics].	224	1e-72
comp31582_c0_seq1	B	gnl|CDD|37122 KOG1911, KOG1911, KOG1911, Heterochromatin-associated protein HP1 and related CHROMO domain proteins [Chromatin structure and dynamics].	144	7e-39
comp315999_c0_seq1	B	gnl|CDD|37959 KOG2748, KOG2748, KOG2748, Uncharacterized conserved protein, contains chromo domain [Chromatin structure and dynamics].	89.4	5e-23
comp32105_c0_seq1	B	gnl|CDD|36967 KOG1756, KOG1756, KOG1756, Histone 2A [Chromatin structure and dynamics].	196	5e-60
comp32105_c0_seq1	B	gnl|CDD|36968 KOG1757, KOG1757, KOG1757, Histone 2A [Chromatin structure and dynamics].	134	1e-36
comp32140_c0_seq1	B	gnl|CDD|36556 KOG1342, KOG1342, KOG1342, Histone deacetylase complex, catalytic component RPD3 [Chromatin structure and dynamics].	730	0
comp32272_c0_seq3	B	gnl|CDD|37958 KOG2747, KOG2747, KOG2747, Histone acetyltransferase (MYST family) [Chromatin structure and dynamics].	457	6e-146
comp32361_c0_seq1	B	gnl|CDD|37907 KOG2696, KOG2696, KOG2696, Histone acetyltransferase type b catalytic subunit [Chromatin structure and dynamics].	556	0
comp32559_c0_seq1	B	gnl|CDD|38762 KOG3554, KOG3554, KOG3554, Histone deacetylase complex, MTA1 component [Chromatin structure and dynamics].	1009	0
comp32717_c0_seq1	B	gnl|CDD|36967 KOG1756, KOG1756, KOG1756, Histone 2A [Chromatin structure and dynamics].	137	6e-43
comp32717_c0_seq1	B	gnl|CDD|36968 KOG1757, KOG1757, KOG1757, Histone 2A [Chromatin structure and dynamics].	107	2e-31
comp33817_c0_seq5	B	gnl|CDD|35485 KOG0264, KOG0264, KOG0264, Nucleosome remodeling factor, subunit CAF1/NURF55/MSI1 [Chromatin structure and dynamics].	415	4e-136
comp34537_c0_seq1	B	gnl|CDD|37959 KOG2748, KOG2748, KOG2748, Uncharacterized conserved protein, contains chromo domain [Chromatin structure and dynamics].	321	1e-93
comp34548_c0_seq2	B	gnl|CDD|36556 KOG1342, KOG1342, KOG1342, Histone deacetylase complex, catalytic component RPD3 [Chromatin structure and dynamics].	528	0
comp35160_c0_seq1	B	gnl|CDD|36846 KOG1633, KOG1633, KOG1633, F-box protein JEMMA and related proteins with JmjC, PHD, F-box and LRR domains [Chromatin structure and dynamics].	483	4e-142
comp35326_c0_seq4	B	gnl|CDD|37959 KOG2748, KOG2748, KOG2748, Uncharacterized conserved protein, contains chromo domain [Chromatin structure and dynamics].	137	7e-41
comp35420_c0_seq2	B	gnl|CDD|36557 KOG1343, KOG1343, KOG1343, Histone deacetylase complex, catalytic component HDA1 [Chromatin structure and dynamics].	402	4e-128
comp357065_c1_seq1	B	gnl|CDD|35494 KOG0273, KOG0273, KOG0273, Beta-transducin family (WD-40 repeat) protein [Chromatin structure and dynamics].	84.7	5e-22
comp358700_c0_seq1	B	gnl|CDD|35610 KOG0389, KOG0389, KOG0389, SNF2 family DNA-dependent ATPase [Chromatin structure and dynamics].	150	1e-47
comp35974_c0_seq1	B	gnl|CDD|36371 KOG1156, KOG1156, KOG1156, N-terminal acetyltransferase [Chromatin structure and dynamics].	1070	0
comp35995_c0_seq1	B	gnl|CDD|36956 KOG1745, KOG1745, KOG1745, Histones H3 and H4 [Chromatin structure and dynamics].	253	2e-71
comp36380_c0_seq3	B	gnl|CDD|38762 KOG3554, KOG3554, KOG3554, Histone deacetylase complex, MTA1 component [Chromatin structure and dynamics].	929	0
comp365194_c0_seq1	B	gnl|CDD|35610 KOG0389, KOG0389, KOG0389, SNF2 family DNA-dependent ATPase [Chromatin structure and dynamics].	103	1e-29
comp368056_c0_seq1	B	gnl|CDD|37721 KOG2510, KOG2510, KOG2510, SWI-SNF chromatin-remodeling complex protein [Chromatin structure and dynamics].	58.2	1e-11
comp36904_c0_seq2	B	gnl|CDD|36967 KOG1756, KOG1756, KOG1756, Histone 2A [Chromatin structure and dynamics].	171	9e-51
comp36904_c0_seq2	B	gnl|CDD|36968 KOG1757, KOG1757, KOG1757, Histone 2A [Chromatin structure and dynamics].	119	1e-31
comp36951_c0_seq1	B	gnl|CDD|35485 KOG0264, KOG0264, KOG0264, Nucleosome remodeling factor, subunit CAF1/NURF55/MSI1 [Chromatin structure and dynamics].	763	0
comp37232_c0_seq1	B	gnl|CDD|38677 KOG3467, KOG3467, KOG3467, Histone H4 [Chromatin structure and dynamics].	77.8	2e-18
comp372396_c0_seq1	B	gnl|CDD|35576 KOG0355, KOG0355, KOG0355, DNA topoisomerase type II [Chromatin structure and dynamics].	124	1e-34
comp37447_c0_seq2	B	gnl|CDD|36493 KOG1279, KOG1279, KOG1279, Chromatin remodeling factor subunit and related transcription factors [Chromatin structure and dynamics].	385	7e-114
comp37609_c0_seq2	B	gnl|CDD|38762 KOG3554, KOG3554, KOG3554, Histone deacetylase complex, MTA1 component [Chromatin structure and dynamics].	863	0
comp376189_c0_seq1	B	gnl|CDD|36956 KOG1745, KOG1745, KOG1745, Histones H3 and H4 [Chromatin structure and dynamics].	103	5e-27
comp38177_c0_seq1	B	gnl|CDD|36956 KOG1745, KOG1745, KOG1745, Histones H3 and H4 [Chromatin structure and dynamics].	253	2e-71
comp38211_c0_seq1	B	gnl|CDD|37721 KOG2510, KOG2510, KOG2510, SWI-SNF chromatin-remodeling complex protein [Chromatin structure and dynamics].	582	0
comp38230_c0_seq2	B	gnl|CDD|36967 KOG1756, KOG1756, KOG1756, Histone 2A [Chromatin structure and dynamics].	196	9e-61
comp38230_c0_seq2	B	gnl|CDD|36968 KOG1757, KOG1757, KOG1757, Histone 2A [Chromatin structure and dynamics].	134	3e-37
comp38254_c0_seq1	B	gnl|CDD|39048 KOG3844, KOG3844, KOG3844, Predicted component of NuA3 histone acetyltransferase complex [Chromatin structure and dynamics].	441	2e-146
comp38287_c0_seq1	B	gnl|CDD|36557 KOG1343, KOG1343, KOG1343, Histone deacetylase complex, catalytic component HDA1 [Chromatin structure and dynamics].	407	1e-121
comp38743_c0_seq2	B	gnl|CDD|36493 KOG1279, KOG1279, KOG1279, Chromatin remodeling factor subunit and related transcription factors [Chromatin structure and dynamics].	385	5e-121
comp387763_c0_seq1	B	gnl|CDD|36371 KOG1156, KOG1156, KOG1156, N-terminal acetyltransferase [Chromatin structure and dynamics].	173	1e-57
comp389221_c0_seq1	B	gnl|CDD|35610 KOG0389, KOG0389, KOG0389, SNF2 family DNA-dependent ATPase [Chromatin structure and dynamics].	192	2e-56
comp39120_c0_seq2	B	gnl|CDD|35494 KOG0273, KOG0273, KOG0273, Beta-transducin family (WD-40 repeat) protein [Chromatin structure and dynamics].	171	8e-52
comp39123_c0_seq3	B	gnl|CDD|36557 KOG1343, KOG1343, KOG1343, Histone deacetylase complex, catalytic component HDA1 [Chromatin structure and dynamics].	692	0
comp39705_c0_seq1	B	gnl|CDD|36459 KOG1245, KOG1245, KOG1245, Chromatin remodeling complex WSTF-ISWI, large subunit (contains heterochromatin localization, PHD and BROMO domains) [Chromatin structure and dynamics].	726	0
comp39706_c0_seq7	B	gnl|CDD|36557 KOG1343, KOG1343, KOG1343, Histone deacetylase complex, catalytic component HDA1 [Chromatin structure and dynamics].	431	3e-128
comp39860_c0_seq1	B	gnl|CDD|39215 KOG4012, KOG4012, KOG4012, Histone H1 [Chromatin structure and dynamics].	166	1e-45
comp39915_c0_seq1	B	gnl|CDD|35494 KOG0273, KOG0273, KOG0273, Beta-transducin family (WD-40 repeat) protein [Chromatin structure and dynamics].	171	9e-52
comp40503_c0_seq1	B	gnl|CDD|36846 KOG1633, KOG1633, KOG1633, F-box protein JEMMA and related proteins with JmjC, PHD, F-box and LRR domains [Chromatin structure and dynamics].	677	0
comp40896_c0_seq1	B	gnl|CDD|36371 KOG1156, KOG1156, KOG1156, N-terminal acetyltransferase [Chromatin structure and dynamics].	1037	0
comp41019_c0_seq1	B	gnl|CDD|36459 KOG1245, KOG1245, KOG1245, Chromatin remodeling complex WSTF-ISWI, large subunit (contains heterochromatin localization, PHD and BROMO domains) [Chromatin structure and dynamics].	726	0
comp41137_c1_seq2	B	gnl|CDD|37958 KOG2747, KOG2747, KOG2747, Histone acetyltransferase (MYST family) [Chromatin structure and dynamics].	457	2e-156
comp41241_c0_seq1	B	gnl|CDD|35678 KOG0457, KOG0457, KOG0457, Histone acetyltransferase complex SAGA/ADA, subunit ADA2 [Chromatin structure and dynamics].	573	0
comp41419_c0_seq1	B	gnl|CDD|36557 KOG1343, KOG1343, KOG1343, Histone deacetylase complex, catalytic component HDA1 [Chromatin structure and dynamics].	402	5e-128
comp41833_c0_seq1	B	gnl|CDD|36846 KOG1633, KOG1633, KOG1633, F-box protein JEMMA and related proteins with JmjC, PHD, F-box and LRR domains [Chromatin structure and dynamics].	483	1e-142
comp420763_c0_seq1	B	gnl|CDD|35576 KOG0355, KOG0355, KOG0355, DNA topoisomerase type II [Chromatin structure and dynamics].	176	9e-58
comp42156_c0_seq6	B	gnl|CDD|36967 KOG1756, KOG1756, KOG1756, Histone 2A [Chromatin structure and dynamics].	171	4e-46
comp42156_c0_seq6	B	gnl|CDD|36968 KOG1757, KOG1757, KOG1757, Histone 2A [Chromatin structure and dynamics].	119	2e-28
comp42249_c0_seq1	B	gnl|CDD|36846 KOG1633, KOG1633, KOG1633, F-box protein JEMMA and related proteins with JmjC, PHD, F-box and LRR domains [Chromatin structure and dynamics].	600	0
comp42307_c0_seq1	B	gnl|CDD|35610 KOG0389, KOG0389, KOG0389, SNF2 family DNA-dependent ATPase [Chromatin structure and dynamics].	1156	0
comp427532_c0_seq1	B	gnl|CDD|35576 KOG0355, KOG0355, KOG0355, DNA topoisomerase type II [Chromatin structure and dynamics].	221	8e-75
comp42847_c0_seq4	B	gnl|CDD|37184 KOG1973, KOG1973, KOG1973, Chromatin remodeling protein, contains PHD Zn-finger [Chromatin structure and dynamics].	149	5e-39
comp434432_c0_seq1	B	gnl|CDD|36356 KOG1141, KOG1141, KOG1141, Predicted histone methyl transferase [Chromatin structure and dynamics].	166	2e-54
comp435355_c0_seq1	B	gnl|CDD|36846 KOG1633, KOG1633, KOG1633, F-box protein JEMMA and related proteins with JmjC, PHD, F-box and LRR domains [Chromatin structure and dynamics].	128	4e-40
comp43695_c2_seq4	B	gnl|CDD|37958 KOG2747, KOG2747, KOG2747, Histone acetyltransferase (MYST family) [Chromatin structure and dynamics].	481	5e-155
comp44175_c0_seq1	B	gnl|CDD|39048 KOG3844, KOG3844, KOG3844, Predicted component of NuA3 histone acetyltransferase complex [Chromatin structure and dynamics].	441	1e-142
comp44189_c0_seq7	B	gnl|CDD|37184 KOG1973, KOG1973, KOG1973, Chromatin remodeling protein, contains PHD Zn-finger [Chromatin structure and dynamics].	191	1e-52
comp44552_c0_seq1	B	gnl|CDD|39913 KOG4715, KOG4715, KOG4715, SWI/SNF-related matrix-associated actin-dependent regulator of chromatin [Chromatin structure and dynamics].	507	2e-163
comp44965_c0_seq1	B	gnl|CDD|36218 KOG1000, KOG1000, KOG1000, Chromatin remodeling protein HARP/SMARCAL1, DEAD-box superfamily [Chromatin structure and dynamics].	756	0
comp45488_c0_seq2	B	gnl|CDD|39913 KOG4715, KOG4715, KOG4715, SWI/SNF-related matrix-associated actin-dependent regulator of chromatin [Chromatin structure and dynamics].	507	3e-164
comp45667_c0_seq6	B	gnl|CDD|36218 KOG1000, KOG1000, KOG1000, Chromatin remodeling protein HARP/SMARCAL1, DEAD-box superfamily [Chromatin structure and dynamics].	756	0
comp45807_c0_seq4	B	gnl|CDD|37958 KOG2747, KOG2747, KOG2747, Histone acetyltransferase (MYST family) [Chromatin structure and dynamics].	388	1e-124
comp46005_c0_seq5	B	gnl|CDD|37721 KOG2510, KOG2510, KOG2510, SWI-SNF chromatin-remodeling complex protein [Chromatin structure and dynamics].	499	3e-145
comp46092_c0_seq8	B	gnl|CDD|37958 KOG2747, KOG2747, KOG2747, Histone acetyltransferase (MYST family) [Chromatin structure and dynamics].	424	2e-139
comp46132_c0_seq8	B	gnl|CDD|37800 KOG2589, KOG2589, KOG2589, Histone tail methylase [Chromatin structure and dynamics].	474	3e-143
comp46338_c0_seq4	B	gnl|CDD|35610 KOG0389, KOG0389, KOG0389, SNF2 family DNA-dependent ATPase [Chromatin structure and dynamics].	1156	0
comp46575_c0_seq15	B	gnl|CDD|36846 KOG1633, KOG1633, KOG1633, F-box protein JEMMA and related proteins with JmjC, PHD, F-box and LRR domains [Chromatin structure and dynamics].	600	2e-180
comp46636_c0_seq1	B	gnl|CDD|37721 KOG2510, KOG2510, KOG2510, SWI-SNF chromatin-remodeling complex protein [Chromatin structure and dynamics].	499	3e-145
comp46976_c0_seq2	B	gnl|CDD|37958 KOG2747, KOG2747, KOG2747, Histone acetyltransferase (MYST family) [Chromatin structure and dynamics].	439	5e-134
comp47262_c0_seq18	B	gnl|CDD|36557 KOG1343, KOG1343, KOG1343, Histone deacetylase complex, catalytic component HDA1 [Chromatin structure and dynamics].	358	2e-109
comp47324_c0_seq6	B	gnl|CDD|36955 KOG1744, KOG1744, KOG1744, Histone H2B [Chromatin structure and dynamics].	167	7e-44
comp47416_c0_seq2	B	gnl|CDD|37958 KOG2747, KOG2747, KOG2747, Histone acetyltransferase (MYST family) [Chromatin structure and dynamics].	439	6e-134
comp47434_c0_seq2	B	gnl|CDD|35494 KOG0273, KOG0273, KOG0273, Beta-transducin family (WD-40 repeat) protein [Chromatin structure and dynamics].	681	0
comp47671_c0_seq10	B	gnl|CDD|36557 KOG1343, KOG1343, KOG1343, Histone deacetylase complex, catalytic component HDA1 [Chromatin structure and dynamics].	419	2e-131
comp48130_c0_seq2	B	gnl|CDD|36493 KOG1279, KOG1279, KOG1279, Chromatin remodeling factor subunit and related transcription factors [Chromatin structure and dynamics].	439	6e-128
comp48292_c0_seq4	B	gnl|CDD|37800 KOG2589, KOG2589, KOG2589, Histone tail methylase [Chromatin structure and dynamics].	487	9e-143
comp48310_c0_seq1	B	gnl|CDD|36493 KOG1279, KOG1279, KOG1279, Chromatin remodeling factor subunit and related transcription factors [Chromatin structure and dynamics].	439	8e-128
comp48397_c0_seq4	B	gnl|CDD|35576 KOG0355, KOG0355, KOG0355, DNA topoisomerase type II [Chromatin structure and dynamics].	1301	0
comp48419_c1_seq2	B	gnl|CDD|35576 KOG0355, KOG0355, KOG0355, DNA topoisomerase type II [Chromatin structure and dynamics].	1301	0
comp48901_c0_seq1	B	gnl|CDD|38762 KOG3554, KOG3554, KOG3554, Histone deacetylase complex, MTA1 component [Chromatin structure and dynamics].	966	0
comp49044_c0_seq8	B	gnl|CDD|39405 KOG4204, KOG4204, KOG4204, Histone deacetylase complex, SIN3 component [Chromatin structure and dynamics].	117	2e-26
comp49191_c0_seq3	B	gnl|CDD|35858 KOG0639, KOG0639, KOG0639, Transducin-like enhancer of split protein (contains WD40 repeats) [Chromatin structure and dynamics].	1056	0
comp49227_c0_seq1	B	gnl|CDD|39405 KOG4204, KOG4204, KOG4204, Histone deacetylase complex, SIN3 component [Chromatin structure and dynamics].	177	5e-45
comp49566_c0_seq2	B	gnl|CDD|35858 KOG0639, KOG0639, KOG0639, Transducin-like enhancer of split protein (contains WD40 repeats) [Chromatin structure and dynamics].	716	0
comp497_c0_seq1	B	gnl|CDD|37959 KOG2748, KOG2748, KOG2748, Uncharacterized conserved protein, contains chromo domain [Chromatin structure and dynamics].	80.9	6e-22
comp50072_c0_seq1	B	gnl|CDD|36956 KOG1745, KOG1745, KOG1745, Histones H3 and H4 [Chromatin structure and dynamics].	253	2e-84
comp50131_c0_seq1	B	gnl|CDD|36956 KOG1745, KOG1745, KOG1745, Histones H3 and H4 [Chromatin structure and dynamics].	253	3e-81
comp542223_c0_seq1	B	gnl|CDD|36846 KOG1633, KOG1633, KOG1633, F-box protein JEMMA and related proteins with JmjC, PHD, F-box and LRR domains [Chromatin structure and dynamics].	132	9e-39
comp5429_c0_seq1	B	gnl|CDD|35610 KOG0389, KOG0389, KOG0389, SNF2 family DNA-dependent ATPase [Chromatin structure and dynamics].	151	2e-45
comp54882_c0_seq1	B	gnl|CDD|35858 KOG0639, KOG0639, KOG0639, Transducin-like enhancer of split protein (contains WD40 repeats) [Chromatin structure and dynamics].	242	1e-79
comp551428_c0_seq1	B	gnl|CDD|36218 KOG1000, KOG1000, KOG1000, Chromatin remodeling protein HARP/SMARCAL1, DEAD-box superfamily [Chromatin structure and dynamics].	42	2e-07
comp552363_c0_seq1	B	gnl|CDD|36557 KOG1343, KOG1343, KOG1343, Histone deacetylase complex, catalytic component HDA1 [Chromatin structure and dynamics].	147	1e-46
comp558088_c0_seq1	B	gnl|CDD|35576 KOG0355, KOG0355, KOG0355, DNA topoisomerase type II [Chromatin structure and dynamics].	100	4e-29
comp56150_c0_seq1	B	gnl|CDD|36968 KOG1757, KOG1757, KOG1757, Histone 2A [Chromatin structure and dynamics].	226	2e-72
comp56150_c0_seq1	B	gnl|CDD|36967 KOG1756, KOG1756, KOG1756, Histone 2A [Chromatin structure and dynamics].	136	2e-38
comp56411_c0_seq1	B	gnl|CDD|36968 KOG1757, KOG1757, KOG1757, Histone 2A [Chromatin structure and dynamics].	226	6e-69
comp56411_c0_seq1	B	gnl|CDD|36967 KOG1756, KOG1756, KOG1756, Histone 2A [Chromatin structure and dynamics].	136	7e-36
comp5779_c0_seq1	B	gnl|CDD|38677 KOG3467, KOG3467, KOG3467, Histone H4 [Chromatin structure and dynamics].	77.8	2e-18
comp57826_c0_seq1	B	gnl|CDD|36967 KOG1756, KOG1756, KOG1756, Histone 2A [Chromatin structure and dynamics].	206	1e-66
comp57826_c0_seq1	B	gnl|CDD|36968 KOG1757, KOG1757, KOG1757, Histone 2A [Chromatin structure and dynamics].	145	6e-43
comp59014_c0_seq1	B	gnl|CDD|36967 KOG1756, KOG1756, KOG1756, Histone 2A [Chromatin structure and dynamics].	206	1e-66
comp59014_c0_seq1	B	gnl|CDD|36968 KOG1757, KOG1757, KOG1757, Histone 2A [Chromatin structure and dynamics].	145	6e-43
comp59023_c0_seq1	B	gnl|CDD|35485 KOG0264, KOG0264, KOG0264, Nucleosome remodeling factor, subunit CAF1/NURF55/MSI1 [Chromatin structure and dynamics].	764	0
comp60318_c0_seq1	B	gnl|CDD|36968 KOG1757, KOG1757, KOG1757, Histone 2A [Chromatin structure and dynamics].	226	2e-70
comp60318_c0_seq1	B	gnl|CDD|36967 KOG1756, KOG1756, KOG1756, Histone 2A [Chromatin structure and dynamics].	136	9e-37
comp604396_c0_seq1	B	gnl|CDD|35610 KOG0389, KOG0389, KOG0389, SNF2 family DNA-dependent ATPase [Chromatin structure and dynamics].	128	2e-40
comp60685_c0_seq1	B	gnl|CDD|36968 KOG1757, KOG1757, KOG1757, Histone 2A [Chromatin structure and dynamics].	226	3e-71
comp60685_c0_seq1	B	gnl|CDD|36967 KOG1756, KOG1756, KOG1756, Histone 2A [Chromatin structure and dynamics].	136	3e-37
comp6291_c0_seq1	B	gnl|CDD|35858 KOG0639, KOG0639, KOG0639, Transducin-like enhancer of split protein (contains WD40 repeats) [Chromatin structure and dynamics].	333	3e-111
comp702_c0_seq1	B	gnl|CDD|36956 KOG1745, KOG1745, KOG1745, Histones H3 and H4 [Chromatin structure and dynamics].	130	5e-40
comp708107_c0_seq1	B	gnl|CDD|35576 KOG0355, KOG0355, KOG0355, DNA topoisomerase type II [Chromatin structure and dynamics].	115	1e-35
comp757906_c0_seq1	B	gnl|CDD|35576 KOG0355, KOG0355, KOG0355, DNA topoisomerase type II [Chromatin structure and dynamics].	100	1e-29
comp759181_c0_seq1	B	gnl|CDD|37959 KOG2748, KOG2748, KOG2748, Uncharacterized conserved protein, contains chromo domain [Chromatin structure and dynamics].	119	9e-37
comp759181_c0_seq1	B	gnl|CDD|37122 KOG1911, KOG1911, KOG1911, Heterochromatin-associated protein HP1 and related CHROMO domain proteins [Chromatin structure and dynamics].	57.4	7e-13
comp770359_c0_seq1	B	gnl|CDD|39565 KOG4364, KOG4364, KOG4364, Chromatin assembly factor-I [Chromatin structure and dynamics].	45.4	6e-08
comp8368_c0_seq1	B	gnl|CDD|37959 KOG2748, KOG2748, KOG2748, Uncharacterized conserved protein, contains chromo domain [Chromatin structure and dynamics].	239	1e-76
comp178502_c0_seq1	BD	gnl|CDD|36151 KOG0933, KOG0933, KOG0933, Structural maintenance of chromosome protein 2 (chromosome condensation complex Condensin, subunit E) [Chromatin structure and dynamics, Cell cycle control, cell division, chromosome partitioning].	471	2e-164
comp183807_c0_seq1	BD	gnl|CDD|36151 KOG0933, KOG0933, KOG0933, Structural maintenance of chromosome protein 2 (chromosome condensation complex Condensin, subunit E) [Chromatin structure and dynamics, Cell cycle control, cell division, chromosome partitioning].	65.1	6e-12
comp183807_c0_seq1	BD	gnl|CDD|36214 KOG0996, KOG0996, KOG0996, Structural maintenance of chromosome protein 4 (chromosome condensation complex Condensin, subunit C) [Chromatin structure and dynamics, Cell cycle control, cell division, chromosome partitioning].	63.9	1e-11
comp206675_c0_seq1	BD	gnl|CDD|36214 KOG0996, KOG0996, KOG0996, Structural maintenance of chromosome protein 4 (chromosome condensation complex Condensin, subunit C) [Chromatin structure and dynamics, Cell cycle control, cell division, chromosome partitioning].	576	0
comp208807_c0_seq1	BD	gnl|CDD|36214 KOG0996, KOG0996, KOG0996, Structural maintenance of chromosome protein 4 (chromosome condensation complex Condensin, subunit C) [Chromatin structure and dynamics, Cell cycle control, cell division, chromosome partitioning].	65.9	2e-12
comp221387_c0_seq1	BD	gnl|CDD|36214 KOG0996, KOG0996, KOG0996, Structural maintenance of chromosome protein 4 (chromosome condensation complex Condensin, subunit C) [Chromatin structure and dynamics, Cell cycle control, cell division, chromosome partitioning].	50.4	4e-08
comp224454_c0_seq1	BD	gnl|CDD|36214 KOG0996, KOG0996, KOG0996, Structural maintenance of chromosome protein 4 (chromosome condensation complex Condensin, subunit C) [Chromatin structure and dynamics, Cell cycle control, cell division, chromosome partitioning].	65.1	3e-12
comp226799_c0_seq1	BD	gnl|CDD|37539 KOG2328, KOG2328, KOG2328, Chromosome condensation complex Condensin, subunit H [Chromatin structure and dynamics, Cell cycle control, cell division, chromosome partitioning].	244	1e-78
comp237751_c0_seq1	BD	gnl|CDD|36151 KOG0933, KOG0933, KOG0933, Structural maintenance of chromosome protein 2 (chromosome condensation complex Condensin, subunit E) [Chromatin structure and dynamics, Cell cycle control, cell division, chromosome partitioning].	428	6e-148
comp240974_c0_seq1	BD	gnl|CDD|36151 KOG0933, KOG0933, KOG0933, Structural maintenance of chromosome protein 2 (chromosome condensation complex Condensin, subunit E) [Chromatin structure and dynamics, Cell cycle control, cell division, chromosome partitioning].	453	4e-149
comp242722_c0_seq1	BD	gnl|CDD|36151 KOG0933, KOG0933, KOG0933, Structural maintenance of chromosome protein 2 (chromosome condensation complex Condensin, subunit E) [Chromatin structure and dynamics, Cell cycle control, cell division, chromosome partitioning].	348	6e-124
comp242722_c0_seq1	BD	gnl|CDD|36214 KOG0996, KOG0996, KOG0996, Structural maintenance of chromosome protein 4 (chromosome condensation complex Condensin, subunit C) [Chromatin structure and dynamics, Cell cycle control, cell division, chromosome partitioning].	92.8	5e-24
comp244017_c0_seq1	BD	gnl|CDD|36214 KOG0996, KOG0996, KOG0996, Structural maintenance of chromosome protein 4 (chromosome condensation complex Condensin, subunit C) [Chromatin structure and dynamics, Cell cycle control, cell division, chromosome partitioning].	68.2	4e-13
comp247765_c0_seq1	BD	gnl|CDD|36214 KOG0996, KOG0996, KOG0996, Structural maintenance of chromosome protein 4 (chromosome condensation complex Condensin, subunit C) [Chromatin structure and dynamics, Cell cycle control, cell division, chromosome partitioning].	94.7	5e-27
comp247765_c0_seq1	BD	gnl|CDD|36151 KOG0933, KOG0933, KOG0933, Structural maintenance of chromosome protein 2 (chromosome condensation complex Condensin, subunit E) [Chromatin structure and dynamics, Cell cycle control, cell division, chromosome partitioning].	73.2	1e-18
comp252289_c0_seq1	BD	gnl|CDD|36214 KOG0996, KOG0996, KOG0996, Structural maintenance of chromosome protein 4 (chromosome condensation complex Condensin, subunit C) [Chromatin structure and dynamics, Cell cycle control, cell division, chromosome partitioning].	51.6	2e-09
comp269683_c0_seq1	BD	gnl|CDD|36151 KOG0933, KOG0933, KOG0933, Structural maintenance of chromosome protein 2 (chromosome condensation complex Condensin, subunit E) [Chromatin structure and dynamics, Cell cycle control, cell division, chromosome partitioning].	464	1e-160
comp301839_c0_seq1	BD	gnl|CDD|36214 KOG0996, KOG0996, KOG0996, Structural maintenance of chromosome protein 4 (chromosome condensation complex Condensin, subunit C) [Chromatin structure and dynamics, Cell cycle control, cell division, chromosome partitioning].	43.9	1e-06
comp302276_c0_seq1	BD	gnl|CDD|36214 KOG0996, KOG0996, KOG0996, Structural maintenance of chromosome protein 4 (chromosome condensation complex Condensin, subunit C) [Chromatin structure and dynamics, Cell cycle control, cell division, chromosome partitioning].	52.8	1e-09
comp305563_c0_seq1	BD	gnl|CDD|36214 KOG0996, KOG0996, KOG0996, Structural maintenance of chromosome protein 4 (chromosome condensation complex Condensin, subunit C) [Chromatin structure and dynamics, Cell cycle control, cell division, chromosome partitioning].	60.1	6e-11
comp31116_c0_seq1	BD	gnl|CDD|36214 KOG0996, KOG0996, KOG0996, Structural maintenance of chromosome protein 4 (chromosome condensation complex Condensin, subunit C) [Chromatin structure and dynamics, Cell cycle control, cell division, chromosome partitioning].	58.2	6e-10
comp313230_c0_seq1	BD	gnl|CDD|36151 KOG0933, KOG0933, KOG0933, Structural maintenance of chromosome protein 2 (chromosome condensation complex Condensin, subunit E) [Chromatin structure and dynamics, Cell cycle control, cell division, chromosome partitioning].	62.8	1e-12
comp315834_c0_seq1	BD	gnl|CDD|36151 KOG0933, KOG0933, KOG0933, Structural maintenance of chromosome protein 2 (chromosome condensation complex Condensin, subunit E) [Chromatin structure and dynamics, Cell cycle control, cell division, chromosome partitioning].	46.2	1e-07
comp31666_c0_seq4	BD	gnl|CDD|36720 KOG1507, KOG1507, KOG1507, Nucleosome assembly protein NAP-1 [Chromatin structure and dynamics, Cell cycle control, cell division, chromosome partitioning].	381	9e-121
comp332706_c0_seq1	BD	gnl|CDD|36214 KOG0996, KOG0996, KOG0996, Structural maintenance of chromosome protein 4 (chromosome condensation complex Condensin, subunit C) [Chromatin structure and dynamics, Cell cycle control, cell division, chromosome partitioning].	72	2e-14
comp34718_c0_seq1	BD	gnl|CDD|36720 KOG1507, KOG1507, KOG1507, Nucleosome assembly protein NAP-1 [Chromatin structure and dynamics, Cell cycle control, cell division, chromosome partitioning].	340	2e-99
comp348556_c0_seq1	BD	gnl|CDD|36151 KOG0933, KOG0933, KOG0933, Structural maintenance of chromosome protein 2 (chromosome condensation complex Condensin, subunit E) [Chromatin structure and dynamics, Cell cycle control, cell division, chromosome partitioning].	62.4	6e-12
comp34966_c0_seq3	BD	gnl|CDD|36720 KOG1507, KOG1507, KOG1507, Nucleosome assembly protein NAP-1 [Chromatin structure and dynamics, Cell cycle control, cell division, chromosome partitioning].	340	8e-103
comp35135_c0_seq1	BD	gnl|CDD|36214 KOG0996, KOG0996, KOG0996, Structural maintenance of chromosome protein 4 (chromosome condensation complex Condensin, subunit C) [Chromatin structure and dynamics, Cell cycle control, cell division, chromosome partitioning].	1074	0
comp35416_c0_seq1	BD	gnl|CDD|37236 KOG2025, KOG2025, KOG2025, Chromosome condensation complex Condensin, subunit G [Chromatin structure and dynamics, Cell cycle control, cell division, chromosome partitioning].	701	0
comp356446_c0_seq1	BD	gnl|CDD|36151 KOG0933, KOG0933, KOG0933, Structural maintenance of chromosome protein 2 (chromosome condensation complex Condensin, subunit E) [Chromatin structure and dynamics, Cell cycle control, cell division, chromosome partitioning].	321	6e-113
comp357253_c0_seq1	BD	gnl|CDD|36151 KOG0933, KOG0933, KOG0933, Structural maintenance of chromosome protein 2 (chromosome condensation complex Condensin, subunit E) [Chromatin structure and dynamics, Cell cycle control, cell division, chromosome partitioning].	50.8	2e-09
comp361155_c0_seq1	BD	gnl|CDD|36720 KOG1507, KOG1507, KOG1507, Nucleosome assembly protein NAP-1 [Chromatin structure and dynamics, Cell cycle control, cell division, chromosome partitioning].	71.2	6e-18
comp367347_c0_seq1	BD	gnl|CDD|36151 KOG0933, KOG0933, KOG0933, Structural maintenance of chromosome protein 2 (chromosome condensation complex Condensin, subunit E) [Chromatin structure and dynamics, Cell cycle control, cell division, chromosome partitioning].	46.2	3e-07
comp37389_c0_seq1	BD	gnl|CDD|36720 KOG1507, KOG1507, KOG1507, Nucleosome assembly protein NAP-1 [Chromatin structure and dynamics, Cell cycle control, cell division, chromosome partitioning].	381	7e-121
comp381881_c0_seq1	BD	gnl|CDD|37539 KOG2328, KOG2328, KOG2328, Chromosome condensation complex Condensin, subunit H [Chromatin structure and dynamics, Cell cycle control, cell division, chromosome partitioning].	181	1e-56
comp40392_c0_seq1	BD	gnl|CDD|37236 KOG2025, KOG2025, KOG2025, Chromosome condensation complex Condensin, subunit G [Chromatin structure and dynamics, Cell cycle control, cell division, chromosome partitioning].	889	0
comp421335_c0_seq1	BD	gnl|CDD|36214 KOG0996, KOG0996, KOG0996, Structural maintenance of chromosome protein 4 (chromosome condensation complex Condensin, subunit C) [Chromatin structure and dynamics, Cell cycle control, cell division, chromosome partitioning].	46.6	4e-08
comp43530_c0_seq1	BD	gnl|CDD|36214 KOG0996, KOG0996, KOG0996, Structural maintenance of chromosome protein 4 (chromosome condensation complex Condensin, subunit C) [Chromatin structure and dynamics, Cell cycle control, cell division, chromosome partitioning].	1615	0
comp466831_c0_seq1	BD	gnl|CDD|36214 KOG0996, KOG0996, KOG0996, Structural maintenance of chromosome protein 4 (chromosome condensation complex Condensin, subunit C) [Chromatin structure and dynamics, Cell cycle control, cell division, chromosome partitioning].	45.8	7e-08
comp466831_c0_seq1	BD	gnl|CDD|36151 KOG0933, KOG0933, KOG0933, Structural maintenance of chromosome protein 2 (chromosome condensation complex Condensin, subunit E) [Chromatin structure and dynamics, Cell cycle control, cell division, chromosome partitioning].	44.7	2e-07
comp48959_c0_seq2	BD	gnl|CDD|35635 KOG0414, KOG0414, KOG0414, Chromosome condensation complex Condensin, subunit D2 [Chromatin structure and dynamics, Cell cycle control, cell division, chromosome partitioning].	835	0
comp49052_c0_seq4	BD	gnl|CDD|35635 KOG0414, KOG0414, KOG0414, Chromosome condensation complex Condensin, subunit D2 [Chromatin structure and dynamics, Cell cycle control, cell division, chromosome partitioning].	835	0
comp496120_c0_seq1	BD	gnl|CDD|37539 KOG2328, KOG2328, KOG2328, Chromosome condensation complex Condensin, subunit H [Chromatin structure and dynamics, Cell cycle control, cell division, chromosome partitioning].	147	3e-46
comp498273_c0_seq1	BD	gnl|CDD|36151 KOG0933, KOG0933, KOG0933, Structural maintenance of chromosome protein 2 (chromosome condensation complex Condensin, subunit E) [Chromatin structure and dynamics, Cell cycle control, cell division, chromosome partitioning].	110	1e-32
comp523166_c0_seq1	BD	gnl|CDD|36720 KOG1507, KOG1507, KOG1507, Nucleosome assembly protein NAP-1 [Chromatin structure and dynamics, Cell cycle control, cell division, chromosome partitioning].	67	3e-15
comp554874_c0_seq1	BD	gnl|CDD|36214 KOG0996, KOG0996, KOG0996, Structural maintenance of chromosome protein 4 (chromosome condensation complex Condensin, subunit C) [Chromatin structure and dynamics, Cell cycle control, cell division, chromosome partitioning].	52	7e-10
comp557863_c0_seq1	BD	gnl|CDD|37539 KOG2328, KOG2328, KOG2328, Chromosome condensation complex Condensin, subunit H [Chromatin structure and dynamics, Cell cycle control, cell division, chromosome partitioning].	101	1e-29
comp600120_c0_seq1	BD	gnl|CDD|36151 KOG0933, KOG0933, KOG0933, Structural maintenance of chromosome protein 2 (chromosome condensation complex Condensin, subunit E) [Chromatin structure and dynamics, Cell cycle control, cell division, chromosome partitioning].	120	3e-36
comp629044_c0_seq1	BD	gnl|CDD|36720 KOG1507, KOG1507, KOG1507, Nucleosome assembly protein NAP-1 [Chromatin structure and dynamics, Cell cycle control, cell division, chromosome partitioning].	84	4e-23
comp749537_c0_seq1	BD	gnl|CDD|36214 KOG0996, KOG0996, KOG0996, Structural maintenance of chromosome protein 4 (chromosome condensation complex Condensin, subunit C) [Chromatin structure and dynamics, Cell cycle control, cell division, chromosome partitioning].	42.4	3e-07
comp767862_c0_seq1	BD	gnl|CDD|36151 KOG0933, KOG0933, KOG0933, Structural maintenance of chromosome protein 2 (chromosome condensation complex Condensin, subunit E) [Chromatin structure and dynamics, Cell cycle control, cell division, chromosome partitioning].	161	5e-53
comp767862_c0_seq1	BD	gnl|CDD|36214 KOG0996, KOG0996, KOG0996, Structural maintenance of chromosome protein 4 (chromosome condensation complex Condensin, subunit C) [Chromatin structure and dynamics, Cell cycle control, cell division, chromosome partitioning].	72	4e-18
comp811379_c0_seq1	BD	gnl|CDD|36720 KOG1507, KOG1507, KOG1507, Nucleosome assembly protein NAP-1 [Chromatin structure and dynamics, Cell cycle control, cell division, chromosome partitioning].	94.4	8e-27
comp43677_c0_seq1	BDL	gnl|CDD|36238 KOG1020, KOG1020, KOG1020, Sister chromatid cohesion protein SCC2/Nipped-B [Chromatin structure and dynamics, Cell cycle control, cell division, chromosome partitioning, Replication, recombination and repair].	1769	0
comp45437_c0_seq2	BDL	gnl|CDD|36238 KOG1020, KOG1020, KOG1020, Sister chromatid cohesion protein SCC2/Nipped-B [Chromatin structure and dynamics, Cell cycle control, cell division, chromosome partitioning, Replication, recombination and repair].	1770	0
comp100073_c0_seq1	BK	gnl|CDD|35607 KOG0386, KOG0386, KOG0386, Chromatin remodeling complex SWI/SNF, component SWI2 and related ATPases (DNA/RNA helicase superfamily) [Chromatin structure and dynamics, Transcription].	80.1	7e-21
comp104721_c0_seq1	BK	gnl|CDD|36296 KOG1080, KOG1080, KOG1080, Histone H3 (Lys4) methyltransferase complex, subunit SET1 and related methyltransferases [Chromatin structure and dynamics, Transcription].	347	5e-118
comp10496_c0_seq1	BK	gnl|CDD|38211 KOG3001, KOG3001, KOG3001, Dosage compensation regulatory complex/histone acetyltransferase complex, subunit MSL-3/MRG15/EAF3, and related CHROMO domain-containing proteins [Chromatin structure and dynamics, Transcription].	247	3e-81
comp105522_c0_seq1	BK	gnl|CDD|35607 KOG0386, KOG0386, KOG0386, Chromatin remodeling complex SWI/SNF, component SWI2 and related ATPases (DNA/RNA helicase superfamily) [Chromatin structure and dynamics, Transcription].	80.1	7e-21
comp110654_c0_seq1	BK	gnl|CDD|35607 KOG0386, KOG0386, KOG0386, Chromatin remodeling complex SWI/SNF, component SWI2 and related ATPases (DNA/RNA helicase superfamily) [Chromatin structure and dynamics, Transcription].	145	3e-45
comp12307_c0_seq1	BK	gnl|CDD|37844 KOG2633, KOG2633, KOG2633, Hismacro and SEC14 domain-containing proteins [Chromatin structure and dynamics, Transcription].	196	4e-52
comp13459_c0_seq1	BK	gnl|CDD|38211 KOG3001, KOG3001, KOG3001, Dosage compensation regulatory complex/histone acetyltransferase complex, subunit MSL-3/MRG15/EAF3, and related CHROMO domain-containing proteins [Chromatin structure and dynamics, Transcription].	247	3e-81
comp138906_c0_seq1	BK	gnl|CDD|35607 KOG0386, KOG0386, KOG0386, Chromatin remodeling complex SWI/SNF, component SWI2 and related ATPases (DNA/RNA helicase superfamily) [Chromatin structure and dynamics, Transcription].	145	3e-45
comp14013_c0_seq1	BK	gnl|CDD|35607 KOG0386, KOG0386, KOG0386, Chromatin remodeling complex SWI/SNF, component SWI2 and related ATPases (DNA/RNA helicase superfamily) [Chromatin structure and dynamics, Transcription].	525	2e-177
comp151202_c0_seq1	BK	gnl|CDD|37116 KOG1905, KOG1905, KOG1905, Class IV sirtuins (SIR2 family) [Chromatin structure and dynamics, Transcription].	465	5e-158
comp151335_c0_seq1	BK	gnl|CDD|35607 KOG0386, KOG0386, KOG0386, Chromatin remodeling complex SWI/SNF, component SWI2 and related ATPases (DNA/RNA helicase superfamily) [Chromatin structure and dynamics, Transcription].	291	4e-100
comp164786_c0_seq1	BK	gnl|CDD|35607 KOG0386, KOG0386, KOG0386, Chromatin remodeling complex SWI/SNF, component SWI2 and related ATPases (DNA/RNA helicase superfamily) [Chromatin structure and dynamics, Transcription].	147	3e-46
comp180117_c0_seq1	BK	gnl|CDD|37746 KOG2535, KOG2535, KOG2535, RNA polymerase II elongator complex, subunit ELP3/histone acetyltransferase [Chromatin structure and dynamics, Transcription].	180	4e-59
comp182277_c0_seq1	BK	gnl|CDD|39152 KOG3949, KOG3949, KOG3949, RNA polymerase II elongator complex, subunit ELP4 [Chromatin structure and dynamics, Transcription].	156	1e-46
comp192059_c0_seq1	BK	gnl|CDD|35607 KOG0386, KOG0386, KOG0386, Chromatin remodeling complex SWI/SNF, component SWI2 and related ATPases (DNA/RNA helicase superfamily) [Chromatin structure and dynamics, Transcription].	223	2e-71
comp192390_c0_seq1	BK	gnl|CDD|37116 KOG1905, KOG1905, KOG1905, Class IV sirtuins (SIR2 family) [Chromatin structure and dynamics, Transcription].	449	2e-159
comp192581_c0_seq1	BK	gnl|CDD|39152 KOG3949, KOG3949, KOG3949, RNA polymerase II elongator complex, subunit ELP4 [Chromatin structure and dynamics, Transcription].	225	1e-72
comp205282_c0_seq1	BK	gnl|CDD|36686 KOG1473, KOG1473, KOG1473, Nucleosome remodeling factor, subunit NURF301/BPTF [Chromatin structure and dynamics, Transcription].	365	1e-127
comp205401_c0_seq1	BK	gnl|CDD|35607 KOG0386, KOG0386, KOG0386, Chromatin remodeling complex SWI/SNF, component SWI2 and related ATPases (DNA/RNA helicase superfamily) [Chromatin structure and dynamics, Transcription].	176	1e-54
comp219959_c0_seq1	BK	gnl|CDD|36685 KOG1472, KOG1472, KOG1472, Histone acetyltransferase SAGA/ADA, catalytic subunit PCAF/GCN5 and related proteins [Chromatin structure and dynamics, Transcription].	160	6e-44
comp22912_c0_seq1	BK	gnl|CDD|37844 KOG2633, KOG2633, KOG2633, Hismacro and SEC14 domain-containing proteins [Chromatin structure and dynamics, Transcription].	182	1e-51
comp23525_c0_seq1	BK	gnl|CDD|38211 KOG3001, KOG3001, KOG3001, Dosage compensation regulatory complex/histone acetyltransferase complex, subunit MSL-3/MRG15/EAF3, and related CHROMO domain-containing proteins [Chromatin structure and dynamics, Transcription].	363	4e-118
comp23600_c0_seq1	BK	gnl|CDD|38211 KOG3001, KOG3001, KOG3001, Dosage compensation regulatory complex/histone acetyltransferase complex, subunit MSL-3/MRG15/EAF3, and related CHROMO domain-containing proteins [Chromatin structure and dynamics, Transcription].	363	4e-118
comp240697_c0_seq1	BK	gnl|CDD|37894 KOG2683, KOG2683, KOG2683, Sirtuin 4 and related class II sirtuins (SIR2 family) [Chromatin structure and dynamics, Transcription].	100	7e-30
comp24180_c0_seq1	BK	gnl|CDD|35607 KOG0386, KOG0386, KOG0386, Chromatin remodeling complex SWI/SNF, component SWI2 and related ATPases (DNA/RNA helicase superfamily) [Chromatin structure and dynamics, Transcription].	230	1e-74
comp243046_c0_seq1	BK	gnl|CDD|36298 KOG1082, KOG1082, KOG1082, Histone H3 (Lys9) methyltransferase SUV39H1/Clr4, required for transcriptional silencing [Chromatin structure and dynamics, Transcription].	160	4e-49
comp25897_c0_seq1	BK	gnl|CDD|37844 KOG2633, KOG2633, KOG2633, Hismacro and SEC14 domain-containing proteins [Chromatin structure and dynamics, Transcription].	129	8e-34
comp26573_c0_seq1	BK	gnl|CDD|39152 KOG3949, KOG3949, KOG3949, RNA polymerase II elongator complex, subunit ELP4 [Chromatin structure and dynamics, Transcription].	355	2e-119
comp26646_c0_seq2	BK	gnl|CDD|37844 KOG2633, KOG2633, KOG2633, Hismacro and SEC14 domain-containing proteins [Chromatin structure and dynamics, Transcription].	181	1e-49
comp27031_c0_seq1	BK	gnl|CDD|35607 KOG0386, KOG0386, KOG0386, Chromatin remodeling complex SWI/SNF, component SWI2 and related ATPases (DNA/RNA helicase superfamily) [Chromatin structure and dynamics, Transcription].	395	5e-134
comp27042_c0_seq2	BK	gnl|CDD|37893 KOG2682, KOG2682, KOG2682, NAD-dependent histone deacetylases and class I sirtuins (SIR2 family) [Chromatin structure and dynamics, Transcription].	394	2e-134
comp27213_c0_seq1	BK	gnl|CDD|37844 KOG2633, KOG2633, KOG2633, Hismacro and SEC14 domain-containing proteins [Chromatin structure and dynamics, Transcription].	196	9e-54
comp27507_c0_seq2	BK	gnl|CDD|37893 KOG2682, KOG2682, KOG2682, NAD-dependent histone deacetylases and class I sirtuins (SIR2 family) [Chromatin structure and dynamics, Transcription].	394	7e-132
comp28328_c0_seq2	BK	gnl|CDD|37844 KOG2633, KOG2633, KOG2633, Hismacro and SEC14 domain-containing proteins [Chromatin structure and dynamics, Transcription].	181	1e-49
comp30466_c0_seq1	BK	gnl|CDD|37844 KOG2633, KOG2633, KOG2633, Hismacro and SEC14 domain-containing proteins [Chromatin structure and dynamics, Transcription].	129	6e-31
comp310684_c0_seq1	BK	gnl|CDD|35607 KOG0386, KOG0386, KOG0386, Chromatin remodeling complex SWI/SNF, component SWI2 and related ATPases (DNA/RNA helicase superfamily) [Chromatin structure and dynamics, Transcription].	192	9e-59
comp31083_c0_seq1	BK	gnl|CDD|37844 KOG2633, KOG2633, KOG2633, Hismacro and SEC14 domain-containing proteins [Chromatin structure and dynamics, Transcription].	84.3	4e-18
comp314465_c0_seq1	BK	gnl|CDD|36298 KOG1082, KOG1082, KOG1082, Histone H3 (Lys9) methyltransferase SUV39H1/Clr4, required for transcriptional silencing [Chromatin structure and dynamics, Transcription].	164	5e-51
comp32724_c0_seq1	BK	gnl|CDD|37867 KOG2656, KOG2656, KOG2656, DNA methyltransferase 1-associated protein-1 [Chromatin structure and dynamics, Transcription].	466	1e-156
comp34560_c0_seq1	BK	gnl|CDD|36296 KOG1080, KOG1080, KOG1080, Histone H3 (Lys4) methyltransferase complex, subunit SET1 and related methyltransferases [Chromatin structure and dynamics, Transcription].	253	7e-81
comp355793_c0_seq1	BK	gnl|CDD|36281 KOG1063, KOG1063, KOG1063, RNA polymerase II elongator complex, subunit ELP2, WD repeat superfamily [Chromatin structure and dynamics, Transcription].	42	3e-06
comp358700_c0_seq1	BK	gnl|CDD|35607 KOG0386, KOG0386, KOG0386, Chromatin remodeling complex SWI/SNF, component SWI2 and related ATPases (DNA/RNA helicase superfamily) [Chromatin structure and dynamics, Transcription].	156	4e-50
comp35956_c0_seq1	BK	gnl|CDD|36685 KOG1472, KOG1472, KOG1472, Histone acetyltransferase SAGA/ADA, catalytic subunit PCAF/GCN5 and related proteins [Chromatin structure and dynamics, Transcription].	784	0
comp36904_c0_seq2	BK	gnl|CDD|37844 KOG2633, KOG2633, KOG2633, Hismacro and SEC14 domain-containing proteins [Chromatin structure and dynamics, Transcription].	187	2e-55
comp37215_c0_seq1	BK	gnl|CDD|37895 KOG2684, KOG2684, KOG2684, Sirtuin 5 and related class III sirtuins (SIR2 family) [Chromatin structure and dynamics, Transcription].	479	3e-149
comp37215_c0_seq1	BK	gnl|CDD|37893 KOG2682, KOG2682, KOG2682, NAD-dependent histone deacetylases and class I sirtuins (SIR2 family) [Chromatin structure and dynamics, Transcription].	257	3e-71
comp37841_c0_seq2	BK	gnl|CDD|37867 KOG2656, KOG2656, KOG2656, DNA methyltransferase 1-associated protein-1 [Chromatin structure and dynamics, Transcription].	466	2e-157
comp38018_c0_seq1	BK	gnl|CDD|37893 KOG2682, KOG2682, KOG2682, NAD-dependent histone deacetylases and class I sirtuins (SIR2 family) [Chromatin structure and dynamics, Transcription].	485	1e-164
comp38153_c0_seq4	BK	gnl|CDD|35607 KOG0386, KOG0386, KOG0386, Chromatin remodeling complex SWI/SNF, component SWI2 and related ATPases (DNA/RNA helicase superfamily) [Chromatin structure and dynamics, Transcription].	1085	0
comp39021_c0_seq1	BK	gnl|CDD|35607 KOG0386, KOG0386, KOG0386, Chromatin remodeling complex SWI/SNF, component SWI2 and related ATPases (DNA/RNA helicase superfamily) [Chromatin structure and dynamics, Transcription].	775	0
comp39078_c0_seq5	BK	gnl|CDD|37895 KOG2684, KOG2684, KOG2684, Sirtuin 5 and related class III sirtuins (SIR2 family) [Chromatin structure and dynamics, Transcription].	479	1e-148
comp39078_c0_seq5	BK	gnl|CDD|37893 KOG2682, KOG2682, KOG2682, NAD-dependent histone deacetylases and class I sirtuins (SIR2 family) [Chromatin structure and dynamics, Transcription].	257	5e-71
comp39401_c0_seq2	BK	gnl|CDD|37844 KOG2633, KOG2633, KOG2633, Hismacro and SEC14 domain-containing proteins [Chromatin structure and dynamics, Transcription].	182	1e-51
comp39770_c0_seq1	BK	gnl|CDD|37781 KOG2570, KOG2570, KOG2570, SWI/SNF transcription activation complex subunit [Chromatin structure and dynamics, Transcription].	595	0
comp39955_c0_seq1	BK	gnl|CDD|37844 KOG2633, KOG2633, KOG2633, Hismacro and SEC14 domain-containing proteins [Chromatin structure and dynamics, Transcription].	84.3	1e-16
comp40012_c0_seq1	BK	gnl|CDD|37781 KOG2570, KOG2570, KOG2570, SWI/SNF transcription activation complex subunit [Chromatin structure and dynamics, Transcription].	595	0
comp40869_c0_seq1	BK	gnl|CDD|36298 KOG1082, KOG1082, KOG1082, Histone H3 (Lys9) methyltransferase SUV39H1/Clr4, required for transcriptional silencing [Chromatin structure and dynamics, Transcription].	244	2e-74
comp420056_c0_seq1	BK	gnl|CDD|37894 KOG2683, KOG2683, KOG2683, Sirtuin 4 and related class II sirtuins (SIR2 family) [Chromatin structure and dynamics, Transcription].	251	9e-86
comp42039_c0_seq2	BK	gnl|CDD|37893 KOG2682, KOG2682, KOG2682, NAD-dependent histone deacetylases and class I sirtuins (SIR2 family) [Chromatin structure and dynamics, Transcription].	292	3e-90
comp42108_c0_seq1	BK	gnl|CDD|37746 KOG2535, KOG2535, KOG2535, RNA polymerase II elongator complex, subunit ELP3/histone acetyltransferase [Chromatin structure and dynamics, Transcription].	976	0
comp42156_c0_seq6	BK	gnl|CDD|37844 KOG2633, KOG2633, KOG2633, Hismacro and SEC14 domain-containing proteins [Chromatin structure and dynamics, Transcription].	187	3e-51
comp42890_c0_seq4	BK	gnl|CDD|36685 KOG1472, KOG1472, KOG1472, Histone acetyltransferase SAGA/ADA, catalytic subunit PCAF/GCN5 and related proteins [Chromatin structure and dynamics, Transcription].	784	0
comp43529_c0_seq2	BK	gnl|CDD|37038 KOG1827, KOG1827, KOG1827, Chromatin remodeling complex RSC, subunit RSC1/Polybromo and related proteins [Chromatin structure and dynamics, Transcription].	347	4e-97
comp43659_c0_seq1	BK	gnl|CDD|36862 KOG1649, KOG1649, KOG1649, SWI-SNF chromatin remodeling complex, Snf5 subunit [Chromatin structure and dynamics, Transcription].	481	4e-165
comp43844_c0_seq2	BK	gnl|CDD|35607 KOG0386, KOG0386, KOG0386, Chromatin remodeling complex SWI/SNF, component SWI2 and related ATPases (DNA/RNA helicase superfamily) [Chromatin structure and dynamics, Transcription].	1085	0
comp445218_c0_seq1	BK	gnl|CDD|37894 KOG2683, KOG2683, KOG2683, Sirtuin 4 and related class II sirtuins (SIR2 family) [Chromatin structure and dynamics, Transcription].	146	1e-44
comp45271_c0_seq3	BK	gnl|CDD|36862 KOG1649, KOG1649, KOG1649, SWI-SNF chromatin remodeling complex, Snf5 subunit [Chromatin structure and dynamics, Transcription].	481	2e-165
comp45317_c0_seq2	BK	gnl|CDD|37837 KOG2626, KOG2626, KOG2626, Histone H3 (Lys4) methyltransferase complex, subunit CPS60/ASH2/BRE2 [Chromatin structure and dynamics, Transcription].	659	0
comp46048_c0_seq1	BK	gnl|CDD|37746 KOG2535, KOG2535, KOG2535, RNA polymerase II elongator complex, subunit ELP3/histone acetyltransferase [Chromatin structure and dynamics, Transcription].	1133	0
comp46074_c0_seq4	BK	gnl|CDD|36685 KOG1472, KOG1472, KOG1472, Histone acetyltransferase SAGA/ADA, catalytic subunit PCAF/GCN5 and related proteins [Chromatin structure and dynamics, Transcription].	793	0
comp46422_c0_seq1	BK	gnl|CDD|37038 KOG1827, KOG1827, KOG1827, Chromatin remodeling complex RSC, subunit RSC1/Polybromo and related proteins [Chromatin structure and dynamics, Transcription].	349	4e-97
comp47349_c0_seq12	BK	gnl|CDD|37837 KOG2626, KOG2626, KOG2626, Histone H3 (Lys4) methyltransferase complex, subunit CPS60/ASH2/BRE2 [Chromatin structure and dynamics, Transcription].	382	5e-108
comp48326_c0_seq2	BK	gnl|CDD|36298 KOG1082, KOG1082, KOG1082, Histone H3 (Lys9) methyltransferase SUV39H1/Clr4, required for transcriptional silencing [Chromatin structure and dynamics, Transcription].	225	4e-60
comp48391_c0_seq25	BK	gnl|CDD|37781 KOG2570, KOG2570, KOG2570, SWI/SNF transcription activation complex subunit [Chromatin structure and dynamics, Transcription].	301	5e-87
comp48515_c0_seq7	BK	gnl|CDD|36298 KOG1082, KOG1082, KOG1082, Histone H3 (Lys9) methyltransferase SUV39H1/Clr4, required for transcriptional silencing [Chromatin structure and dynamics, Transcription].	227	2e-61
comp48546_c0_seq2	BK	gnl|CDD|36685 KOG1472, KOG1472, KOG1472, Histone acetyltransferase SAGA/ADA, catalytic subunit PCAF/GCN5 and related proteins [Chromatin structure and dynamics, Transcription].	660	0
comp48710_c2_seq13	BK	gnl|CDD|36281 KOG1063, KOG1063, KOG1063, RNA polymerase II elongator complex, subunit ELP2, WD repeat superfamily [Chromatin structure and dynamics, Transcription].	994	0
comp48873_c0_seq8	BK	gnl|CDD|36298 KOG1082, KOG1082, KOG1082, Histone H3 (Lys9) methyltransferase SUV39H1/Clr4, required for transcriptional silencing [Chromatin structure and dynamics, Transcription].	202	7e-53
comp48945_c0_seq3	BK	gnl|CDD|36298 KOG1082, KOG1082, KOG1082, Histone H3 (Lys9) methyltransferase SUV39H1/Clr4, required for transcriptional silencing [Chromatin structure and dynamics, Transcription].	202	7e-53
comp48958_c0_seq5	BK	gnl|CDD|37781 KOG2570, KOG2570, KOG2570, SWI/SNF transcription activation complex subunit [Chromatin structure and dynamics, Transcription].	438	3e-126
comp48964_c0_seq13	BK	gnl|CDD|36281 KOG1063, KOG1063, KOG1063, RNA polymerase II elongator complex, subunit ELP2, WD repeat superfamily [Chromatin structure and dynamics, Transcription].	994	0
comp5429_c0_seq1	BK	gnl|CDD|35607 KOG0386, KOG0386, KOG0386, Chromatin remodeling complex SWI/SNF, component SWI2 and related ATPases (DNA/RNA helicase superfamily) [Chromatin structure and dynamics, Transcription].	291	4e-100
comp614803_c0_seq1	BK	gnl|CDD|35607 KOG0386, KOG0386, KOG0386, Chromatin remodeling complex SWI/SNF, component SWI2 and related ATPases (DNA/RNA helicase superfamily) [Chromatin structure and dynamics, Transcription].	43.9	8e-08
comp63162_c0_seq1	BK	gnl|CDD|37781 KOG2570, KOG2570, KOG2570, SWI/SNF transcription activation complex subunit [Chromatin structure and dynamics, Transcription].	557	0
comp63329_c0_seq1	BK	gnl|CDD|37781 KOG2570, KOG2570, KOG2570, SWI/SNF transcription activation complex subunit [Chromatin structure and dynamics, Transcription].	557	0
comp83349_c0_seq1	BK	gnl|CDD|35607 KOG0386, KOG0386, KOG0386, Chromatin remodeling complex SWI/SNF, component SWI2 and related ATPases (DNA/RNA helicase superfamily) [Chromatin structure and dynamics, Transcription].	233	3e-70
comp224171_c0_seq1	BL	gnl|CDD|36227 KOG1009, KOG1009, KOG1009, Chromatin assembly complex 1 subunit B/CAC2 (contains WD40 repeats) [Chromatin structure and dynamics, Replication, recombination and repair].	332	4e-114
comp276176_c0_seq1	BL	gnl|CDD|36227 KOG1009, KOG1009, KOG1009, Chromatin assembly complex 1 subunit B/CAC2 (contains WD40 repeats) [Chromatin structure and dynamics, Replication, recombination and repair].	298	5e-100
comp33085_c0_seq1	BL	gnl|CDD|39434 KOG4233, KOG4233, KOG4233, DNA-bridging protein BAF [Chromatin structure and dynamics, Replication, recombination and repair].	170	4e-52
comp33085_c1_seq1	BL	gnl|CDD|39434 KOG4233, KOG4233, KOG4233, DNA-bridging protein BAF [Chromatin structure and dynamics, Replication, recombination and repair].	170	7e-52
comp521965_c0_seq1	BL	gnl|CDD|36227 KOG1009, KOG1009, KOG1009, Chromatin assembly complex 1 subunit B/CAC2 (contains WD40 repeats) [Chromatin structure and dynamics, Replication, recombination and repair].	127	7e-40
comp525631_c0_seq1	BL	gnl|CDD|36227 KOG1009, KOG1009, KOG1009, Chromatin assembly complex 1 subunit B/CAC2 (contains WD40 repeats) [Chromatin structure and dynamics, Replication, recombination and repair].	102	2e-29
comp621727_c0_seq1	BL	gnl|CDD|36227 KOG1009, KOG1009, KOG1009, Chromatin assembly complex 1 subunit B/CAC2 (contains WD40 repeats) [Chromatin structure and dynamics, Replication, recombination and repair].	40.4	9e-07
comp111123_c0_seq1	BT	gnl|CDD|37341 KOG2130, KOG2130, KOG2130, Phosphatidylserine-specific receptor PtdSerR, contains JmjC domain [Chromatin structure and dynamics, Signal transduction mechanisms].	605	0
comp246463_c0_seq1	BT	gnl|CDD|37343 KOG2132, KOG2132, KOG2132, Uncharacterized conserved protein, contains JmjC domain [Chromatin structure and dynamics, Signal transduction mechanisms].	90.5	3e-25
comp29774_c0_seq2	BT	gnl|CDD|37341 KOG2130, KOG2130, KOG2130, Phosphatidylserine-specific receptor PtdSerR, contains JmjC domain [Chromatin structure and dynamics, Signal transduction mechanisms].	605	0
comp34046_c0_seq1	BT	gnl|CDD|37343 KOG2132, KOG2132, KOG2132, Uncharacterized conserved protein, contains JmjC domain [Chromatin structure and dynamics, Signal transduction mechanisms].	220	3e-67
comp34211_c0_seq1	BT	gnl|CDD|37342 KOG2131, KOG2131, KOG2131, Uncharacterized conserved protein, contains JmjC domain [Chromatin structure and dynamics, Signal transduction mechanisms].	420	1e-137
comp37258_c0_seq1	BT	gnl|CDD|37343 KOG2132, KOG2132, KOG2132, Uncharacterized conserved protein, contains JmjC domain [Chromatin structure and dynamics, Signal transduction mechanisms].	368	1e-113
comp38857_c0_seq1	BT	gnl|CDD|37343 KOG2132, KOG2132, KOG2132, Uncharacterized conserved protein, contains JmjC domain [Chromatin structure and dynamics, Signal transduction mechanisms].	368	2e-113
comp39875_c0_seq1	BT	gnl|CDD|37343 KOG2132, KOG2132, KOG2132, Uncharacterized conserved protein, contains JmjC domain [Chromatin structure and dynamics, Signal transduction mechanisms].	377	7e-123
comp100097_c0_seq1	C	gnl|CDD|37400 KOG2189, KOG2189, KOG2189, Vacuolar H+-ATPase V0 sector, subunit a [Energy production and conversion].	161	1e-52
comp10440_c1_seq1	C	gnl|CDD|36839 KOG1626, KOG1626, KOG1626, Inorganic pyrophosphatase/Nucleosome remodeling factor, subunit NURF38 [Energy production and conversion].	437	1e-153
comp10470_c0_seq1	C	gnl|CDD|39831 KOG4631, KOG4631, KOG4631, NADH:ubiquinone oxidoreductase, NDUFB3/B12 subunit [Energy production and conversion].	132	3e-39
comp10482_c0_seq1	C	gnl|CDD|38650 KOG3440, KOG3440, KOG3440, Ubiquinol cytochrome c reductase, subunit QCR7 [Energy production and conversion].	141	9e-42
comp10486_c0_seq1	C	gnl|CDD|35454 KOG0233, KOG0233, KOG0233, Vacuolar H+-ATPase V0 sector, subunit c'' [Energy production and conversion].	297	4e-99
comp10486_c0_seq1	C	gnl|CDD|35453 KOG0232, KOG0232, KOG0232, Vacuolar H+-ATPase V0 sector, subunits c/c' [Energy production and conversion].	87.8	2e-20
comp10498_c0_seq1	C	gnl|CDD|38704 KOG3494, KOG3494, KOG3494, Ubiquinol cytochrome c oxidoreductase, subunit QCR9 [Energy production and conversion].	76.3	1e-17
comp10507_c0_seq1	C	gnl|CDD|38571 KOG3361, KOG3361, KOG3361, Iron binding protein involved in Fe-S cluster formation [Energy production and conversion].	267	6e-90
comp10597_c0_seq2	C	gnl|CDD|35980 KOG0761, KOG0761, KOG0761, Mitochondrial carrier protein CGI-69 [Energy production and conversion].	454	1e-156
comp10597_c0_seq2	C	gnl|CDD|35971 KOG0752, KOG0752, KOG0752, Mitochondrial solute carrier protein [Energy production and conversion].	177	8e-51
comp10597_c0_seq2	C	gnl|CDD|35979 KOG0760, KOG0760, KOG0760, Mitochondrial carrier protein MRS3/4 [Energy production and conversion].	146	6e-40
comp10597_c0_seq2	C	gnl|CDD|35977 KOG0758, KOG0758, KOG0758, Mitochondrial carnitine-acylcarnitine carrier protein [Energy production and conversion].	140	7e-38
comp10697_c0_seq1	C	gnl|CDD|39727 KOG4527, KOG4527, KOG4527, Cytochrome c oxidase, subunit VIIc/COX8 [Energy production and conversion].	100	5e-27
comp10706_c0_seq1	C	gnl|CDD|39727 KOG4527, KOG4527, KOG4527, Cytochrome c oxidase, subunit VIIc/COX8 [Energy production and conversion].	100	4e-27
comp10746_c0_seq1	C	gnl|CDD|38259 KOG3049, KOG3049, KOG3049, Succinate dehydrogenase, Fe-S protein subunit [Energy production and conversion].	499	1e-177
comp10754_c0_seq1	C	gnl|CDD|38642 KOG3432, KOG3432, KOG3432, Vacuolar H+-ATPase V1 sector, subunit F [Energy production and conversion].	214	3e-69
comp10798_c1_seq1	C	gnl|CDD|38576 KOG3366, KOG3366, KOG3366, Mitochondrial F1F0-ATP synthase, subunit d/ATP7 [Energy production and conversion].	208	1e-67
comp10847_c0_seq1	C	gnl|CDD|38679 KOG3469, KOG3469, KOG3469, Cytochrome c oxidase, subunit VIa/COX13 [Energy production and conversion].	134	1e-39
comp10939_c0_seq1	C	gnl|CDD|38705 KOG3495, KOG3495, KOG3495, Mitochondrial F1F0-ATP synthase, subunit epsilon/ATP15 [Energy production and conversion].	80.5	4e-20
comp109654_c0_seq1	C	gnl|CDD|35971 KOG0752, KOG0752, KOG0752, Mitochondrial solute carrier protein [Energy production and conversion].	341	5e-110
comp109654_c0_seq1	C	gnl|CDD|35968 KOG0749, KOG0749, KOG0749, Mitochondrial ADP/ATP carrier proteins [Energy production and conversion].	147	2e-39
comp109654_c0_seq1	C	gnl|CDD|35977 KOG0758, KOG0758, KOG0758, Mitochondrial carnitine-acylcarnitine carrier protein [Energy production and conversion].	139	2e-36
comp1099992_c0_seq1	C	gnl|CDD|38788 KOG3581, KOG3581, KOG3581, Creatine kinases [Energy production and conversion].	102	3e-30
comp11023_c0_seq1	C	gnl|CDD|38705 KOG3495, KOG3495, KOG3495, Mitochondrial F1F0-ATP synthase, subunit epsilon/ATP15 [Energy production and conversion].	80.5	5e-21
comp11164_c0_seq1	C	gnl|CDD|38668 KOG3458, KOG3458, KOG3458, NADH:ubiquinone oxidoreductase, NDUFA8/PGIV/19 kDa subunit [Energy production and conversion].	267	3e-89
comp11235_c0_seq1	C	gnl|CDD|38592 KOG3382, KOG3382, KOG3382, NADH:ubiquinone oxidoreductase, B17.2 subunit [Energy production and conversion].	224	7e-75
comp11278_c0_seq1	C	gnl|CDD|38679 KOG3469, KOG3469, KOG3469, Cytochrome c oxidase, subunit VIa/COX13 [Energy production and conversion].	134	2e-39
comp11299_c0_seq1	C	gnl|CDD|38592 KOG3382, KOG3382, KOG3382, NADH:ubiquinone oxidoreductase, B17.2 subunit [Energy production and conversion].	224	7e-75
comp112993_c0_seq1	C	gnl|CDD|37922 KOG2711, KOG2711, KOG2711, Glycerol-3-phosphate dehydrogenase/dihydroxyacetone 3-phosphate reductase [Energy production and conversion].	467	3e-165
comp11314_c0_seq1	C	gnl|CDD|39179 KOG3976, KOG3976, KOG3976, Mitochondrial F1F0-ATP synthase, subunit b/ATP4 [Energy production and conversion].	302	1e-98
comp11498_c0_seq1	C	gnl|CDD|35976 KOG0757, KOG0757, KOG0757, Mitochondrial carrier protein - Rim2p/Mrs12p [Energy production and conversion].	485	3e-169
comp11498_c0_seq1	C	gnl|CDD|35983 KOG0764, KOG0764, KOG0764, Mitochondrial FAD carrier protein [Energy production and conversion].	218	9e-66
comp11498_c0_seq1	C	gnl|CDD|35971 KOG0752, KOG0752, KOG0752, Mitochondrial solute carrier protein [Energy production and conversion].	171	5e-48
comp11498_c0_seq1	C	gnl|CDD|35979 KOG0760, KOG0760, KOG0760, Mitochondrial carrier protein MRS3/4 [Energy production and conversion].	167	1e-46
comp11573_c0_seq1	C	gnl|CDD|36969 KOG1758, KOG1758, KOG1758, Mitochondrial F1F0-ATP synthase, subunit delta/ATP16 [Energy production and conversion].	189	5e-57
comp11632_c0_seq1	C	gnl|CDD|36983 KOG1772, KOG1772, KOG1772, Vacuolar H+-ATPase V1 sector, subunit G [Energy production and conversion].	100	3e-26
comp119465_c0_seq1	C	gnl|CDD|37922 KOG2711, KOG2711, KOG2711, Glycerol-3-phosphate dehydrogenase/dihydroxyacetone 3-phosphate reductase [Energy production and conversion].	467	9e-166
comp120366_c0_seq1	C	gnl|CDD|35976 KOG0757, KOG0757, KOG0757, Mitochondrial carrier protein - Rim2p/Mrs12p [Energy production and conversion].	473	5e-166
comp120366_c0_seq1	C	gnl|CDD|35983 KOG0764, KOG0764, KOG0764, Mitochondrial FAD carrier protein [Energy production and conversion].	216	9e-66
comp120366_c0_seq1	C	gnl|CDD|35979 KOG0760, KOG0760, KOG0760, Mitochondrial carrier protein MRS3/4 [Energy production and conversion].	164	3e-46
comp12037_c0_seq1	C	gnl|CDD|35454 KOG0233, KOG0233, KOG0233, Vacuolar H+-ATPase V0 sector, subunit c'' [Energy production and conversion].	297	5e-101
comp12037_c0_seq1	C	gnl|CDD|35453 KOG0232, KOG0232, KOG0232, Vacuolar H+-ATPase V0 sector, subunits c/c' [Energy production and conversion].	87.8	2e-21
comp12725_c0_seq1	C	gnl|CDD|36983 KOG1772, KOG1772, KOG1772, Vacuolar H+-ATPase V1 sector, subunit G [Energy production and conversion].	100	2e-24
comp13010_c0_seq1	C	gnl|CDD|36969 KOG1758, KOG1758, KOG1758, Mitochondrial F1F0-ATP synthase, subunit delta/ATP16 [Energy production and conversion].	189	5e-57
comp13062_c0_seq1	C	gnl|CDD|38650 KOG3440, KOG3440, KOG3440, Ubiquinol cytochrome c reductase, subunit QCR7 [Energy production and conversion].	141	1e-39
comp13173_c0_seq1	C	gnl|CDD|38642 KOG3432, KOG3432, KOG3432, Vacuolar H+-ATPase V1 sector, subunit F [Energy production and conversion].	214	9e-71
comp13387_c0_seq1	C	gnl|CDD|36744 KOG1531, KOG1531, KOG1531, F0F1-type ATP synthase, gamma subunit [Energy production and conversion].	444	2e-155
comp13416_c0_seq1	C	gnl|CDD|39278 KOG4075, KOG4075, KOG4075, Cytochrome c oxidase, subunit IV/COX5b [Energy production and conversion].	206	5e-66
comp13485_c0_seq1	C	gnl|CDD|36860 KOG1647, KOG1647, KOG1647, Vacuolar H+-ATPase V1 sector, subunit D [Energy production and conversion].	353	8e-117
comp138844_c0_seq1	C	gnl|CDD|35973 KOG0754, KOG0754, KOG0754, Mitochondrial oxodicarboxylate carrier protein [Energy production and conversion].	421	5e-146
comp138844_c0_seq1	C	gnl|CDD|35971 KOG0752, KOG0752, KOG0752, Mitochondrial solute carrier protein [Energy production and conversion].	158	1e-44
comp138844_c0_seq1	C	gnl|CDD|35977 KOG0758, KOG0758, KOG0758, Mitochondrial carnitine-acylcarnitine carrier protein [Energy production and conversion].	149	5e-41
comp138844_c0_seq1	C	gnl|CDD|35975 KOG0756, KOG0756, KOG0756, Mitochondrial tricarboxylate/dicarboxylate carrier proteins [Energy production and conversion].	140	3e-38
comp13952_c0_seq1	C	gnl|CDD|36860 KOG1647, KOG1647, KOG1647, Vacuolar H+-ATPase V1 sector, subunit D [Energy production and conversion].	353	4e-113
comp13986_c0_seq1	C	gnl|CDD|35453 KOG0232, KOG0232, KOG0232, Vacuolar H+-ATPase V0 sector, subunits c/c' [Energy production and conversion].	214	2e-68
comp14011_c0_seq1	C	gnl|CDD|38267 KOG3057, KOG3057, KOG3057, Cytochrome c oxidase, subunit VIb/COX12 [Energy production and conversion].	127	2e-35
comp14272_c0_seq1	C	gnl|CDD|39830 KOG4630, KOG4630, KOG4630, NADH:ubiquinone oxidoreductase, NDUFA7/B14.5A subunit [Energy production and conversion].	122	3e-34
comp14543_c0_seq1	C	gnl|CDD|35292 KOG0069, KOG0069, KOG0069, Glyoxylate/hydroxypyruvate reductase (D-isomer-specific 2-hydroxy acid dehydrogenase superfamily) [Energy production and conversion].	343	5e-114
comp148995_c0_seq1	C	gnl|CDD|35970 KOG0751, KOG0751, KOG0751, Mitochondrial aspartate/glutamate carrier protein Aralar/Citrin (contains EF-hand Ca2+-binding domains) [Energy production and conversion].	610	0
comp14961_c0_seq2	C	gnl|CDD|37831 KOG2620, KOG2620, KOG2620, Prohibitins and stomatins of the PID superfamily [Energy production and conversion].	414	4e-142
comp15056_c0_seq1	C	gnl|CDD|36788 KOG1575, KOG1575, KOG1575, Voltage-gated shaker-like K+ channel, subunit beta/KCNAB [Energy production and conversion].	141	4e-44
comp150744_c0_seq1	C	gnl|CDD|36471 KOG1257, KOG1257, KOG1257, NADP+-dependent malic enzyme [Energy production and conversion].	924	0
comp153296_c0_seq1	C	gnl|CDD|35973 KOG0754, KOG0754, KOG0754, Mitochondrial oxodicarboxylate carrier protein [Energy production and conversion].	421	2e-147
comp153296_c0_seq1	C	gnl|CDD|35971 KOG0752, KOG0752, KOG0752, Mitochondrial solute carrier protein [Energy production and conversion].	158	3e-45
comp153296_c0_seq1	C	gnl|CDD|35977 KOG0758, KOG0758, KOG0758, Mitochondrial carnitine-acylcarnitine carrier protein [Energy production and conversion].	149	8e-42
comp153296_c0_seq1	C	gnl|CDD|35975 KOG0756, KOG0756, KOG0756, Mitochondrial tricarboxylate/dicarboxylate carrier proteins [Energy production and conversion].	140	7e-39
comp157040_c0_seq1	C	gnl|CDD|39061 KOG3857, KOG3857, KOG3857, Alcohol dehydrogenase, class IV [Energy production and conversion].	390	1e-133
comp159137_c0_seq1	C	gnl|CDD|37832 KOG2621, KOG2621, KOG2621, Prohibitins and stomatins of the PID superfamily [Energy production and conversion].	193	1e-62
comp16212_c0_seq1	C	gnl|CDD|35972 KOG0753, KOG0753, KOG0753, Mitochondrial fatty acid anion carrier protein/Uncoupling protein [Energy production and conversion].	182	1e-60
comp16212_c0_seq1	C	gnl|CDD|35978 KOG0759, KOG0759, KOG0759, Mitochondrial oxoglutarate/malate carrier proteins [Energy production and conversion].	101	1e-28
comp16212_c0_seq1	C	gnl|CDD|35974 KOG0755, KOG0755, KOG0755, Mitochondrial oxaloacetate carrier protein [Energy production and conversion].	75.9	7e-19
comp16212_c0_seq1	C	gnl|CDD|35971 KOG0752, KOG0752, KOG0752, Mitochondrial solute carrier protein [Energy production and conversion].	65.9	4e-15
comp16282_c0_seq1	C	gnl|CDD|38168 KOG2957, KOG2957, KOG2957, Vacuolar H+-ATPase V0 sector, subunit d [Energy production and conversion].	631	0
comp173793_c0_seq1	C	gnl|CDD|35970 KOG0751, KOG0751, KOG0751, Mitochondrial aspartate/glutamate carrier protein Aralar/Citrin (contains EF-hand Ca2+-binding domains) [Energy production and conversion].	607	0
comp174471_c0_seq1	C	gnl|CDD|38825 KOG3619, KOG3619, KOG3619, Adenylate/guanylate cyclase [Energy production and conversion].	476	4e-169
comp17819_c0_seq1	C	gnl|CDD|38406 KOG3196, KOG3196, KOG3196, NADH:ubiquinone oxidoreductase, NDUFV2/24 kD subunit [Energy production and conversion].	394	5e-136
comp184139_c0_seq1	C	gnl|CDD|35971 KOG0752, KOG0752, KOG0752, Mitochondrial solute carrier protein [Energy production and conversion].	273	1e-84
comp184139_c0_seq1	C	gnl|CDD|35983 KOG0764, KOG0764, KOG0764, Mitochondrial FAD carrier protein [Energy production and conversion].	177	3e-49
comp184139_c0_seq1	C	gnl|CDD|35976 KOG0757, KOG0757, KOG0757, Mitochondrial carrier protein - Rim2p/Mrs12p [Energy production and conversion].	157	2e-42
comp194766_c0_seq1	C	gnl|CDD|38788 KOG3581, KOG3581, KOG3581, Creatine kinases [Energy production and conversion].	558	0
comp19521_c0_seq1	C	gnl|CDD|38168 KOG2957, KOG2957, KOG2957, Vacuolar H+-ATPase V0 sector, subunit d [Energy production and conversion].	631	0
comp19735_c0_seq1	C	gnl|CDD|37831 KOG2620, KOG2620, KOG2620, Prohibitins and stomatins of the PID superfamily [Energy production and conversion].	414	2e-142
comp20143_c0_seq1	C	gnl|CDD|35971 KOG0752, KOG0752, KOG0752, Mitochondrial solute carrier protein [Energy production and conversion].	175	9e-56
comp20143_c0_seq1	C	gnl|CDD|35983 KOG0764, KOG0764, KOG0764, Mitochondrial FAD carrier protein [Energy production and conversion].	117	2e-33
comp20143_c0_seq1	C	gnl|CDD|35976 KOG0757, KOG0757, KOG0757, Mitochondrial carrier protein - Rim2p/Mrs12p [Energy production and conversion].	105	5e-29
comp203856_c0_seq1	C	gnl|CDD|36471 KOG1257, KOG1257, KOG1257, NADP+-dependent malic enzyme [Energy production and conversion].	124	1e-37
comp20431_c0_seq1	C	gnl|CDD|39831 KOG4631, KOG4631, KOG4631, NADH:ubiquinone oxidoreductase, NDUFB3/B12 subunit [Energy production and conversion].	132	5e-40
comp205782_c0_seq1	C	gnl|CDD|39970 KOG4773, KOG4773, KOG4773, NADPH oxidase [Energy production and conversion].	67.8	2e-16
comp205866_c0_seq1	C	gnl|CDD|35980 KOG0761, KOG0761, KOG0761, Mitochondrial carrier protein CGI-69 [Energy production and conversion].	120	2e-33
comp210460_c0_seq1	C	gnl|CDD|35977 KOG0758, KOG0758, KOG0758, Mitochondrial carnitine-acylcarnitine carrier protein [Energy production and conversion].	150	1e-44
comp210460_c0_seq1	C	gnl|CDD|35981 KOG0762, KOG0762, KOG0762, Mitochondrial carrier protein [Energy production and conversion].	118	3e-32
comp210460_c0_seq1	C	gnl|CDD|35971 KOG0752, KOG0752, KOG0752, Mitochondrial solute carrier protein [Energy production and conversion].	89	8e-22
comp210460_c0_seq1	C	gnl|CDD|35972 KOG0753, KOG0753, KOG0753, Mitochondrial fatty acid anion carrier protein/Uncoupling protein [Energy production and conversion].	76.6	2e-17
comp21093_c0_seq1	C	gnl|CDD|36375 KOG1160, KOG1160, KOG1160, Fe-S oxidoreductase [Energy production and conversion].	574	0
comp21445_c0_seq1	C	gnl|CDD|36877 KOG1664, KOG1664, KOG1664, Vacuolar H+-ATPase V1 sector, subunit E [Energy production and conversion].	246	9e-76
comp21915_c0_seq1	C	gnl|CDD|36839 KOG1626, KOG1626, KOG1626, Inorganic pyrophosphatase/Nucleosome remodeling factor, subunit NURF38 [Energy production and conversion].	437	1e-151
comp220879_c0_seq1	C	gnl|CDD|35971 KOG0752, KOG0752, KOG0752, Mitochondrial solute carrier protein [Energy production and conversion].	105	4e-28
comp22322_c0_seq1	C	gnl|CDD|38570 KOG3360, KOG3360, KOG3360, Acylphosphatase [Energy production and conversion].	105	5e-28
comp22369_c0_seq2	C	gnl|CDD|38169 KOG2958, KOG2958, KOG2958, Galactose-1-phosphate uridylyltransferase [Energy production and conversion].	535	0
comp22377_c0_seq1	C	gnl|CDD|38710 KOG3500, KOG3500, KOG3500, Vacuolar H+-ATPase V0 sector, subunit M9.7 (M9.2) [Energy production and conversion].	141	3e-42
comp22393_c0_seq1	C	gnl|CDD|36373 KOG1158, KOG1158, KOG1158, NADP/FAD dependent oxidoreductase [Energy production and conversion].	262	1e-83
comp22445_c0_seq1	C	gnl|CDD|38235 KOG3025, KOG3025, KOG3025, Mitochondrial F1F0-ATP synthase, subunit c/ATP9/proteolipid [Energy production and conversion].	164	4e-50
comp22626_c0_seq1	C	gnl|CDD|35972 KOG0753, KOG0753, KOG0753, Mitochondrial fatty acid anion carrier protein/Uncoupling protein [Energy production and conversion].	428	5e-144
comp22626_c0_seq1	C	gnl|CDD|35978 KOG0759, KOG0759, KOG0759, Mitochondrial oxoglutarate/malate carrier proteins [Energy production and conversion].	241	4e-72
comp22626_c0_seq1	C	gnl|CDD|35971 KOG0752, KOG0752, KOG0752, Mitochondrial solute carrier protein [Energy production and conversion].	161	2e-43
comp22626_c0_seq1	C	gnl|CDD|35974 KOG0755, KOG0755, KOG0755, Mitochondrial oxaloacetate carrier protein [Energy production and conversion].	134	1e-34
comp22640_c0_seq1	C	gnl|CDD|35977 KOG0758, KOG0758, KOG0758, Mitochondrial carnitine-acylcarnitine carrier protein [Energy production and conversion].	100	1e-21
comp22641_c0_seq1	C	gnl|CDD|37614 KOG2403, KOG2403, KOG2403, Succinate dehydrogenase, flavoprotein subunit [Energy production and conversion].	1046	0
comp22702_c0_seq1	C	gnl|CDD|38081 KOG2870, KOG2870, KOG2870, NADH:ubiquinone oxidoreductase, NDUFS2/49 kDa subunit [Energy production and conversion].	838	0
comp22728_c0_seq1	C	gnl|CDD|39716 KOG4516, KOG4516, KOG4516, NADH:ubiquinone oxidoreductase, NDUFC2/B14.5B subunit [Energy production and conversion].	161	2e-49
comp22731_c0_seq1	C	gnl|CDD|35446 KOG0225, KOG0225, KOG0225, Pyruvate dehydrogenase E1, alpha subunit [Energy production and conversion].	637	0
comp22754_c0_seq1	C	gnl|CDD|39716 KOG4516, KOG4516, KOG4516, NADH:ubiquinone oxidoreductase, NDUFC2/B14.5B subunit [Energy production and conversion].	161	3e-49
comp22771_c0_seq1	C	gnl|CDD|37614 KOG2403, KOG2403, KOG2403, Succinate dehydrogenase, flavoprotein subunit [Energy production and conversion].	1046	0
comp22869_c0_seq1	C	gnl|CDD|38519 KOG3309, KOG3309, KOG3309, Ferredoxin [Energy production and conversion].	169	6e-49
comp229067_c0_seq1	C	gnl|CDD|38825 KOG3619, KOG3619, KOG3619, Adenylate/guanylate cyclase [Energy production and conversion].	182	2e-60
comp22913_c0_seq1	C	gnl|CDD|39179 KOG3976, KOG3976, KOG3976, Mitochondrial F1F0-ATP synthase, subunit b/ATP4 [Energy production and conversion].	302	5e-99
comp22946_c0_seq1	C	gnl|CDD|35986 KOG0767, KOG0767, KOG0767, Mitochondrial phosphate carrier protein [Energy production and conversion].	541	0
comp22946_c0_seq1	C	gnl|CDD|35978 KOG0759, KOG0759, KOG0759, Mitochondrial oxoglutarate/malate carrier proteins [Energy production and conversion].	113	2e-27
comp23004_c0_seq2	C	gnl|CDD|39834 KOG4634, KOG4634, KOG4634, Mitochondrial F1F0-ATP synthase, subunit Cf6 (coupling factor 6) [Energy production and conversion].	134	2e-38
comp23007_c0_seq1	C	gnl|CDD|39834 KOG4634, KOG4634, KOG4634, Mitochondrial F1F0-ATP synthase, subunit Cf6 (coupling factor 6) [Energy production and conversion].	134	7e-40
comp23024_c0_seq1	C	gnl|CDD|36471 KOG1257, KOG1257, KOG1257, NADP+-dependent malic enzyme [Energy production and conversion].	235	1e-76
comp23126_c0_seq1	C	gnl|CDD|38390 KOG3180, KOG3180, KOG3180, Electron transfer flavoprotein, beta subunit [Energy production and conversion].	411	3e-145
comp23171_c0_seq1	C	gnl|CDD|38788 KOG3581, KOG3581, KOG3581, Creatine kinases [Energy production and conversion].	552	0
comp23208_c0_seq1	C	gnl|CDD|39306 KOG4103, KOG4103, KOG4103, Mitochondrial F1F0-ATP synthase, subunit g/ATP20 [Energy production and conversion].	163	7e-49
comp23216_c0_seq1	C	gnl|CDD|38235 KOG3025, KOG3025, KOG3025, Mitochondrial F1F0-ATP synthase, subunit c/ATP9/proteolipid [Energy production and conversion].	137	6e-41
comp23254_c0_seq1	C	gnl|CDD|38235 KOG3025, KOG3025, KOG3025, Mitochondrial F1F0-ATP synthase, subunit c/ATP9/proteolipid [Energy production and conversion].	137	5e-40
comp23582_c0_seq1	C	gnl|CDD|38235 KOG3025, KOG3025, KOG3025, Mitochondrial F1F0-ATP synthase, subunit c/ATP9/proteolipid [Energy production and conversion].	72.8	1e-18
comp23644_c0_seq1	C	gnl|CDD|39157 KOG3954, KOG3954, KOG3954, Electron transfer flavoprotein, alpha subunit [Energy production and conversion].	488	6e-171
comp23649_c0_seq2	C	gnl|CDD|36744 KOG1531, KOG1531, KOG1531, F0F1-type ATP synthase, gamma subunit [Energy production and conversion].	444	4e-155
comp23706_c0_seq4	C	gnl|CDD|39960 KOG4763, KOG4763, KOG4763, Ubiquinol-cytochrome c reductase hinge protein [Energy production and conversion].	117	3e-27
comp23803_c0_seq1	C	gnl|CDD|38076 KOG2865, KOG2865, KOG2865, NADH:ubiquinone oxidoreductase, NDUFA9/39kDa subunit [Energy production and conversion].	538	0
comp239016_c0_seq1	C	gnl|CDD|38788 KOG3581, KOG3581, KOG3581, Creatine kinases [Energy production and conversion].	119	1e-35
comp23916_c0_seq1	C	gnl|CDD|36708 KOG1495, KOG1495, KOG1495, Lactate dehydrogenase [Energy production and conversion].	577	0
comp23925_c0_seq1	C	gnl|CDD|36708 KOG1495, KOG1495, KOG1495, Lactate dehydrogenase [Energy production and conversion].	577	0
comp24171_c0_seq2	C	gnl|CDD|38599 KOG3389, KOG3389, KOG3389, NADH:ubiquinone oxidoreductase, NDUFS4/18 kDa subunit [Energy production and conversion].	244	9e-82
comp24217_c0_seq1	C	gnl|CDD|35744 KOG0524, KOG0524, KOG0524, Pyruvate dehydrogenase E1, beta subunit [Energy production and conversion].	607	0
comp24217_c0_seq1	C	gnl|CDD|35745 KOG0525, KOG0525, KOG0525, Branched chain alpha-keto acid dehydrogenase E1, beta subunit [Energy production and conversion].	222	3e-66
comp24221_c0_seq1	C	gnl|CDD|35757 KOG0537, KOG0537, KOG0537, Cytochrome b5 [Energy production and conversion].	144	2e-35
comp24261_c0_seq1	C	gnl|CDD|35980 KOG0761, KOG0761, KOG0761, Mitochondrial carrier protein CGI-69 [Energy production and conversion].	454	3e-154
comp24261_c0_seq1	C	gnl|CDD|35971 KOG0752, KOG0752, KOG0752, Mitochondrial solute carrier protein [Energy production and conversion].	177	5e-49
comp24261_c0_seq1	C	gnl|CDD|35979 KOG0760, KOG0760, KOG0760, Mitochondrial carrier protein MRS3/4 [Energy production and conversion].	146	2e-38
comp24261_c0_seq1	C	gnl|CDD|35977 KOG0758, KOG0758, KOG0758, Mitochondrial carnitine-acylcarnitine carrier protein [Energy production and conversion].	140	2e-36
comp24372_c0_seq1	C	gnl|CDD|39833 KOG4633, KOG4633, KOG4633, NADH:ubiquinone oxidoreductase, NDUFB6/B17 subunit [Energy production and conversion].	115	3e-31
comp24391_c0_seq1	C	gnl|CDD|35757 KOG0537, KOG0537, KOG0537, Cytochrome b5 [Energy production and conversion].	144	2e-35
comp24437_c0_seq1	C	gnl|CDD|37664 KOG2453, KOG2453, KOG2453, Aldehyde dehydrogenase [Energy production and conversion].	935	0
comp24437_c0_seq1	C	gnl|CDD|37661 KOG2450, KOG2450, KOG2450, Aldehyde dehydrogenase [Energy production and conversion].	284	1e-84
comp24437_c0_seq1	C	gnl|CDD|37662 KOG2451, KOG2451, KOG2451, Aldehyde dehydrogenase [Energy production and conversion].	266	3e-78
comp24601_c0_seq1	C	gnl|CDD|36708 KOG1495, KOG1495, KOG1495, Lactate dehydrogenase [Energy production and conversion].	583	0
comp24621_c0_seq1	C	gnl|CDD|38663 KOG3453, KOG3453, KOG3453, Cytochrome c [Energy production and conversion].	205	7e-61
comp246281_c0_seq1	C	gnl|CDD|36471 KOG1257, KOG1257, KOG1257, NADP+-dependent malic enzyme [Energy production and conversion].	333	4e-117
comp248342_c0_seq1	C	gnl|CDD|35971 KOG0752, KOG0752, KOG0752, Mitochondrial solute carrier protein [Energy production and conversion].	220	3e-70
comp248342_c0_seq1	C	gnl|CDD|35979 KOG0760, KOG0760, KOG0760, Mitochondrial carrier protein MRS3/4 [Energy production and conversion].	105	9e-27
comp248342_c0_seq1	C	gnl|CDD|35972 KOG0753, KOG0753, KOG0753, Mitochondrial fatty acid anion carrier protein/Uncoupling protein [Energy production and conversion].	102	6e-26
comp248342_c0_seq1	C	gnl|CDD|35983 KOG0764, KOG0764, KOG0764, Mitochondrial FAD carrier protein [Energy production and conversion].	102	1e-25
comp24876_c0_seq1	C	gnl|CDD|36708 KOG1495, KOG1495, KOG1495, Lactate dehydrogenase [Energy production and conversion].	583	0
comp24901_c0_seq1	C	gnl|CDD|36396 KOG1182, KOG1182, KOG1182, Branched chain alpha-keto acid dehydrogenase complex, alpha subunit [Energy production and conversion].	679	0
comp24964_c0_seq1	C	gnl|CDD|35985 KOG0766, KOG0766, KOG0766, Predicted mitochondrial carrier protein [Energy production and conversion].	394	3e-127
comp24964_c0_seq1	C	gnl|CDD|35971 KOG0752, KOG0752, KOG0752, Mitochondrial solute carrier protein [Energy production and conversion].	170	1e-45
comp24964_c0_seq1	C	gnl|CDD|35973 KOG0754, KOG0754, KOG0754, Mitochondrial oxodicarboxylate carrier protein [Energy production and conversion].	143	2e-36
comp24964_c0_seq1	C	gnl|CDD|35979 KOG0760, KOG0760, KOG0760, Mitochondrial carrier protein MRS3/4 [Energy production and conversion].	137	2e-34
comp25310_c0_seq2	C	gnl|CDD|38676 KOG3466, KOG3466, KOG3466, NADH:ubiquinone oxidoreductase, NDUFB9/B22 subunit [Energy production and conversion].	254	9e-83
comp253196_c0_seq1	C	gnl|CDD|38825 KOG3619, KOG3619, KOG3619, Adenylate/guanylate cyclase [Energy production and conversion].	219	4e-73
comp25418_c0_seq1	C	gnl|CDD|39243 KOG4040, KOG4040, KOG4040, NADH:ubiquinone oxidoreductase, NDUFB8/ASHI subunit [Energy production and conversion].	288	5e-99
comp25458_c0_seq1	C	gnl|CDD|38390 KOG3180, KOG3180, KOG3180, Electron transfer flavoprotein, beta subunit [Energy production and conversion].	411	3e-145
comp25462_c0_seq1	C	gnl|CDD|38081 KOG2870, KOG2870, KOG2870, NADH:ubiquinone oxidoreductase, NDUFS2/49 kDa subunit [Energy production and conversion].	838	0
comp25536_c0_seq1	C	gnl|CDD|35744 KOG0524, KOG0524, KOG0524, Pyruvate dehydrogenase E1, beta subunit [Energy production and conversion].	607	0
comp25536_c0_seq1	C	gnl|CDD|35745 KOG0525, KOG0525, KOG0525, Branched chain alpha-keto acid dehydrogenase E1, beta subunit [Energy production and conversion].	222	5e-66
comp25588_c0_seq1	C	gnl|CDD|38571 KOG3361, KOG3361, KOG3361, Iron binding protein involved in Fe-S cluster formation [Energy production and conversion].	267	2e-87
comp25635_c0_seq1	C	gnl|CDD|37828 KOG2617, KOG2617, KOG2617, Citrate synthase [Energy production and conversion].	625	0
comp25655_c0_seq2	C	gnl|CDD|35265 KOG0042, KOG0042, KOG0042, Glycerol-3-phosphate dehydrogenase [Energy production and conversion].	192	2e-64
comp256680_c0_seq1	C	gnl|CDD|39970 KOG4773, KOG4773, KOG4773, NADPH oxidase [Energy production and conversion].	187	4e-60
comp25694_c0_seq1	C	gnl|CDD|35975 KOG0756, KOG0756, KOG0756, Mitochondrial tricarboxylate/dicarboxylate carrier proteins [Energy production and conversion].	327	5e-106
comp25694_c0_seq1	C	gnl|CDD|35971 KOG0752, KOG0752, KOG0752, Mitochondrial solute carrier protein [Energy production and conversion].	133	2e-34
comp25694_c0_seq1	C	gnl|CDD|35983 KOG0764, KOG0764, KOG0764, Mitochondrial FAD carrier protein [Energy production and conversion].	117	3e-29
comp25694_c0_seq1	C	gnl|CDD|35977 KOG0758, KOG0758, KOG0758, Mitochondrial carnitine-acylcarnitine carrier protein [Energy production and conversion].	111	5e-27
comp25741_c0_seq1	C	gnl|CDD|39072 KOG3868, KOG3868, KOG3868, Vacuolar H+-ATPase V0 sector, accessory subunit S1 (Ac45) [Energy production and conversion].	438	1e-150
comp25783_c0_seq2	C	gnl|CDD|36877 KOG1664, KOG1664, KOG1664, Vacuolar H+-ATPase V1 sector, subunit E [Energy production and conversion].	246	1e-75
comp25819_c0_seq1	C	gnl|CDD|39072 KOG3868, KOG3868, KOG3868, Vacuolar H+-ATPase V0 sector, accessory subunit S1 (Ac45) [Energy production and conversion].	438	1e-149
comp26133_c0_seq1	C	gnl|CDD|39832 KOG4632, KOG4632, KOG4632, NADH:ubiquinone oxidoreductase, NDUFB5/SGDH subunit [Energy production and conversion].	199	6e-60
comp26863_c0_seq1	C	gnl|CDD|37832 KOG2621, KOG2621, KOG2621, Prohibitins and stomatins of the PID superfamily [Energy production and conversion].	257	7e-84
comp269308_c0_seq1	C	gnl|CDD|36373 KOG1158, KOG1158, KOG1158, NADP/FAD dependent oxidoreductase [Energy production and conversion].	79	6e-21
comp269439_c0_seq1	C	gnl|CDD|36445 KOG1231, KOG1231, KOG1231, Proteins containing the FAD binding domain [Energy production and conversion].	151	4e-45
comp269596_c0_seq1	C	gnl|CDD|37832 KOG2621, KOG2621, KOG2621, Prohibitins and stomatins of the PID superfamily [Energy production and conversion].	52	6e-11
comp27208_c1_seq1	C	gnl|CDD|38666 KOG3456, KOG3456, KOG3456, NADH:ubiquinone oxidoreductase, NDUFS6/13 kDa subunit [Energy production and conversion].	171	1e-53
comp273297_c0_seq1	C	gnl|CDD|38825 KOG3619, KOG3619, KOG3619, Adenylate/guanylate cyclase [Energy production and conversion].	215	4e-68
comp273366_c0_seq1	C	gnl|CDD|38788 KOG3581, KOG3581, KOG3581, Creatine kinases [Energy production and conversion].	242	6e-81
comp27581_c0_seq2	C	gnl|CDD|38570 KOG3360, KOG3360, KOG3360, Acylphosphatase [Energy production and conversion].	151	2e-46
comp28031_c0_seq1	C	gnl|CDD|35982 KOG0763, KOG0763, KOG0763, Mitochondrial ornithine transporter [Energy production and conversion].	502	4e-178
comp28031_c0_seq1	C	gnl|CDD|35977 KOG0758, KOG0758, KOG0758, Mitochondrial carnitine-acylcarnitine carrier protein [Energy production and conversion].	230	8e-72
comp28031_c0_seq1	C	gnl|CDD|35971 KOG0752, KOG0752, KOG0752, Mitochondrial solute carrier protein [Energy production and conversion].	147	1e-40
comp28151_c0_seq1	C	gnl|CDD|36708 KOG1495, KOG1495, KOG1495, Lactate dehydrogenase [Energy production and conversion].	342	1e-101
comp28413_c0_seq1	C	gnl|CDD|35974 KOG0755, KOG0755, KOG0755, Mitochondrial oxaloacetate carrier protein [Energy production and conversion].	285	6e-87
comp28413_c0_seq1	C	gnl|CDD|35972 KOG0753, KOG0753, KOG0753, Mitochondrial fatty acid anion carrier protein/Uncoupling protein [Energy production and conversion].	168	2e-45
comp28413_c0_seq1	C	gnl|CDD|35978 KOG0759, KOG0759, KOG0759, Mitochondrial oxoglutarate/malate carrier proteins [Energy production and conversion].	161	7e-43
comp28413_c0_seq1	C	gnl|CDD|35971 KOG0752, KOG0752, KOG0752, Mitochondrial solute carrier protein [Energy production and conversion].	139	2e-35
comp28422_c0_seq1	C	gnl|CDD|35971 KOG0752, KOG0752, KOG0752, Mitochondrial solute carrier protein [Energy production and conversion].	189	5e-58
comp28422_c0_seq1	C	gnl|CDD|35979 KOG0760, KOG0760, KOG0760, Mitochondrial carrier protein MRS3/4 [Energy production and conversion].	102	1e-25
comp28422_c0_seq1	C	gnl|CDD|35981 KOG0762, KOG0762, KOG0762, Mitochondrial carrier protein [Energy production and conversion].	99.4	1e-24
comp28422_c0_seq1	C	gnl|CDD|35972 KOG0753, KOG0753, KOG0753, Mitochondrial fatty acid anion carrier protein/Uncoupling protein [Energy production and conversion].	98.6	2e-24
comp28628_c0_seq1	C	gnl|CDD|37661 KOG2450, KOG2450, KOG2450, Aldehyde dehydrogenase [Energy production and conversion].	583	0
comp28628_c0_seq1	C	gnl|CDD|37662 KOG2451, KOG2451, KOG2451, Aldehyde dehydrogenase [Energy production and conversion].	390	4e-124
comp287426_c0_seq1	C	gnl|CDD|36788 KOG1575, KOG1575, KOG1575, Voltage-gated shaker-like K+ channel, subunit beta/KCNAB [Energy production and conversion].	84.3	3e-23
comp287426_c0_seq1	C	gnl|CDD|36789 KOG1576, KOG1576, KOG1576, Predicted oxidoreductase [Energy production and conversion].	45.1	2e-08
comp288731_c0_seq1	C	gnl|CDD|38825 KOG3619, KOG3619, KOG3619, Adenylate/guanylate cyclase [Energy production and conversion].	79	1e-18
comp28899_c0_seq2	C	gnl|CDD|39970 KOG4773, KOG4773, KOG4773, NADPH oxidase [Energy production and conversion].	390	2e-132
comp289893_c0_seq1	C	gnl|CDD|39061 KOG3857, KOG3857, KOG3857, Alcohol dehydrogenase, class IV [Energy production and conversion].	254	3e-85
comp29089_c0_seq1	C	gnl|CDD|38235 KOG3025, KOG3025, KOG3025, Mitochondrial F1F0-ATP synthase, subunit c/ATP9/proteolipid [Energy production and conversion].	107	2e-27
comp29587_c0_seq2	C	gnl|CDD|38825 KOG3619, KOG3619, KOG3619, Adenylate/guanylate cyclase [Energy production and conversion].	522	0
comp29779_c0_seq2	C	gnl|CDD|38570 KOG3360, KOG3360, KOG3360, Acylphosphatase [Energy production and conversion].	151	2e-46
comp30153_c0_seq1	C	gnl|CDD|35292 KOG0069, KOG0069, KOG0069, Glyoxylate/hydroxypyruvate reductase (D-isomer-specific 2-hydroxy acid dehydrogenase superfamily) [Energy production and conversion].	346	5e-115
comp301862_c0_seq1	C	gnl|CDD|36788 KOG1575, KOG1575, KOG1575, Voltage-gated shaker-like K+ channel, subunit beta/KCNAB [Energy production and conversion].	189	9e-61
comp30399_c0_seq2	C	gnl|CDD|38519 KOG3309, KOG3309, KOG3309, Ferredoxin [Energy production and conversion].	145	1e-41
comp30519_c0_seq1	C	gnl|CDD|39934 KOG4737, KOG4737, KOG4737, ATPase membrane sector associated protein [Energy production and conversion].	454	2e-150
comp30542_c0_seq1	C	gnl|CDD|38466 KOG3256, KOG3256, KOG3256, NADH:ubiquinone oxidoreductase, NDUFS8/23 kDa subunit [Energy production and conversion].	323	1e-111
comp30552_c0_seq2	C	gnl|CDD|36373 KOG1158, KOG1158, KOG1158, NADP/FAD dependent oxidoreductase [Energy production and conversion].	669	0
comp30552_c0_seq2	C	gnl|CDD|36374 KOG1159, KOG1159, KOG1159, NADP-dependent flavoprotein reductase [Energy production and conversion].	361	7e-114
comp306211_c0_seq1	C	gnl|CDD|36445 KOG1231, KOG1231, KOG1231, Proteins containing the FAD binding domain [Energy production and conversion].	123	1e-35
comp30750_c0_seq1	C	gnl|CDD|35972 KOG0753, KOG0753, KOG0753, Mitochondrial fatty acid anion carrier protein/Uncoupling protein [Energy production and conversion].	428	6e-141
comp30750_c0_seq1	C	gnl|CDD|35978 KOG0759, KOG0759, KOG0759, Mitochondrial oxoglutarate/malate carrier proteins [Energy production and conversion].	241	4e-70
comp30750_c0_seq1	C	gnl|CDD|35971 KOG0752, KOG0752, KOG0752, Mitochondrial solute carrier protein [Energy production and conversion].	161	1e-42
comp30750_c0_seq1	C	gnl|CDD|35974 KOG0755, KOG0755, KOG0755, Mitochondrial oxaloacetate carrier protein [Energy production and conversion].	134	1e-33
comp30852_c0_seq1	C	gnl|CDD|37794 KOG2583, KOG2583, KOG2583, Ubiquinol cytochrome c reductase, subunit QCR2 [Energy production and conversion].	461	6e-157
comp30858_c0_seq1	C	gnl|CDD|36884 KOG1671, KOG1671, KOG1671, Ubiquinol cytochrome c reductase, subunit RIP1 [Energy production and conversion].	306	2e-101
comp30880_c0_seq1	C	gnl|CDD|37828 KOG2617, KOG2617, KOG2617, Citrate synthase [Energy production and conversion].	625	0
comp310149_c0_seq1	C	gnl|CDD|36788 KOG1575, KOG1575, KOG1575, Voltage-gated shaker-like K+ channel, subunit beta/KCNAB [Energy production and conversion].	142	7e-45
comp310149_c0_seq1	C	gnl|CDD|36789 KOG1576, KOG1576, KOG1576, Predicted oxidoreductase [Energy production and conversion].	47.4	7e-09
comp31094_c0_seq1	C	gnl|CDD|38406 KOG3196, KOG3196, KOG3196, NADH:ubiquinone oxidoreductase, NDUFV2/24 kD subunit [Energy production and conversion].	394	8e-137
comp311200_c0_seq1	C	gnl|CDD|38788 KOG3581, KOG3581, KOG3581, Creatine kinases [Energy production and conversion].	143	4e-43
comp31279_c0_seq2	C	gnl|CDD|36776 KOG1563, KOG1563, KOG1563, Mitochondrial protein Surfeit 1/SURF1/SHY1, required for expression of cytochrome oxidase [Energy production and conversion].	317	1e-104
comp31360_c0_seq1	C	gnl|CDD|36709 KOG1496, KOG1496, KOG1496, Malate dehydrogenase [Energy production and conversion].	558	0
comp31370_c0_seq1	C	gnl|CDD|36709 KOG1496, KOG1496, KOG1496, Malate dehydrogenase [Energy production and conversion].	558	0
comp31589_c0_seq1	C	gnl|CDD|37869 KOG2658, KOG2658, KOG2658, NADH:ubiquinone oxidoreductase, NDUFV1/51kDa subunit [Energy production and conversion].	853	0
comp31704_c0_seq2	C	gnl|CDD|35971 KOG0752, KOG0752, KOG0752, Mitochondrial solute carrier protein [Energy production and conversion].	341	1e-104
comp31704_c0_seq2	C	gnl|CDD|35968 KOG0749, KOG0749, KOG0749, Mitochondrial ADP/ATP carrier proteins [Energy production and conversion].	147	3e-37
comp31704_c0_seq2	C	gnl|CDD|35977 KOG0758, KOG0758, KOG0758, Mitochondrial carnitine-acylcarnitine carrier protein [Energy production and conversion].	139	2e-34
comp31763_c0_seq1	C	gnl|CDD|38466 KOG3256, KOG3256, KOG3256, NADH:ubiquinone oxidoreductase, NDUFS8/23 kDa subunit [Energy production and conversion].	323	1e-111
comp31868_c0_seq1	C	gnl|CDD|39157 KOG3954, KOG3954, KOG3954, Electron transfer flavoprotein, alpha subunit [Energy production and conversion].	488	1e-170
comp319177_c0_seq1	C	gnl|CDD|35971 KOG0752, KOG0752, KOG0752, Mitochondrial solute carrier protein [Energy production and conversion].	142	1e-43
comp319177_c0_seq1	C	gnl|CDD|35978 KOG0759, KOG0759, KOG0759, Mitochondrial oxoglutarate/malate carrier proteins [Energy production and conversion].	81.3	4e-20
comp319177_c0_seq1	C	gnl|CDD|35977 KOG0758, KOG0758, KOG0758, Mitochondrial carnitine-acylcarnitine carrier protein [Energy production and conversion].	78.6	4e-19
comp32052_c0_seq1	C	gnl|CDD|36839 KOG1626, KOG1626, KOG1626, Inorganic pyrophosphatase/Nucleosome remodeling factor, subunit NURF38 [Energy production and conversion].	422	5e-148
comp32096_c0_seq2	C	gnl|CDD|37970 KOG2759, KOG2759, KOG2759, Vacuolar H+-ATPase V1 sector, subunit H [Energy production and conversion].	647	0
comp32114_c0_seq1	C	gnl|CDD|37869 KOG2658, KOG2658, KOG2658, NADH:ubiquinone oxidoreductase, NDUFV1/51kDa subunit [Energy production and conversion].	853	0
comp32115_c0_seq1	C	gnl|CDD|37664 KOG2453, KOG2453, KOG2453, Aldehyde dehydrogenase [Energy production and conversion].	935	0
comp32115_c0_seq1	C	gnl|CDD|37661 KOG2450, KOG2450, KOG2450, Aldehyde dehydrogenase [Energy production and conversion].	284	4e-80
comp32115_c0_seq1	C	gnl|CDD|37662 KOG2451, KOG2451, KOG2451, Aldehyde dehydrogenase [Energy production and conversion].	266	4e-74
comp32128_c0_seq1	C	gnl|CDD|38076 KOG2865, KOG2865, KOG2865, NADH:ubiquinone oxidoreductase, NDUFA9/39kDa subunit [Energy production and conversion].	538	0
comp32155_c0_seq1	C	gnl|CDD|38010 KOG2799, KOG2799, KOG2799, Succinyl-CoA synthetase, beta subunit [Energy production and conversion].	646	0
comp32155_c0_seq1	C	gnl|CDD|36660 KOG1447, KOG1447, KOG1447, GTP-specific succinyl-CoA synthetase, beta subunit [Energy production and conversion].	461	7e-156
comp32256_c0_seq1	C	gnl|CDD|35970 KOG0751, KOG0751, KOG0751, Mitochondrial aspartate/glutamate carrier protein Aralar/Citrin (contains EF-hand Ca2+-binding domains) [Energy production and conversion].	1111	0
comp32256_c0_seq1	C	gnl|CDD|35969 KOG0750, KOG0750, KOG0750, Mitochondrial solute carrier protein [Energy production and conversion].	213	1e-58
comp32256_c0_seq1	C	gnl|CDD|35977 KOG0758, KOG0758, KOG0758, Mitochondrial carnitine-acylcarnitine carrier protein [Energy production and conversion].	174	2e-45
comp32256_c0_seq1	C	gnl|CDD|35973 KOG0754, KOG0754, KOG0754, Mitochondrial oxodicarboxylate carrier protein [Energy production and conversion].	169	8e-44
comp32354_c0_seq3	C	gnl|CDD|35978 KOG0759, KOG0759, KOG0759, Mitochondrial oxoglutarate/malate carrier proteins [Energy production and conversion].	400	2e-136
comp32354_c0_seq3	C	gnl|CDD|35972 KOG0753, KOG0753, KOG0753, Mitochondrial fatty acid anion carrier protein/Uncoupling protein [Energy production and conversion].	258	5e-81
comp32354_c0_seq3	C	gnl|CDD|35974 KOG0755, KOG0755, KOG0755, Mitochondrial oxaloacetate carrier protein [Energy production and conversion].	196	1e-57
comp32354_c0_seq3	C	gnl|CDD|35971 KOG0752, KOG0752, KOG0752, Mitochondrial solute carrier protein [Energy production and conversion].	142	2e-38
comp32355_c0_seq3	C	gnl|CDD|37493 KOG2282, KOG2282, KOG2282, NADH-ubiquinone oxidoreductase, NDUFS1/75 kDa subunit [Energy production and conversion].	1271	0
comp32383_c0_seq2	C	gnl|CDD|38599 KOG3389, KOG3389, KOG3389, NADH:ubiquinone oxidoreductase, NDUFS4/18 kDa subunit [Energy production and conversion].	244	2e-81
comp32394_c0_seq1	C	gnl|CDD|39934 KOG4737, KOG4737, KOG4737, ATPase membrane sector associated protein [Energy production and conversion].	454	2e-155
comp324067_c0_seq1	C	gnl|CDD|38825 KOG3619, KOG3619, KOG3619, Adenylate/guanylate cyclase [Energy production and conversion].	168	3e-55
comp32501_c0_seq1	C	gnl|CDD|39832 KOG4632, KOG4632, KOG4632, NADH:ubiquinone oxidoreductase, NDUFB5/SGDH subunit [Energy production and conversion].	199	5e-60
comp32985_c0_seq1	C	gnl|CDD|35778 KOG0558, KOG0558, KOG0558, Dihydrolipoamide transacylase (alpha-keto acid dehydrogenase E2 subunit) [Energy production and conversion].	730	0
comp32991_c0_seq1	C	gnl|CDD|37661 KOG2450, KOG2450, KOG2450, Aldehyde dehydrogenase [Energy production and conversion].	751	0
comp32991_c0_seq1	C	gnl|CDD|37662 KOG2451, KOG2451, KOG2451, Aldehyde dehydrogenase [Energy production and conversion].	387	2e-124
comp33034_c0_seq1	C	gnl|CDD|38710 KOG3500, KOG3500, KOG3500, Vacuolar H+-ATPase V0 sector, subunit M9.7 (M9.2) [Energy production and conversion].	141	6e-40
comp33079_c0_seq1	C	gnl|CDD|35972 KOG0753, KOG0753, KOG0753, Mitochondrial fatty acid anion carrier protein/Uncoupling protein [Energy production and conversion].	393	2e-123
comp33079_c0_seq1	C	gnl|CDD|35978 KOG0759, KOG0759, KOG0759, Mitochondrial oxoglutarate/malate carrier proteins [Energy production and conversion].	228	1e-63
comp33079_c0_seq1	C	gnl|CDD|35971 KOG0752, KOG0752, KOG0752, Mitochondrial solute carrier protein [Energy production and conversion].	195	8e-53
comp33101_c0_seq1	C	gnl|CDD|35972 KOG0753, KOG0753, KOG0753, Mitochondrial fatty acid anion carrier protein/Uncoupling protein [Energy production and conversion].	393	4e-123
comp33101_c0_seq1	C	gnl|CDD|35978 KOG0759, KOG0759, KOG0759, Mitochondrial oxoglutarate/malate carrier proteins [Energy production and conversion].	228	1e-63
comp33101_c0_seq1	C	gnl|CDD|35971 KOG0752, KOG0752, KOG0752, Mitochondrial solute carrier protein [Energy production and conversion].	195	1e-52
comp33176_c0_seq2	C	gnl|CDD|37661 KOG2450, KOG2450, KOG2450, Aldehyde dehydrogenase [Energy production and conversion].	583	0
comp33176_c0_seq2	C	gnl|CDD|37662 KOG2451, KOG2451, KOG2451, Aldehyde dehydrogenase [Energy production and conversion].	390	5e-118
comp33369_c0_seq1	C	gnl|CDD|39970 KOG4773, KOG4773, KOG4773, NADPH oxidase [Energy production and conversion].	390	6e-133
comp33428_c0_seq2	C	gnl|CDD|36471 KOG1257, KOG1257, KOG1257, NADP+-dependent malic enzyme [Energy production and conversion].	893	0
comp33543_c0_seq4	C	gnl|CDD|38169 KOG2958, KOG2958, KOG2958, Galactose-1-phosphate uridylyltransferase [Energy production and conversion].	519	3e-179
comp33570_c0_seq1	C	gnl|CDD|35977 KOG0758, KOG0758, KOG0758, Mitochondrial carnitine-acylcarnitine carrier protein [Energy production and conversion].	280	6e-86
comp33570_c0_seq1	C	gnl|CDD|35981 KOG0762, KOG0762, KOG0762, Mitochondrial carrier protein [Energy production and conversion].	251	6e-75
comp33570_c0_seq1	C	gnl|CDD|35971 KOG0752, KOG0752, KOG0752, Mitochondrial solute carrier protein [Energy production and conversion].	161	4e-43
comp33577_c0_seq1	C	gnl|CDD|37922 KOG2711, KOG2711, KOG2711, Glycerol-3-phosphate dehydrogenase/dihydroxyacetone 3-phosphate reductase [Energy production and conversion].	513	1e-174
comp3359_c0_seq1	C	gnl|CDD|36788 KOG1575, KOG1575, KOG1575, Voltage-gated shaker-like K+ channel, subunit beta/KCNAB [Energy production and conversion].	84	7e-23
comp3359_c0_seq1	C	gnl|CDD|36789 KOG1576, KOG1576, KOG1576, Predicted oxidoreductase [Energy production and conversion].	55.8	5e-12
comp33761_c0_seq1	C	gnl|CDD|36567 KOG1353, KOG1353, KOG1353, F0F1-type ATP synthase, alpha subunit [Energy production and conversion].	409	2e-132
comp33792_c0_seq1	C	gnl|CDD|38676 KOG3466, KOG3466, KOG3466, NADH:ubiquinone oxidoreductase, NDUFB9/B22 subunit [Energy production and conversion].	254	4e-81
comp33826_c0_seq1	C	gnl|CDD|38084 KOG2873, KOG2873, KOG2873, Ubiquinol cytochrome c reductase assembly protein CBP3 [Energy production and conversion].	315	9e-98
comp33909_c0_seq1	C	gnl|CDD|36469 KOG1255, KOG1255, KOG1255, Succinyl-CoA synthetase, alpha subunit [Energy production and conversion].	426	2e-146
comp33962_c0_seq1	C	gnl|CDD|35745 KOG0525, KOG0525, KOG0525, Branched chain alpha-keto acid dehydrogenase E1, beta subunit [Energy production and conversion].	641	0
comp33962_c0_seq1	C	gnl|CDD|35744 KOG0524, KOG0524, KOG0524, Pyruvate dehydrogenase E1, beta subunit [Energy production and conversion].	234	9e-71
comp34247_c0_seq1	C	gnl|CDD|35986 KOG0767, KOG0767, KOG0767, Mitochondrial phosphate carrier protein [Energy production and conversion].	541	0
comp34247_c0_seq1	C	gnl|CDD|35978 KOG0759, KOG0759, KOG0759, Mitochondrial oxoglutarate/malate carrier proteins [Energy production and conversion].	113	2e-27
comp34335_c0_seq1	C	gnl|CDD|35779 KOG0559, KOG0559, KOG0559, Dihydrolipoamide succinyltransferase (2-oxoglutarate dehydrogenase, E2 subunit) [Energy production and conversion].	598	0
comp34367_c0_seq1	C	gnl|CDD|39280 KOG4077, KOG4077, KOG4077, Cytochrome c oxidase, subunit Va/COX6 [Energy production and conversion].	204	1e-66
comp34423_c0_seq1	C	gnl|CDD|35453 KOG0232, KOG0232, KOG0232, Vacuolar H+-ATPase V0 sector, subunits c/c' [Energy production and conversion].	181	1e-49
comp34469_c0_seq1	C	gnl|CDD|36469 KOG1255, KOG1255, KOG1255, Succinyl-CoA synthetase, alpha subunit [Energy production and conversion].	426	6e-148
comp345386_c0_seq1	C	gnl|CDD|36373 KOG1158, KOG1158, KOG1158, NADP/FAD dependent oxidoreductase [Energy production and conversion].	140	3e-44
comp345386_c0_seq1	C	gnl|CDD|36374 KOG1159, KOG1159, KOG1159, NADP-dependent flavoprotein reductase [Energy production and conversion].	77	1e-19
comp34771_c0_seq5	C	gnl|CDD|35979 KOG0760, KOG0760, KOG0760, Mitochondrial carrier protein MRS3/4 [Energy production and conversion].	283	1e-77
comp34771_c0_seq5	C	gnl|CDD|35971 KOG0752, KOG0752, KOG0752, Mitochondrial solute carrier protein [Energy production and conversion].	94.7	7e-20
comp34779_c0_seq1	C	gnl|CDD|39278 KOG4075, KOG4075, KOG4075, Cytochrome c oxidase, subunit IV/COX5b [Energy production and conversion].	206	3e-67
comp34782_c0_seq1	C	gnl|CDD|38120 KOG2909, KOG2909, KOG2909, Vacuolar H+-ATPase V1 sector, subunit C [Energy production and conversion].	518	2e-160
comp34800_c0_seq1	C	gnl|CDD|35977 KOG0758, KOG0758, KOG0758, Mitochondrial carnitine-acylcarnitine carrier protein [Energy production and conversion].	100	1e-21
comp34880_c0_seq1	C	gnl|CDD|35755 KOG0535, KOG0535, KOG0535, Sulfite oxidase, molybdopterin-binding component [Energy production and conversion].	576	0
comp34880_c0_seq1	C	gnl|CDD|39776 KOG4576, KOG4576, KOG4576, Sulfite oxidase, heme-binding component [Energy production and conversion].	155	5e-40
comp34959_c0_seq3	C	gnl|CDD|38562 KOG3352, KOG3352, KOG3352, Cytochrome c oxidase, subunit Vb/COX4 [Energy production and conversion].	187	2e-57
comp35130_c0_seq1	C	gnl|CDD|35971 KOG0752, KOG0752, KOG0752, Mitochondrial solute carrier protein [Energy production and conversion].	283	2e-90
comp35130_c0_seq1	C	gnl|CDD|35983 KOG0764, KOG0764, KOG0764, Mitochondrial FAD carrier protein [Energy production and conversion].	175	4e-50
comp35130_c0_seq1	C	gnl|CDD|35968 KOG0749, KOG0749, KOG0749, Mitochondrial ADP/ATP carrier proteins [Energy production and conversion].	167	3e-47
comp35384_c0_seq1	C	gnl|CDD|35984 KOG0765, KOG0765, KOG0765, Predicted mitochondrial carrier protein [Energy production and conversion].	464	2e-153
comp35384_c0_seq1	C	gnl|CDD|35971 KOG0752, KOG0752, KOG0752, Mitochondrial solute carrier protein [Energy production and conversion].	142	1e-35
comp35384_c0_seq1	C	gnl|CDD|35983 KOG0764, KOG0764, KOG0764, Mitochondrial FAD carrier protein [Energy production and conversion].	129	1e-31
comp35384_c0_seq1	C	gnl|CDD|35979 KOG0760, KOG0760, KOG0760, Mitochondrial carrier protein MRS3/4 [Energy production and conversion].	128	3e-31
comp35481_c0_seq1	C	gnl|CDD|38010 KOG2799, KOG2799, KOG2799, Succinyl-CoA synthetase, beta subunit [Energy production and conversion].	646	0
comp35481_c0_seq1	C	gnl|CDD|36660 KOG1447, KOG1447, KOG1447, GTP-specific succinyl-CoA synthetase, beta subunit [Energy production and conversion].	461	2e-151
comp35486_c0_seq1	C	gnl|CDD|39026 KOG3822, KOG3822, KOG3822, Succinyl-CoA:alpha-ketoacid-CoA transferase [Energy production and conversion].	911	0
comp35533_c0_seq1	C	gnl|CDD|37661 KOG2450, KOG2450, KOG2450, Aldehyde dehydrogenase [Energy production and conversion].	672	0
comp35533_c0_seq1	C	gnl|CDD|37662 KOG2451, KOG2451, KOG2451, Aldehyde dehydrogenase [Energy production and conversion].	352	4e-110
comp355532_c0_seq1	C	gnl|CDD|35972 KOG0753, KOG0753, KOG0753, Mitochondrial fatty acid anion carrier protein/Uncoupling protein [Energy production and conversion].	244	2e-83
comp355532_c0_seq1	C	gnl|CDD|35978 KOG0759, KOG0759, KOG0759, Mitochondrial oxoglutarate/malate carrier proteins [Energy production and conversion].	124	2e-36
comp355532_c0_seq1	C	gnl|CDD|35971 KOG0752, KOG0752, KOG0752, Mitochondrial solute carrier protein [Energy production and conversion].	99	1e-26
comp355532_c0_seq1	C	gnl|CDD|35974 KOG0755, KOG0755, KOG0755, Mitochondrial oxaloacetate carrier protein [Energy production and conversion].	97.8	4e-26
comp35642_c0_seq2	C	gnl|CDD|35969 KOG0750, KOG0750, KOG0750, Mitochondrial solute carrier protein [Energy production and conversion].	409	7e-135
comp35642_c0_seq2	C	gnl|CDD|35971 KOG0752, KOG0752, KOG0752, Mitochondrial solute carrier protein [Energy production and conversion].	142	2e-36
comp357203_c0_seq1	C	gnl|CDD|38710 KOG3500, KOG3500, KOG3500, Vacuolar H+-ATPase V0 sector, subunit M9.7 (M9.2) [Energy production and conversion].	130	3e-38
comp35724_c0_seq1	C	gnl|CDD|38788 KOG3581, KOG3581, KOG3581, Creatine kinases [Energy production and conversion].	552	0
comp35745_c0_seq1	C	gnl|CDD|39026 KOG3822, KOG3822, KOG3822, Succinyl-CoA:alpha-ketoacid-CoA transferase [Energy production and conversion].	911	0
comp35756_c0_seq2	C	gnl|CDD|35987 KOG0768, KOG0768, KOG0768, Mitochondrial carrier protein PET8 [Energy production and conversion].	226	1e-67
comp35756_c0_seq2	C	gnl|CDD|35971 KOG0752, KOG0752, KOG0752, Mitochondrial solute carrier protein [Energy production and conversion].	105	6e-25
comp35759_c0_seq1	C	gnl|CDD|37970 KOG2759, KOG2759, KOG2759, Vacuolar H+-ATPase V1 sector, subunit H [Energy production and conversion].	647	0
comp35817_c0_seq3	C	gnl|CDD|35978 KOG0759, KOG0759, KOG0759, Mitochondrial oxoglutarate/malate carrier proteins [Energy production and conversion].	417	2e-139
comp35817_c0_seq3	C	gnl|CDD|35972 KOG0753, KOG0753, KOG0753, Mitochondrial fatty acid anion carrier protein/Uncoupling protein [Energy production and conversion].	268	2e-82
comp35817_c0_seq3	C	gnl|CDD|35974 KOG0755, KOG0755, KOG0755, Mitochondrial oxaloacetate carrier protein [Energy production and conversion].	207	1e-59
comp35817_c0_seq3	C	gnl|CDD|35971 KOG0752, KOG0752, KOG0752, Mitochondrial solute carrier protein [Energy production and conversion].	151	4e-40
comp35882_c0_seq1	C	gnl|CDD|38519 KOG3309, KOG3309, KOG3309, Ferredoxin [Energy production and conversion].	169	7e-47
comp35892_c0_seq1	C	gnl|CDD|36900 KOG1687, KOG1687, KOG1687, NADH-ubiquinone oxidoreductase, NUFS7/PSST/20 kDa subunit [Energy production and conversion].	297	8e-101
comp359353_c0_seq1	C	gnl|CDD|35971 KOG0752, KOG0752, KOG0752, Mitochondrial solute carrier protein [Energy production and conversion].	104	2e-30
comp359353_c0_seq1	C	gnl|CDD|35983 KOG0764, KOG0764, KOG0764, Mitochondrial FAD carrier protein [Energy production and conversion].	65.9	8e-16
comp359353_c0_seq1	C	gnl|CDD|35972 KOG0753, KOG0753, KOG0753, Mitochondrial fatty acid anion carrier protein/Uncoupling protein [Energy production and conversion].	63.9	4e-15
comp35937_c0_seq2	C	gnl|CDD|37661 KOG2450, KOG2450, KOG2450, Aldehyde dehydrogenase [Energy production and conversion].	532	1e-175
comp35937_c0_seq2	C	gnl|CDD|37662 KOG2451, KOG2451, KOG2451, Aldehyde dehydrogenase [Energy production and conversion].	290	9e-85
comp359736_c0_seq1	C	gnl|CDD|35972 KOG0753, KOG0753, KOG0753, Mitochondrial fatty acid anion carrier protein/Uncoupling protein [Energy production and conversion].	167	5e-55
comp359736_c0_seq1	C	gnl|CDD|35974 KOG0755, KOG0755, KOG0755, Mitochondrial oxaloacetate carrier protein [Energy production and conversion].	95.1	1e-26
comp359736_c0_seq1	C	gnl|CDD|35978 KOG0759, KOG0759, KOG0759, Mitochondrial oxoglutarate/malate carrier proteins [Energy production and conversion].	94	4e-26
comp359736_c0_seq1	C	gnl|CDD|35971 KOG0752, KOG0752, KOG0752, Mitochondrial solute carrier protein [Energy production and conversion].	69.7	7e-17
comp359736_c0_seq1	C	gnl|CDD|35983 KOG0764, KOG0764, KOG0764, Mitochondrial FAD carrier protein [Energy production and conversion].	67.4	4e-16
comp36032_c0_seq1	C	gnl|CDD|36531 KOG1317, KOG1317, KOG1317, Fumarase [Energy production and conversion].	857	0
comp36123_c0_seq1	C	gnl|CDD|39280 KOG4077, KOG4077, KOG4077, Cytochrome c oxidase, subunit Va/COX6 [Energy production and conversion].	204	2e-65
comp36161_c0_seq1	C	gnl|CDD|35971 KOG0752, KOG0752, KOG0752, Mitochondrial solute carrier protein [Energy production and conversion].	283	8e-87
comp36161_c0_seq1	C	gnl|CDD|35983 KOG0764, KOG0764, KOG0764, Mitochondrial FAD carrier protein [Energy production and conversion].	175	1e-47
comp36161_c0_seq1	C	gnl|CDD|35968 KOG0749, KOG0749, KOG0749, Mitochondrial ADP/ATP carrier proteins [Energy production and conversion].	167	6e-45
comp36438_c0_seq1	C	gnl|CDD|36373 KOG1158, KOG1158, KOG1158, NADP/FAD dependent oxidoreductase [Energy production and conversion].	669	0
comp36438_c0_seq1	C	gnl|CDD|36374 KOG1159, KOG1159, KOG1159, NADP-dependent flavoprotein reductase [Energy production and conversion].	361	9e-112
comp36457_c0_seq1	C	gnl|CDD|36531 KOG1317, KOG1317, KOG1317, Fumarase [Energy production and conversion].	857	0
comp36462_c0_seq1	C	gnl|CDD|37661 KOG2450, KOG2450, KOG2450, Aldehyde dehydrogenase [Energy production and conversion].	741	0
comp36462_c0_seq1	C	gnl|CDD|37662 KOG2451, KOG2451, KOG2451, Aldehyde dehydrogenase [Energy production and conversion].	397	3e-128
comp36476_c0_seq1	C	gnl|CDD|37661 KOG2450, KOG2450, KOG2450, Aldehyde dehydrogenase [Energy production and conversion].	741	0
comp36476_c0_seq1	C	gnl|CDD|37662 KOG2451, KOG2451, KOG2451, Aldehyde dehydrogenase [Energy production and conversion].	397	5e-128
comp36539_c0_seq1	C	gnl|CDD|36707 KOG1494, KOG1494, KOG1494, NAD-dependent malate dehydrogenase [Energy production and conversion].	540	0
comp365461_c0_seq1	C	gnl|CDD|39061 KOG3857, KOG3857, KOG3857, Alcohol dehydrogenase, class IV [Energy production and conversion].	234	2e-79
comp36626_c0_seq1	C	gnl|CDD|36832 KOG1619, KOG1619, KOG1619, Cytochrome b [Energy production and conversion].	275	8e-80
comp366318_c0_seq1	C	gnl|CDD|35972 KOG0753, KOG0753, KOG0753, Mitochondrial fatty acid anion carrier protein/Uncoupling protein [Energy production and conversion].	223	4e-75
comp366318_c0_seq1	C	gnl|CDD|35971 KOG0752, KOG0752, KOG0752, Mitochondrial solute carrier protein [Energy production and conversion].	99.4	5e-27
comp366318_c0_seq1	C	gnl|CDD|35978 KOG0759, KOG0759, KOG0759, Mitochondrial oxoglutarate/malate carrier proteins [Energy production and conversion].	90.5	1e-23
comp366318_c0_seq1	C	gnl|CDD|35974 KOG0755, KOG0755, KOG0755, Mitochondrial oxaloacetate carrier protein [Energy production and conversion].	78.2	5e-19
comp366499_c0_seq1	C	gnl|CDD|35972 KOG0753, KOG0753, KOG0753, Mitochondrial fatty acid anion carrier protein/Uncoupling protein [Energy production and conversion].	243	5e-83
comp366499_c0_seq1	C	gnl|CDD|35978 KOG0759, KOG0759, KOG0759, Mitochondrial oxoglutarate/malate carrier proteins [Energy production and conversion].	133	5e-40
comp366499_c0_seq1	C	gnl|CDD|35974 KOG0755, KOG0755, KOG0755, Mitochondrial oxaloacetate carrier protein [Energy production and conversion].	125	4e-37
comp366499_c0_seq1	C	gnl|CDD|35971 KOG0752, KOG0752, KOG0752, Mitochondrial solute carrier protein [Energy production and conversion].	109	7e-31
comp366499_c0_seq1	C	gnl|CDD|35983 KOG0764, KOG0764, KOG0764, Mitochondrial FAD carrier protein [Energy production and conversion].	105	3e-29
comp36660_c0_seq1	C	gnl|CDD|36660 KOG1447, KOG1447, KOG1447, GTP-specific succinyl-CoA synthetase, beta subunit [Energy production and conversion].	689	0
comp36660_c0_seq1	C	gnl|CDD|38010 KOG2799, KOG2799, KOG2799, Succinyl-CoA synthetase, beta subunit [Energy production and conversion].	437	7e-146
comp36830_c0_seq1	C	gnl|CDD|38262 KOG3052, KOG3052, KOG3052, Cytochrome c1 [Energy production and conversion].	434	1e-148
comp36841_c0_seq1	C	gnl|CDD|35985 KOG0766, KOG0766, KOG0766, Predicted mitochondrial carrier protein [Energy production and conversion].	386	2e-121
comp36841_c0_seq1	C	gnl|CDD|35971 KOG0752, KOG0752, KOG0752, Mitochondrial solute carrier protein [Energy production and conversion].	167	1e-43
comp36841_c0_seq1	C	gnl|CDD|35973 KOG0754, KOG0754, KOG0754, Mitochondrial oxodicarboxylate carrier protein [Energy production and conversion].	137	8e-34
comp36841_c0_seq1	C	gnl|CDD|35979 KOG0760, KOG0760, KOG0760, Mitochondrial carrier protein MRS3/4 [Energy production and conversion].	130	1e-31
comp36849_c0_seq1	C	gnl|CDD|36373 KOG1158, KOG1158, KOG1158, NADP/FAD dependent oxidoreductase [Energy production and conversion].	275	7e-87
comp36854_c0_seq1	C	gnl|CDD|36707 KOG1494, KOG1494, KOG1494, NAD-dependent malate dehydrogenase [Energy production and conversion].	540	0
comp36908_c0_seq1	C	gnl|CDD|37661 KOG2450, KOG2450, KOG2450, Aldehyde dehydrogenase [Energy production and conversion].	578	0
comp36908_c0_seq1	C	gnl|CDD|37662 KOG2451, KOG2451, KOG2451, Aldehyde dehydrogenase [Energy production and conversion].	363	3e-115
comp36956_c0_seq1	C	gnl|CDD|37667 KOG2456, KOG2456, KOG2456, Aldehyde dehydrogenase [Energy production and conversion].	691	0
comp36979_c0_seq1	C	gnl|CDD|35779 KOG0559, KOG0559, KOG0559, Dihydrolipoamide succinyltransferase (2-oxoglutarate dehydrogenase, E2 subunit) [Energy production and conversion].	598	0
comp37026_c0_seq1	C	gnl|CDD|36373 KOG1158, KOG1158, KOG1158, NADP/FAD dependent oxidoreductase [Energy production and conversion].	245	2e-79
comp37050_c0_seq1	C	gnl|CDD|36884 KOG1671, KOG1671, KOG1671, Ubiquinol cytochrome c reductase, subunit RIP1 [Energy production and conversion].	306	5e-101
comp370816_c0_seq1	C	gnl|CDD|39332 KOG4129, KOG4129, KOG4129, Exopolyphosphatases and related proteins [Energy production and conversion].	144	9e-46
comp37083_c0_seq1	C	gnl|CDD|35755 KOG0535, KOG0535, KOG0535, Sulfite oxidase, molybdopterin-binding component [Energy production and conversion].	576	0
comp37083_c0_seq1	C	gnl|CDD|39776 KOG4576, KOG4576, KOG4576, Sulfite oxidase, heme-binding component [Energy production and conversion].	155	7e-40
comp37100_c0_seq1	C	gnl|CDD|38684 KOG3474, KOG3474, KOG3474, Molybdopterin converting factor, small subunit [Energy production and conversion].	58.2	1e-09
comp37101_c0_seq2	C	gnl|CDD|35987 KOG0768, KOG0768, KOG0768, Mitochondrial carrier protein PET8 [Energy production and conversion].	276	6e-87
comp37101_c0_seq2	C	gnl|CDD|35979 KOG0760, KOG0760, KOG0760, Mitochondrial carrier protein MRS3/4 [Energy production and conversion].	124	1e-31
comp37101_c0_seq2	C	gnl|CDD|35971 KOG0752, KOG0752, KOG0752, Mitochondrial solute carrier protein [Energy production and conversion].	124	1e-31
comp37152_c0_seq1	C	gnl|CDD|38684 KOG3474, KOG3474, KOG3474, Molybdopterin converting factor, small subunit [Energy production and conversion].	58.2	1e-09
comp371738_c0_seq1	C	gnl|CDD|36877 KOG1664, KOG1664, KOG1664, Vacuolar H+-ATPase V1 sector, subunit E [Energy production and conversion].	90.9	8e-26
comp37210_c0_seq2	C	gnl|CDD|38519 KOG3309, KOG3309, KOG3309, Ferredoxin [Energy production and conversion].	102	3e-26
comp372323_c0_seq1	C	gnl|CDD|35971 KOG0752, KOG0752, KOG0752, Mitochondrial solute carrier protein [Energy production and conversion].	85.1	1e-21
comp372724_c0_seq1	C	gnl|CDD|36788 KOG1575, KOG1575, KOG1575, Voltage-gated shaker-like K+ channel, subunit beta/KCNAB [Energy production and conversion].	209	3e-67
comp37339_c0_seq1	C	gnl|CDD|36708 KOG1495, KOG1495, KOG1495, Lactate dehydrogenase [Energy production and conversion].	342	1e-98
comp37409_c0_seq1	C	gnl|CDD|35745 KOG0525, KOG0525, KOG0525, Branched chain alpha-keto acid dehydrogenase E1, beta subunit [Energy production and conversion].	641	0
comp37409_c0_seq1	C	gnl|CDD|35744 KOG0524, KOG0524, KOG0524, Pyruvate dehydrogenase E1, beta subunit [Energy production and conversion].	234	1e-70
comp37454_c0_seq1	C	gnl|CDD|39833 KOG4633, KOG4633, KOG4633, NADH:ubiquinone oxidoreductase, NDUFB6/B17 subunit [Energy production and conversion].	115	8e-31
comp375990_c0_seq1	C	gnl|CDD|38825 KOG3619, KOG3619, KOG3619, Adenylate/guanylate cyclase [Energy production and conversion].	127	1e-39
comp37638_c0_seq1	C	gnl|CDD|35988 KOG0769, KOG0769, KOG0769, Predicted mitochondrial carrier protein [Energy production and conversion].	369	6e-118
comp37638_c0_seq1	C	gnl|CDD|35983 KOG0764, KOG0764, KOG0764, Mitochondrial FAD carrier protein [Energy production and conversion].	152	9e-40
comp37638_c0_seq1	C	gnl|CDD|35971 KOG0752, KOG0752, KOG0752, Mitochondrial solute carrier protein [Energy production and conversion].	120	8e-29
comp37753_c0_seq1	C	gnl|CDD|37794 KOG2583, KOG2583, KOG2583, Ubiquinol cytochrome c reductase, subunit QCR2 [Energy production and conversion].	461	1e-158
comp37777_c0_seq1	C	gnl|CDD|36660 KOG1447, KOG1447, KOG1447, GTP-specific succinyl-CoA synthetase, beta subunit [Energy production and conversion].	689	0
comp37777_c0_seq1	C	gnl|CDD|38010 KOG2799, KOG2799, KOG2799, Succinyl-CoA synthetase, beta subunit [Energy production and conversion].	437	2e-141
comp37802_c0_seq1	C	gnl|CDD|38084 KOG2873, KOG2873, KOG2873, Ubiquinol cytochrome c reductase assembly protein CBP3 [Energy production and conversion].	315	2e-94
comp38038_c0_seq2	C	gnl|CDD|38120 KOG2909, KOG2909, KOG2909, Vacuolar H+-ATPase V1 sector, subunit C [Energy production and conversion].	518	2e-160
comp38150_c0_seq2	C	gnl|CDD|38825 KOG3619, KOG3619, KOG3619, Adenylate/guanylate cyclase [Energy production and conversion].	632	0
comp38329_c0_seq1	C	gnl|CDD|38825 KOG3619, KOG3619, KOG3619, Adenylate/guanylate cyclase [Energy production and conversion].	1112	0
comp38390_c0_seq1	C	gnl|CDD|36832 KOG1619, KOG1619, KOG1619, Cytochrome b [Energy production and conversion].	268	2e-79
comp38577_c0_seq2	C	gnl|CDD|38575 KOG3365, KOG3365, KOG3365, NADH:ubiquinone oxidoreductase, NDUFA5/B13 subunit [Energy production and conversion].	168	7e-49
comp38577_c1_seq1	C	gnl|CDD|38575 KOG3365, KOG3365, KOG3365, NADH:ubiquinone oxidoreductase, NDUFA5/B13 subunit [Energy production and conversion].	168	7e-49
comp38633_c0_seq1	C	gnl|CDD|36832 KOG1619, KOG1619, KOG1619, Cytochrome b [Energy production and conversion].	268	2e-79
comp39065_c0_seq2	C	gnl|CDD|35778 KOG0558, KOG0558, KOG0558, Dihydrolipoamide transacylase (alpha-keto acid dehydrogenase E2 subunit) [Energy production and conversion].	624	0
comp39215_c0_seq1	C	gnl|CDD|38225 KOG3015, KOG3015, KOG3015, F1-ATP synthase assembly protein [Energy production and conversion].	286	8e-92
comp39218_c0_seq2	C	gnl|CDD|38825 KOG3619, KOG3619, KOG3619, Adenylate/guanylate cyclase [Energy production and conversion].	468	6e-157
comp39275_c0_seq2	C	gnl|CDD|38825 KOG3619, KOG3619, KOG3619, Adenylate/guanylate cyclase [Energy production and conversion].	602	0
comp39298_c0_seq1	C	gnl|CDD|39332 KOG4129, KOG4129, KOG4129, Exopolyphosphatases and related proteins [Energy production and conversion].	424	1e-133
comp39318_c0_seq6	C	gnl|CDD|36975 KOG1764, KOG1764, KOG1764, 5'-AMP-activated protein kinase, gamma subunit [Energy production and conversion].	373	8e-123
comp39347_c0_seq5	C	gnl|CDD|35979 KOG0760, KOG0760, KOG0760, Mitochondrial carrier protein MRS3/4 [Energy production and conversion].	282	2e-77
comp39347_c0_seq5	C	gnl|CDD|35987 KOG0768, KOG0768, KOG0768, Mitochondrial carrier protein PET8 [Energy production and conversion].	109	2e-24
comp39347_c0_seq5	C	gnl|CDD|35971 KOG0752, KOG0752, KOG0752, Mitochondrial solute carrier protein [Energy production and conversion].	93.6	1e-19
comp39353_c0_seq2	C	gnl|CDD|36975 KOG1764, KOG1764, KOG1764, 5'-AMP-activated protein kinase, gamma subunit [Energy production and conversion].	374	7e-125
comp39544_c0_seq1	C	gnl|CDD|35983 KOG0764, KOG0764, KOG0764, Mitochondrial FAD carrier protein [Energy production and conversion].	428	4e-140
comp39544_c0_seq1	C	gnl|CDD|35976 KOG0757, KOG0757, KOG0757, Mitochondrial carrier protein - Rim2p/Mrs12p [Energy production and conversion].	209	1e-58
comp39544_c0_seq1	C	gnl|CDD|35988 KOG0769, KOG0769, KOG0769, Predicted mitochondrial carrier protein [Energy production and conversion].	169	4e-45
comp39544_c0_seq1	C	gnl|CDD|35971 KOG0752, KOG0752, KOG0752, Mitochondrial solute carrier protein [Energy production and conversion].	164	2e-43
comp39667_c0_seq2	C	gnl|CDD|36739 KOG1526, KOG1526, KOG1526, NADP-dependent isocitrate dehydrogenase [Energy production and conversion].	791	0
comp39729_c0_seq1	C	gnl|CDD|35970 KOG0751, KOG0751, KOG0751, Mitochondrial aspartate/glutamate carrier protein Aralar/Citrin (contains EF-hand Ca2+-binding domains) [Energy production and conversion].	1139	0
comp39729_c0_seq1	C	gnl|CDD|35969 KOG0750, KOG0750, KOG0750, Mitochondrial solute carrier protein [Energy production and conversion].	221	3e-60
comp39729_c0_seq1	C	gnl|CDD|35977 KOG0758, KOG0758, KOG0758, Mitochondrial carnitine-acylcarnitine carrier protein [Energy production and conversion].	193	5e-51
comp39729_c0_seq1	C	gnl|CDD|35973 KOG0754, KOG0754, KOG0754, Mitochondrial oxodicarboxylate carrier protein [Energy production and conversion].	179	1e-46
comp39954_c0_seq3	C	gnl|CDD|35979 KOG0760, KOG0760, KOG0760, Mitochondrial carrier protein MRS3/4 [Energy production and conversion].	258	3e-71
comp39954_c0_seq3	C	gnl|CDD|35971 KOG0752, KOG0752, KOG0752, Mitochondrial solute carrier protein [Energy production and conversion].	82.8	2e-16
comp40045_c0_seq1	C	gnl|CDD|35969 KOG0750, KOG0750, KOG0750, Mitochondrial solute carrier protein [Energy production and conversion].	409	5e-141
comp40045_c0_seq1	C	gnl|CDD|35970 KOG0751, KOG0751, KOG0751, Mitochondrial aspartate/glutamate carrier protein Aralar/Citrin (contains EF-hand Ca2+-binding domains) [Energy production and conversion].	232	2e-68
comp40045_c0_seq1	C	gnl|CDD|35971 KOG0752, KOG0752, KOG0752, Mitochondrial solute carrier protein [Energy production and conversion].	142	2e-38
comp40067_c0_seq1	C	gnl|CDD|35777 KOG0557, KOG0557, KOG0557, Dihydrolipoamide acetyltransferase [Energy production and conversion].	516	8e-161
comp40171_c0_seq3	C	gnl|CDD|35971 KOG0752, KOG0752, KOG0752, Mitochondrial solute carrier protein [Energy production and conversion].	225	1e-63
comp40171_c0_seq3	C	gnl|CDD|35968 KOG0749, KOG0749, KOG0749, Mitochondrial ADP/ATP carrier proteins [Energy production and conversion].	134	2e-33
comp40171_c0_seq3	C	gnl|CDD|35979 KOG0760, KOG0760, KOG0760, Mitochondrial carrier protein MRS3/4 [Energy production and conversion].	134	3e-33
comp40264_c0_seq1	C	gnl|CDD|39306 KOG4103, KOG4103, KOG4103, Mitochondrial F1F0-ATP synthase, subunit g/ATP20 [Energy production and conversion].	163	4e-46
comp40264_c1_seq1	C	gnl|CDD|37661 KOG2450, KOG2450, KOG2450, Aldehyde dehydrogenase [Energy production and conversion].	532	3e-176
comp40264_c1_seq1	C	gnl|CDD|37662 KOG2451, KOG2451, KOG2451, Aldehyde dehydrogenase [Energy production and conversion].	290	5e-85
comp40344_c0_seq4	C	gnl|CDD|38225 KOG3015, KOG3015, KOG3015, F1-ATP synthase assembly protein [Energy production and conversion].	286	6e-91
comp40540_c0_seq2	C	gnl|CDD|35968 KOG0749, KOG0749, KOG0749, Mitochondrial ADP/ATP carrier proteins [Energy production and conversion].	520	0
comp40540_c0_seq2	C	gnl|CDD|35971 KOG0752, KOG0752, KOG0752, Mitochondrial solute carrier protein [Energy production and conversion].	202	2e-59
comp40573_c0_seq2	C	gnl|CDD|35968 KOG0749, KOG0749, KOG0749, Mitochondrial ADP/ATP carrier proteins [Energy production and conversion].	520	0
comp40573_c0_seq2	C	gnl|CDD|35971 KOG0752, KOG0752, KOG0752, Mitochondrial solute carrier protein [Energy production and conversion].	202	2e-59
comp40610_c0_seq3	C	gnl|CDD|38003 KOG2792, KOG2792, KOG2792, Putative cytochrome C oxidase assembly protein [Energy production and conversion].	305	2e-86
comp40664_c0_seq4	C	gnl|CDD|35971 KOG0752, KOG0752, KOG0752, Mitochondrial solute carrier protein [Energy production and conversion].	225	7e-66
comp40664_c0_seq4	C	gnl|CDD|35968 KOG0749, KOG0749, KOG0749, Mitochondrial ADP/ATP carrier proteins [Energy production and conversion].	134	2e-34
comp40664_c0_seq4	C	gnl|CDD|35979 KOG0760, KOG0760, KOG0760, Mitochondrial carrier protein MRS3/4 [Energy production and conversion].	134	3e-34
comp407096_c0_seq1	C	gnl|CDD|36565 KOG1351, KOG1351, KOG1351, Vacuolar H+-ATPase V1 sector, subunit B [Energy production and conversion].	238	1e-82
comp40711_c0_seq1	C	gnl|CDD|36739 KOG1526, KOG1526, KOG1526, NADP-dependent isocitrate dehydrogenase [Energy production and conversion].	791	0
comp40756_c0_seq2	C	gnl|CDD|38953 KOG3749, KOG3749, KOG3749, Phosphoenolpyruvate carboxykinase [Energy production and conversion].	1132	0
comp40911_c0_seq1	C	gnl|CDD|35982 KOG0763, KOG0763, KOG0763, Mitochondrial ornithine transporter [Energy production and conversion].	502	1e-174
comp40911_c0_seq1	C	gnl|CDD|35977 KOG0758, KOG0758, KOG0758, Mitochondrial carnitine-acylcarnitine carrier protein [Energy production and conversion].	230	1e-69
comp40911_c0_seq1	C	gnl|CDD|35971 KOG0752, KOG0752, KOG0752, Mitochondrial solute carrier protein [Energy production and conversion].	147	1e-39
comp40980_c0_seq1	C	gnl|CDD|37400 KOG2189, KOG2189, KOG2189, Vacuolar H+-ATPase V0 sector, subunit a [Energy production and conversion].	1152	0
comp41089_c0_seq1	C	gnl|CDD|35590 KOG0369, KOG0369, KOG0369, Pyruvate carboxylase [Energy production and conversion].	1951	0
comp41340_c0_seq3	C	gnl|CDD|38262 KOG3052, KOG3052, KOG3052, Cytochrome c1 [Energy production and conversion].	347	2e-112
comp41401_c0_seq1	C	gnl|CDD|37661 KOG2450, KOG2450, KOG2450, Aldehyde dehydrogenase [Energy production and conversion].	310	2e-95
comp41401_c0_seq1	C	gnl|CDD|37662 KOG2451, KOG2451, KOG2451, Aldehyde dehydrogenase [Energy production and conversion].	297	2e-90
comp41462_c0_seq1	C	gnl|CDD|36925 KOG1713, KOG1713, KOG1713, NADH-ubiquinone oxidoreductase, NDUFS3/30 kDa subunit [Energy production and conversion].	238	8e-72
comp41575_c0_seq2	C	gnl|CDD|35988 KOG0769, KOG0769, KOG0769, Predicted mitochondrial carrier protein [Energy production and conversion].	369	2e-118
comp41575_c0_seq2	C	gnl|CDD|35983 KOG0764, KOG0764, KOG0764, Mitochondrial FAD carrier protein [Energy production and conversion].	152	6e-40
comp41575_c0_seq2	C	gnl|CDD|35971 KOG0752, KOG0752, KOG0752, Mitochondrial solute carrier protein [Energy production and conversion].	120	7e-29
comp41615_c1_seq3	C	gnl|CDD|35978 KOG0759, KOG0759, KOG0759, Mitochondrial oxoglutarate/malate carrier proteins [Energy production and conversion].	393	7e-130
comp41615_c1_seq3	C	gnl|CDD|35972 KOG0753, KOG0753, KOG0753, Mitochondrial fatty acid anion carrier protein/Uncoupling protein [Energy production and conversion].	214	5e-62
comp41615_c1_seq3	C	gnl|CDD|35971 KOG0752, KOG0752, KOG0752, Mitochondrial solute carrier protein [Energy production and conversion].	112	9e-27
comp41723_c0_seq1	C	gnl|CDD|36925 KOG1713, KOG1713, KOG1713, NADH-ubiquinone oxidoreductase, NDUFS3/30 kDa subunit [Energy production and conversion].	238	2e-71
comp41731_c0_seq1	C	gnl|CDD|36900 KOG1687, KOG1687, KOG1687, NADH-ubiquinone oxidoreductase, NUFS7/PSST/20 kDa subunit [Energy production and conversion].	297	2e-100
comp41773_c0_seq1	C	gnl|CDD|39332 KOG4129, KOG4129, KOG4129, Exopolyphosphatases and related proteins [Energy production and conversion].	424	3e-140
comp41845_c1_seq5	C	gnl|CDD|38825 KOG3619, KOG3619, KOG3619, Adenylate/guanylate cyclase [Energy production and conversion].	660	0
comp419197_c0_seq1	C	gnl|CDD|38825 KOG3619, KOG3619, KOG3619, Adenylate/guanylate cyclase [Energy production and conversion].	74.7	2e-19
comp41964_c0_seq1	C	gnl|CDD|35979 KOG0760, KOG0760, KOG0760, Mitochondrial carrier protein MRS3/4 [Energy production and conversion].	258	3e-71
comp41964_c0_seq1	C	gnl|CDD|35971 KOG0752, KOG0752, KOG0752, Mitochondrial solute carrier protein [Energy production and conversion].	82.8	2e-16
comp41986_c0_seq1	C	gnl|CDD|35756 KOG0536, KOG0536, KOG0536, Flavohemoprotein b5+b5R [Energy production and conversion].	178	5e-48
comp42085_c0_seq1	C	gnl|CDD|39080 KOG3877, KOG3877, KOG3877, NADH:ubiquinone oxidoreductase, NDUFA10/42kDa subunit [Energy production and conversion].	424	1e-144
comp420874_c0_seq1	C	gnl|CDD|38825 KOG3619, KOG3619, KOG3619, Adenylate/guanylate cyclase [Energy production and conversion].	102	2e-28
comp42361_c0_seq1	C	gnl|CDD|37832 KOG2621, KOG2621, KOG2621, Prohibitins and stomatins of the PID superfamily [Energy production and conversion].	400	2e-132
comp42624_c0_seq1	C	gnl|CDD|39055 KOG3851, KOG3851, KOG3851, Sulfide:quinone oxidoreductase/flavo-binding protein [Energy production and conversion].	700	0
comp42825_c0_seq1	C	gnl|CDD|37493 KOG2282, KOG2282, KOG2282, NADH-ubiquinone oxidoreductase, NDUFS1/75 kDa subunit [Energy production and conversion].	1271	0
comp42843_c0_seq1	C	gnl|CDD|37922 KOG2711, KOG2711, KOG2711, Glycerol-3-phosphate dehydrogenase/dihydroxyacetone 3-phosphate reductase [Energy production and conversion].	513	3e-159
comp42906_c0_seq2	C	gnl|CDD|35756 KOG0536, KOG0536, KOG0536, Flavohemoprotein b5+b5R [Energy production and conversion].	178	5e-48
comp42947_c0_seq2	C	gnl|CDD|36839 KOG1626, KOG1626, KOG1626, Inorganic pyrophosphatase/Nucleosome remodeling factor, subunit NURF38 [Energy production and conversion].	422	9e-146
comp430638_c0_seq1	C	gnl|CDD|36373 KOG1158, KOG1158, KOG1158, NADP/FAD dependent oxidoreductase [Energy production and conversion].	159	3e-51
comp430638_c0_seq1	C	gnl|CDD|36374 KOG1159, KOG1159, KOG1159, NADP-dependent flavoprotein reductase [Energy production and conversion].	84	7e-22
comp43133_c0_seq1	C	gnl|CDD|37400 KOG2189, KOG2189, KOG2189, Vacuolar H+-ATPase V0 sector, subunit a [Energy production and conversion].	1172	0
comp43153_c0_seq1	C	gnl|CDD|38953 KOG3749, KOG3749, KOG3749, Phosphoenolpyruvate carboxykinase [Energy production and conversion].	1132	0
comp43173_c0_seq1	C	gnl|CDD|35590 KOG0369, KOG0369, KOG0369, Pyruvate carboxylase [Energy production and conversion].	1951	0
comp43243_c0_seq1	C	gnl|CDD|36565 KOG1351, KOG1351, KOG1351, Vacuolar H+-ATPase V1 sector, subunit B [Energy production and conversion].	983	0
comp43311_c0_seq1	C	gnl|CDD|35978 KOG0759, KOG0759, KOG0759, Mitochondrial oxoglutarate/malate carrier proteins [Energy production and conversion].	213	7e-61
comp43311_c0_seq1	C	gnl|CDD|35972 KOG0753, KOG0753, KOG0753, Mitochondrial fatty acid anion carrier protein/Uncoupling protein [Energy production and conversion].	130	2e-32
comp43311_c0_seq1	C	gnl|CDD|35971 KOG0752, KOG0752, KOG0752, Mitochondrial solute carrier protein [Energy production and conversion].	87.4	1e-18
comp43326_c0_seq1	C	gnl|CDD|36468 KOG1254, KOG1254, KOG1254, ATP-citrate lyase [Energy production and conversion].	980	0
comp43343_c0_seq1	C	gnl|CDD|39970 KOG4773, KOG4773, KOG4773, NADPH oxidase [Energy production and conversion].	335	2e-113
comp43463_c0_seq1	C	gnl|CDD|36567 KOG1353, KOG1353, KOG1353, F0F1-type ATP synthase, alpha subunit [Energy production and conversion].	409	5e-134
comp43507_c0_seq1	C	gnl|CDD|36468 KOG1254, KOG1254, KOG1254, ATP-citrate lyase [Energy production and conversion].	980	0
comp43601_c0_seq1	C	gnl|CDD|37832 KOG2621, KOG2621, KOG2621, Prohibitins and stomatins of the PID superfamily [Energy production and conversion].	400	7e-125
comp43689_c0_seq1	C	gnl|CDD|35983 KOG0764, KOG0764, KOG0764, Mitochondrial FAD carrier protein [Energy production and conversion].	314	4e-94
comp43689_c0_seq1	C	gnl|CDD|35976 KOG0757, KOG0757, KOG0757, Mitochondrial carrier protein - Rim2p/Mrs12p [Energy production and conversion].	169	5e-44
comp43689_c0_seq1	C	gnl|CDD|35971 KOG0752, KOG0752, KOG0752, Mitochondrial solute carrier protein [Energy production and conversion].	129	3e-31
comp43689_c0_seq1	C	gnl|CDD|35988 KOG0769, KOG0769, KOG0769, Predicted mitochondrial carrier protein [Energy production and conversion].	114	9e-27
comp437280_c0_seq1	C	gnl|CDD|35265 KOG0042, KOG0042, KOG0042, Glycerol-3-phosphate dehydrogenase [Energy production and conversion].	120	2e-36
comp43781_c0_seq1	C	gnl|CDD|35971 KOG0752, KOG0752, KOG0752, Mitochondrial solute carrier protein [Energy production and conversion].	340	3e-104
comp43781_c0_seq1	C	gnl|CDD|35983 KOG0764, KOG0764, KOG0764, Mitochondrial FAD carrier protein [Energy production and conversion].	147	4e-37
comp438162_c0_seq1	C	gnl|CDD|38825 KOG3619, KOG3619, KOG3619, Adenylate/guanylate cyclase [Energy production and conversion].	44.3	5e-08
comp43842_c0_seq1	C	gnl|CDD|35984 KOG0765, KOG0765, KOG0765, Predicted mitochondrial carrier protein [Energy production and conversion].	464	7e-159
comp43842_c0_seq1	C	gnl|CDD|35971 KOG0752, KOG0752, KOG0752, Mitochondrial solute carrier protein [Energy production and conversion].	142	1e-37
comp43842_c0_seq1	C	gnl|CDD|35983 KOG0764, KOG0764, KOG0764, Mitochondrial FAD carrier protein [Energy production and conversion].	129	2e-33
comp43842_c0_seq1	C	gnl|CDD|35979 KOG0760, KOG0760, KOG0760, Mitochondrial carrier protein MRS3/4 [Energy production and conversion].	128	7e-33
comp43928_c0_seq1	C	gnl|CDD|35983 KOG0764, KOG0764, KOG0764, Mitochondrial FAD carrier protein [Energy production and conversion].	62	3e-10
comp440515_c0_seq1	C	gnl|CDD|36373 KOG1158, KOG1158, KOG1158, NADP/FAD dependent oxidoreductase [Energy production and conversion].	90.1	1e-25
comp440515_c0_seq1	C	gnl|CDD|36374 KOG1159, KOG1159, KOG1159, NADP-dependent flavoprotein reductase [Energy production and conversion].	59.3	1e-13
comp44059_c0_seq1	C	gnl|CDD|38120 KOG2909, KOG2909, KOG2909, Vacuolar H+-ATPase V1 sector, subunit C [Energy production and conversion].	580	0
comp44094_c0_seq1	C	gnl|CDD|38235 KOG3025, KOG3025, KOG3025, Mitochondrial F1F0-ATP synthase, subunit c/ATP9/proteolipid [Energy production and conversion].	164	5e-49
comp44242_c0_seq1	C	gnl|CDD|35777 KOG0557, KOG0557, KOG0557, Dihydrolipoamide acetyltransferase [Energy production and conversion].	466	2e-154
comp44277_c0_seq1	C	gnl|CDD|36549 KOG1335, KOG1335, KOG1335, Dihydrolipoamide dehydrogenase [Energy production and conversion].	840	0
comp44293_c0_seq2	C	gnl|CDD|35971 KOG0752, KOG0752, KOG0752, Mitochondrial solute carrier protein [Energy production and conversion].	340	7e-110
comp44293_c0_seq2	C	gnl|CDD|35983 KOG0764, KOG0764, KOG0764, Mitochondrial FAD carrier protein [Energy production and conversion].	147	2e-39
comp44496_c0_seq1	C	gnl|CDD|37626 KOG2415, KOG2415, KOG2415, Electron transfer flavoprotein ubiquinone oxidoreductase [Energy production and conversion].	1092	0
comp44625_c0_seq1	C	gnl|CDD|35757 KOG0537, KOG0537, KOG0537, Cytochrome b5 [Energy production and conversion].	125	3e-32
comp44997_c0_seq2	C	gnl|CDD|38687 KOG3477, KOG3477, KOG3477, Putative cytochrome c oxidase, subunit COX19 [Energy production and conversion].	97.1	7e-24
comp45033_c0_seq3	C	gnl|CDD|38825 KOG3619, KOG3619, KOG3619, Adenylate/guanylate cyclase [Energy production and conversion].	555	6e-169
comp45047_c0_seq1	C	gnl|CDD|35777 KOG0557, KOG0557, KOG0557, Dihydrolipoamide acetyltransferase [Energy production and conversion].	516	1e-161
comp45065_c0_seq1	C	gnl|CDD|38687 KOG3477, KOG3477, KOG3477, Putative cytochrome c oxidase, subunit COX19 [Energy production and conversion].	97.1	4e-21
comp45201_c0_seq1	C	gnl|CDD|35777 KOG0557, KOG0557, KOG0557, Dihydrolipoamide acetyltransferase [Energy production and conversion].	466	1e-153
comp45226_c0_seq1	C	gnl|CDD|36565 KOG1351, KOG1351, KOG1351, Vacuolar H+-ATPase V1 sector, subunit B [Energy production and conversion].	983	0
comp45228_c0_seq1	C	gnl|CDD|37626 KOG2415, KOG2415, KOG2415, Electron transfer flavoprotein ubiquinone oxidoreductase [Energy production and conversion].	1092	0
comp45239_c0_seq2	C	gnl|CDD|39055 KOG3851, KOG3851, KOG3851, Sulfide:quinone oxidoreductase/flavo-binding protein [Energy production and conversion].	700	0
comp452615_c0_seq1	C	gnl|CDD|36373 KOG1158, KOG1158, KOG1158, NADP/FAD dependent oxidoreductase [Energy production and conversion].	75.9	1e-19
comp452789_c0_seq1	C	gnl|CDD|36565 KOG1351, KOG1351, KOG1351, Vacuolar H+-ATPase V1 sector, subunit B [Energy production and conversion].	180	2e-60
comp45287_c0_seq9	C	gnl|CDD|35980 KOG0761, KOG0761, KOG0761, Mitochondrial carrier protein CGI-69 [Energy production and conversion].	357	7e-107
comp45330_c0_seq1	C	gnl|CDD|36471 KOG1257, KOG1257, KOG1257, NADP+-dependent malic enzyme [Energy production and conversion].	892	0
comp45362_c0_seq6	C	gnl|CDD|35976 KOG0757, KOG0757, KOG0757, Mitochondrial carrier protein - Rim2p/Mrs12p [Energy production and conversion].	300	1e-91
comp45362_c0_seq6	C	gnl|CDD|35983 KOG0764, KOG0764, KOG0764, Mitochondrial FAD carrier protein [Energy production and conversion].	144	2e-37
comp45362_c0_seq6	C	gnl|CDD|35971 KOG0752, KOG0752, KOG0752, Mitochondrial solute carrier protein [Energy production and conversion].	115	8e-28
comp454030_c0_seq1	C	gnl|CDD|36565 KOG1351, KOG1351, KOG1351, Vacuolar H+-ATPase V1 sector, subunit B [Energy production and conversion].	149	5e-48
comp45463_c0_seq14	C	gnl|CDD|35981 KOG0762, KOG0762, KOG0762, Mitochondrial carrier protein [Energy production and conversion].	397	3e-115
comp45463_c0_seq14	C	gnl|CDD|35977 KOG0758, KOG0758, KOG0758, Mitochondrial carnitine-acylcarnitine carrier protein [Energy production and conversion].	224	7e-60
comp45463_c0_seq14	C	gnl|CDD|35983 KOG0764, KOG0764, KOG0764, Mitochondrial FAD carrier protein [Energy production and conversion].	155	1e-38
comp45463_c0_seq14	C	gnl|CDD|35971 KOG0752, KOG0752, KOG0752, Mitochondrial solute carrier protein [Energy production and conversion].	151	3e-37
comp454844_c0_seq1	C	gnl|CDD|36788 KOG1575, KOG1575, KOG1575, Voltage-gated shaker-like K+ channel, subunit beta/KCNAB [Energy production and conversion].	79.7	1e-21
comp45916_c0_seq1	C	gnl|CDD|39080 KOG3877, KOG3877, KOG3877, NADH:ubiquinone oxidoreductase, NDUFA10/42kDa subunit [Energy production and conversion].	424	5e-145
comp45968_c0_seq2	C	gnl|CDD|36471 KOG1257, KOG1257, KOG1257, NADP+-dependent malic enzyme [Energy production and conversion].	892	0
comp46243_c0_seq3	C	gnl|CDD|35976 KOG0757, KOG0757, KOG0757, Mitochondrial carrier protein - Rim2p/Mrs12p [Energy production and conversion].	300	2e-83
comp46243_c0_seq3	C	gnl|CDD|35983 KOG0764, KOG0764, KOG0764, Mitochondrial FAD carrier protein [Energy production and conversion].	144	5e-35
comp46243_c0_seq3	C	gnl|CDD|35971 KOG0752, KOG0752, KOG0752, Mitochondrial solute carrier protein [Energy production and conversion].	115	3e-26
comp46268_c0_seq1	C	gnl|CDD|38003 KOG2792, KOG2792, KOG2792, Putative cytochrome C oxidase assembly protein [Energy production and conversion].	337	3e-101
comp46400_c0_seq3	C	gnl|CDD|36374 KOG1159, KOG1159, KOG1159, NADP-dependent flavoprotein reductase [Energy production and conversion].	437	1e-142
comp46400_c0_seq3	C	gnl|CDD|36373 KOG1158, KOG1158, KOG1158, NADP/FAD dependent oxidoreductase [Energy production and conversion].	277	1e-81
comp46450_c0_seq2	C	gnl|CDD|38120 KOG2909, KOG2909, KOG2909, Vacuolar H+-ATPase V1 sector, subunit C [Energy production and conversion].	580	0
comp46504_c0_seq1	C	gnl|CDD|37661 KOG2450, KOG2450, KOG2450, Aldehyde dehydrogenase [Energy production and conversion].	578	0
comp46504_c0_seq1	C	gnl|CDD|37662 KOG2451, KOG2451, KOG2451, Aldehyde dehydrogenase [Energy production and conversion].	363	3e-106
comp46576_c0_seq1	C	gnl|CDD|36739 KOG1526, KOG1526, KOG1526, NADP-dependent isocitrate dehydrogenase [Energy production and conversion].	800	0
comp46623_c0_seq1	C	gnl|CDD|36739 KOG1526, KOG1526, KOG1526, NADP-dependent isocitrate dehydrogenase [Energy production and conversion].	800	0
comp46673_c0_seq1	C	gnl|CDD|38003 KOG2792, KOG2792, KOG2792, Putative cytochrome C oxidase assembly protein [Energy production and conversion].	335	1e-100
comp46751_c0_seq2	C	gnl|CDD|35981 KOG0762, KOG0762, KOG0762, Mitochondrial carrier protein [Energy production and conversion].	397	5e-117
comp46751_c0_seq2	C	gnl|CDD|35977 KOG0758, KOG0758, KOG0758, Mitochondrial carnitine-acylcarnitine carrier protein [Energy production and conversion].	224	3e-60
comp46751_c0_seq2	C	gnl|CDD|35983 KOG0764, KOG0764, KOG0764, Mitochondrial FAD carrier protein [Energy production and conversion].	155	8e-39
comp46751_c0_seq2	C	gnl|CDD|35971 KOG0752, KOG0752, KOG0752, Mitochondrial solute carrier protein [Energy production and conversion].	151	1e-37
comp467750_c0_seq1	C	gnl|CDD|36373 KOG1158, KOG1158, KOG1158, NADP/FAD dependent oxidoreductase [Energy production and conversion].	92	6e-26
comp46958_c0_seq6	C	gnl|CDD|36832 KOG1619, KOG1619, KOG1619, Cytochrome b [Energy production and conversion].	201	6e-55
comp47176_c0_seq1	C	gnl|CDD|36446 KOG1232, KOG1232, KOG1232, Proteins containing the FAD binding domain [Energy production and conversion].	644	0
comp47293_c0_seq6	C	gnl|CDD|38003 KOG2792, KOG2792, KOG2792, Putative cytochrome C oxidase assembly protein [Energy production and conversion].	305	2e-86
comp473420_c0_seq1	C	gnl|CDD|36373 KOG1158, KOG1158, KOG1158, NADP/FAD dependent oxidoreductase [Energy production and conversion].	84.3	1e-20
comp473420_c0_seq1	C	gnl|CDD|36374 KOG1159, KOG1159, KOG1159, NADP-dependent flavoprotein reductase [Energy production and conversion].	57	3e-11
comp473420_c0_seq1	C	gnl|CDD|36375 KOG1160, KOG1160, KOG1160, Fe-S oxidoreductase [Energy production and conversion].	51.6	2e-09
comp47477_c0_seq3	C	gnl|CDD|35980 KOG0761, KOG0761, KOG0761, Mitochondrial carrier protein CGI-69 [Energy production and conversion].	357	1e-105
comp47589_c0_seq3	C	gnl|CDD|37400 KOG2189, KOG2189, KOG2189, Vacuolar H+-ATPase V0 sector, subunit a [Energy production and conversion].	961	0
comp47642_c1_seq3	C	gnl|CDD|37400 KOG2189, KOG2189, KOG2189, Vacuolar H+-ATPase V0 sector, subunit a [Energy production and conversion].	961	0
comp47701_c0_seq5	C	gnl|CDD|37662 KOG2451, KOG2451, KOG2451, Aldehyde dehydrogenase [Energy production and conversion].	737	0
comp47701_c0_seq5	C	gnl|CDD|37661 KOG2450, KOG2450, KOG2450, Aldehyde dehydrogenase [Energy production and conversion].	400	1e-131
comp47809_c0_seq1	C	gnl|CDD|36549 KOG1335, KOG1335, KOG1335, Dihydrolipoamide dehydrogenase [Energy production and conversion].	840	0
comp48108_c0_seq1	C	gnl|CDD|36566 KOG1352, KOG1352, KOG1352, Vacuolar H+-ATPase V1 sector, subunit A [Energy production and conversion].	1187	0
comp481118_c0_seq1	C	gnl|CDD|35973 KOG0754, KOG0754, KOG0754, Mitochondrial oxodicarboxylate carrier protein [Energy production and conversion].	51.2	2e-10
comp48116_c0_seq1	C	gnl|CDD|36566 KOG1352, KOG1352, KOG1352, Vacuolar H+-ATPase V1 sector, subunit A [Energy production and conversion].	1187	0
comp48134_c0_seq6	C	gnl|CDD|36374 KOG1159, KOG1159, KOG1159, NADP-dependent flavoprotein reductase [Energy production and conversion].	345	2e-104
comp48198_c0_seq2	C	gnl|CDD|38825 KOG3619, KOG3619, KOG3619, Adenylate/guanylate cyclase [Energy production and conversion].	988	0
comp48277_c0_seq1	C	gnl|CDD|35757 KOG0537, KOG0537, KOG0537, Cytochrome b5 [Energy production and conversion].	125	2e-30
comp48316_c3_seq12	C	gnl|CDD|37667 KOG2456, KOG2456, KOG2456, Aldehyde dehydrogenase [Energy production and conversion].	691	0
comp48317_c0_seq1	C	gnl|CDD|38825 KOG3619, KOG3619, KOG3619, Adenylate/guanylate cyclase [Energy production and conversion].	528	2e-162
comp48337_c0_seq1	C	gnl|CDD|36446 KOG1232, KOG1232, KOG1232, Proteins containing the FAD binding domain [Energy production and conversion].	644	0
comp48514_c0_seq1	C	gnl|CDD|37661 KOG2450, KOG2450, KOG2450, Aldehyde dehydrogenase [Energy production and conversion].	347	4e-103
comp48514_c0_seq1	C	gnl|CDD|37662 KOG2451, KOG2451, KOG2451, Aldehyde dehydrogenase [Energy production and conversion].	198	8e-53
comp48575_c0_seq1	C	gnl|CDD|39966 KOG4769, KOG4769, KOG4769, Cytochrome c oxidase, subunit I [Energy production and conversion].	194	4e-55
comp48825_c1_seq1	C	gnl|CDD|39967 KOG4770, KOG4770, KOG4770, NADH dehydrogenase subunit 1 [Energy production and conversion].	321	7e-96
comp49130_c0_seq1	C	gnl|CDD|37400 KOG2189, KOG2189, KOG2189, Vacuolar H+-ATPase V0 sector, subunit a [Energy production and conversion].	1171	0
comp49226_c0_seq1	C	gnl|CDD|36975 KOG1764, KOG1764, KOG1764, 5'-AMP-activated protein kinase, gamma subunit [Energy production and conversion].	360	2e-107
comp49252_c0_seq1	C	gnl|CDD|39863 KOG4664, KOG4664, KOG4664, Cytochrome oxidase subunit III and related proteins [Energy production and conversion].	391	7e-129
comp49252_c0_seq1	C	gnl|CDD|39964 KOG4767, KOG4767, KOG4767, Cytochrome c oxidase, subunit II, and related proteins [Energy production and conversion].	244	1e-74
comp49252_c0_seq1	C	gnl|CDD|39864 KOG4665, KOG4665, KOG4665, ATP synthase F0 subunit 6 and related proteins [Energy production and conversion].	161	3e-41
comp49252_c0_seq1	C	gnl|CDD|39861 KOG4662, KOG4662, KOG4662, NADH dehydrogenase subunit 3 and related proteins [Energy production and conversion].	67.8	5e-12
comp49314_c0_seq1	C	gnl|CDD|39863 KOG4664, KOG4664, KOG4664, Cytochrome oxidase subunit III and related proteins [Energy production and conversion].	391	4e-120
comp49314_c0_seq1	C	gnl|CDD|39964 KOG4767, KOG4767, KOG4767, Cytochrome c oxidase, subunit II, and related proteins [Energy production and conversion].	244	2e-68
comp49314_c0_seq1	C	gnl|CDD|39864 KOG4665, KOG4665, KOG4665, ATP synthase F0 subunit 6 and related proteins [Energy production and conversion].	161	3e-41
comp49314_c0_seq1	C	gnl|CDD|39861 KOG4662, KOG4662, KOG4662, NADH dehydrogenase subunit 3 and related proteins [Energy production and conversion].	67.8	5e-12
[truncated: 25,658 more rows]
[truncated: 3 more columns]

## Sheet: 脂肪相关基因
comp171487_c0_seq1	IR	gnl|CDD|35282 KOG0059, KOG0059, KOG0059, Lipid exporter ABCA1 and related proteins, ABC superfamily [Lipid transport and metabolism, General function prediction only].	139	1e-42	ABCA1	ATP-binding cassette. subfamily A (ABC1). member 1	ko02010. ABC transporters;ko04975. Fat digestion and absorption;
comp200080_c0_seq1	IR	gnl|CDD|35282 KOG0059, KOG0059, KOG0059, Lipid exporter ABCA1 and related proteins, ABC superfamily [Lipid transport and metabolism, General function prediction only].	72.4	2e-18	ABCA1	ATP-binding cassette. subfamily A (ABC1). member 1	ko02010. ABC transporters;ko04975. Fat digestion and absorption;
comp34789_c0_seq1	IR	gnl|CDD|35282 KOG0059, KOG0059, KOG0059, Lipid exporter ABCA1 and related proteins, ABC superfamily [Lipid transport and metabolism, General function prediction only].	611	1e-179	ABCA1	ATP-binding cassette. subfamily A (ABC1). member 1	ko02010. ABC transporters;ko04975. Fat digestion and absorption;
comp293612_c0_seq1	IR	gnl|CDD|35282 KOG0059, KOG0059, KOG0059, Lipid exporter ABCA1 and related proteins, ABC superfamily [Lipid transport and metabolism, General function prediction only].	67.8	7e-17	ABCA10	ATP-binding cassette. subfamily A (ABC1). member 10	ko02010. ABC transporters;
comp307371_c0_seq1	IR	gnl|CDD|35282 KOG0059, KOG0059, KOG0059, Lipid exporter ABCA1 and related proteins, ABC superfamily [Lipid transport and metabolism, General function prediction only].	79	1e-18	ABCA10	ATP-binding cassette. subfamily A (ABC1). member 10	ko02010. ABC transporters;
comp545843_c0_seq1	IR	gnl|CDD|35282 KOG0059, KOG0059, KOG0059, Lipid exporter ABCA1 and related proteins, ABC superfamily [Lipid transport and metabolism, General function prediction only].	85.5	1e-22	ABCA10	ATP-binding cassette. subfamily A (ABC1). member 10
comp42118_c0_seq1	IR	gnl|CDD|35282 KOG0059, KOG0059, KOG0059, Lipid exporter ABCA1 and related proteins, ABC superfamily [Lipid transport and metabolism, General function prediction only].	648	0	ABCA2	ATP-binding cassette. subfamily A (ABC1). member 2
comp44339_c0_seq1	IR	gnl|CDD|35282 KOG0059, KOG0059, KOG0059, Lipid exporter ABCA1 and related proteins, ABC superfamily [Lipid transport and metabolism, General function prediction only].	648	0	ABCA2	ATP-binding cassette. subfamily A (ABC1). member 2
comp49082_c0_seq1	IR	gnl|CDD|35282 KOG0059, KOG0059, KOG0059, Lipid exporter ABCA1 and related proteins, ABC superfamily [Lipid transport and metabolism, General function prediction only].	624	0	ABCA3	ATP-binding cassette. subfamily A (ABC1). member 3
comp49403_c0_seq1	IR	gnl|CDD|35282 KOG0059, KOG0059, KOG0059, Lipid exporter ABCA1 and related proteins, ABC superfamily [Lipid transport and metabolism, General function prediction only].	624	0	ABCA3	ATP-binding cassette. subfamily A (ABC1). member 3
comp43877_c0_seq1	IR	gnl|CDD|35282 KOG0059, KOG0059, KOG0059, Lipid exporter ABCA1 and related proteins, ABC superfamily [Lipid transport and metabolism, General function prediction only].	644	0	ABCA5	ATP-binding cassette. subfamily A (ABC1). member 5
comp46166_c0_seq1	IR	gnl|CDD|35282 KOG0059, KOG0059, KOG0059, Lipid exporter ABCA1 and related proteins, ABC superfamily [Lipid transport and metabolism, General function prediction only].	644	0	ABCA5	ATP-binding cassette. subfamily A (ABC1). member 5
comp43464_c0_seq2	IR	gnl|CDD|35282 KOG0059, KOG0059, KOG0059, Lipid exporter ABCA1 and related proteins, ABC superfamily [Lipid transport and metabolism, General function prediction only].	633	0	ABCA6	ATP-binding cassette. subfamily A (ABC1). member 6
comp46481_c0_seq3	IR	gnl|CDD|35282 KOG0059, KOG0059, KOG0059, Lipid exporter ABCA1 and related proteins, ABC superfamily [Lipid transport and metabolism, General function prediction only].	375	6e-110	ABCA6	ATP-binding cassette. subfamily A (ABC1). member 6
comp19677_c0_seq1	IR	gnl|CDD|35282 KOG0059, KOG0059, KOG0059, Lipid exporter ABCA1 and related proteins, ABC superfamily [Lipid transport and metabolism, General function prediction only].	155	3e-47	ABCA7	ATP-binding cassette. subfamily A (ABC1). member 7	ko02010. ABC transporters;
comp225206_c0_seq1	IR	gnl|CDD|35282 KOG0059, KOG0059, KOG0059, Lipid exporter ABCA1 and related proteins, ABC superfamily [Lipid transport and metabolism, General function prediction only].	197	1e-62	ABCA7	ATP-binding cassette. subfamily A (ABC1). member 7	ko02010. ABC transporters;
comp348749_c0_seq1	IR	gnl|CDD|35282 KOG0059, KOG0059, KOG0059, Lipid exporter ABCA1 and related proteins, ABC superfamily [Lipid transport and metabolism, General function prediction only].	102	7e-30	ABCA7	ATP-binding cassette. subfamily A (ABC1). member 7	ko02010. ABC transporters;
comp349891_c0_seq1	IR	gnl|CDD|35282 KOG0059, KOG0059, KOG0059, Lipid exporter ABCA1 and related proteins, ABC superfamily [Lipid transport and metabolism, General function prediction only].	129	4e-39	ABCA7	ATP-binding cassette. subfamily A (ABC1). member 7	ko02010. ABC transporters;
comp360522_c0_seq1	IR	gnl|CDD|35282 KOG0059, KOG0059, KOG0059, Lipid exporter ABCA1 and related proteins, ABC superfamily [Lipid transport and metabolism, General function prediction only].	110	2e-29	ABCA7	ATP-binding cassette. subfamily A (ABC1). member 7	ko02010. ABC transporters;
comp433595_c0_seq1	IR	gnl|CDD|35282 KOG0059, KOG0059, KOG0059, Lipid exporter ABCA1 and related proteins, ABC superfamily [Lipid transport and metabolism, General function prediction only].	102	6e-29	ABCA7	ATP-binding cassette. subfamily A (ABC1). member 7
comp438153_c0_seq1	IR	gnl|CDD|35282 KOG0059, KOG0059, KOG0059, Lipid exporter ABCA1 and related proteins, ABC superfamily [Lipid transport and metabolism, General function prediction only].	67.4	1e-16	ABCA7	ATP-binding cassette. subfamily A (ABC1). member 7
comp607705_c0_seq1	IR	gnl|CDD|35282 KOG0059, KOG0059, KOG0059, Lipid exporter ABCA1 and related proteins, ABC superfamily [Lipid transport and metabolism, General function prediction only].	86.3	8e-23	ABCA7	ATP-binding cassette. subfamily A (ABC1). member 7
comp13738_c0_seq1	I	gnl|CDD|35287 KOG0064, KOG0064, KOG0064, Peroxisomal long-chain acyl-CoA transporter, ABC superfamily [Lipid transport and metabolism].	1025	0	ABCD1. ALD	ATP-binding cassette. subfamily D (ALD). member 1	ko02010. ABC transporters;ko04146. Peroxisome;
comp39739_c0_seq1	I	gnl|CDD|35287 KOG0064, KOG0064, KOG0064, Peroxisomal long-chain acyl-CoA transporter, ABC superfamily [Lipid transport and metabolism].	1059	0	ABCD1. ALD	ATP-binding cassette. subfamily D (ALD). member 1
comp43862_c0_seq1	I	gnl|CDD|35287 KOG0064, KOG0064, KOG0064, Peroxisomal long-chain acyl-CoA transporter, ABC superfamily [Lipid transport and metabolism].	572	0	ABCD3. PMP70	ATP-binding cassette. subfamily D (ALD). member 3
comp48657_c0_seq3	IR	gnl|CDD|35283 KOG0060, KOG0060, KOG0060, Long-chain acyl-CoA transporter, ABC superfamily (involved in peroxisome organization and biogenesis) [Lipid transport and metabolism, General function prediction only].	637	0	ABCD3. PMP70	ATP-binding cassette. subfamily D (ALD). member 3
comp49520_c0_seq5	IR	gnl|CDD|35283 KOG0060, KOG0060, KOG0060, Long-chain acyl-CoA transporter, ABC superfamily (involved in peroxisome organization and biogenesis) [Lipid transport and metabolism, General function prediction only].	696	0	ABCD4. PXMP1L	ATP-binding cassette. subfamily D (ALD). member 4
comp14752_c0_seq1	I	gnl|CDD|36603 KOG1389, KOG1389, KOG1389, 3-oxoacyl CoA thiolase [Lipid transport and metabolism].	649	0	ACAA1	acetyl-CoA acyltransferase 1	ko00071. Fatty acid metabolism;ko00280. Valine. leucine and isoleucine degradation;ko00362. Benzoate degradation;ko00592. alpha-Linolenic acid metabolism;ko01040. Biosynthesis of unsaturated fatty acids;ko03320. PPAR signaling pathway;ko04146. Peroxisome;
comp19668_c0_seq1	I	gnl|CDD|36603 KOG1389, KOG1389, KOG1389, 3-oxoacyl CoA thiolase [Lipid transport and metabolism].	649	0	ACAA1	acetyl-CoA acyltransferase 1	ko00071. Fatty acid metabolism;ko00280. Valine. leucine and isoleucine degradation;ko00362. Benzoate degradation;ko00592. alpha-Linolenic acid metabolism;ko01040. Biosynthesis of unsaturated fatty acids;ko03320. PPAR signaling pathway;ko04146. Peroxisome;
comp36146_c0_seq1	I	gnl|CDD|36605 KOG1391, KOG1391, KOG1391, Acetyl-CoA acetyltransferase [Lipid transport and metabolism].	715	0	ACAA2	acetyl-CoA acyltransferase 2	ko00062. Fatty acid elongation;ko00071. Fatty acid metabolism;ko00280. Valine. leucine and isoleucine degradation;ko00362. Benzoate degradation;
comp38531_c0_seq2	I	gnl|CDD|36605 KOG1391, KOG1391, KOG1391, Acetyl-CoA acetyltransferase [Lipid transport and metabolism].	715	0	ACAA2	acetyl-CoA acyltransferase 2
comp49200_c1_seq6	I	gnl|CDD|35589 KOG0368, KOG0368, KOG0368, Acetyl-CoA carboxylase [Lipid transport and metabolism].	3260	0	ACAC	acetyl-CoA carboxylase / biotin carboxylase
comp49218_c0_seq8	I	gnl|CDD|35589 KOG0368, KOG0368, KOG0368, Acetyl-CoA carboxylase [Lipid transport and metabolism].	1674	0	ACAC	acetyl-CoA carboxylase / biotin carboxylase
comp46680_c0_seq4	I	gnl|CDD|35362 KOG0140, KOG0140, KOG0140, Medium-chain acyl-CoA dehydrogenase [Lipid transport and metabolism].	345	1e-105	ACAD8	isobutyryl-CoA dehydrogenase
comp47972_c0_seq1	I	gnl|CDD|35362 KOG0140, KOG0140, KOG0140, Medium-chain acyl-CoA dehydrogenase [Lipid transport and metabolism].	442	1e-144	ACAD8	isobutyryl-CoA dehydrogenase
comp45324_c0_seq5	I	gnl|CDD|35359 KOG0137, KOG0137, KOG0137, Very-long-chain acyl-CoA dehydrogenase [Lipid transport and metabolism].	783	0	ACAD9	Acyl-CoA dehydrogenase family member 9
comp45817_c0_seq2	I	gnl|CDD|35359 KOG0137, KOG0137, KOG0137, Very-long-chain acyl-CoA dehydrogenase [Lipid transport and metabolism].	448	3e-154	ACAD9	Acyl-CoA dehydrogenase family member 9
comp196682_c0_seq1	EI	gnl|CDD|35363 KOG0141, KOG0141, KOG0141, Isovaleryl-CoA dehydrogenase [Amino acid transport and metabolism, Lipid transport and metabolism].	490	2e-171	ACADL	long-chain-acyl-CoA dehydrogenase	ko00071. Fatty acid metabolism;ko03320. PPAR signaling pathway;
comp226673_c0_seq1	I	gnl|CDD|35362 KOG0140, KOG0140, KOG0140, Medium-chain acyl-CoA dehydrogenase [Lipid transport and metabolism].	127	2e-37	ACADL	long-chain-acyl-CoA dehydrogenase	ko00071. Fatty acid metabolism;ko03320. PPAR signaling pathway;
comp304099_c0_seq1	I	gnl|CDD|35361 KOG0139, KOG0139, KOG0139, Short-chain acyl-CoA dehydrogenase [Lipid transport and metabolism].	66.2	2e-14	ACADL	long-chain-acyl-CoA dehydrogenase	ko00071. Fatty acid metabolism;ko03320. PPAR signaling pathway;
comp34821_c0_seq1	I	gnl|CDD|35362 KOG0140, KOG0140, KOG0140, Medium-chain acyl-CoA dehydrogenase [Lipid transport and metabolism].	650	0	ACADM. acd	acyl-CoA dehydrogenase	ko00071. Fatty acid metabolism;ko00280. Valine. leucine and isoleucine degradation;ko00410. beta-Alanine metabolism;ko00640. Propanoate metabolism;ko03320. PPAR signaling pathway;
comp38202_c0_seq1	I	gnl|CDD|35362 KOG0140, KOG0140, KOG0140, Medium-chain acyl-CoA dehydrogenase [Lipid transport and metabolism].	650	0	ACADM. acd	acyl-CoA dehydrogenase	ko00071. Fatty acid metabolism;ko00280. Valine. leucine and isoleucine degradation;ko00410. beta-Alanine metabolism;ko00640. Propanoate metabolism;ko03320. PPAR signaling pathway;
comp45628_c0_seq8	I	gnl|CDD|35361 KOG0139, KOG0139, KOG0139, Short-chain acyl-CoA dehydrogenase [Lipid transport and metabolism].	480	3e-161	ACADS. bcd	butyryl-CoA dehydrogenase
comp46223_c0_seq2	I	gnl|CDD|35361 KOG0139, KOG0139, KOG0139, Short-chain acyl-CoA dehydrogenase [Lipid transport and metabolism].	424	3e-142	ACADS. bcd	butyryl-CoA dehydrogenase
comp36230_c0_seq1	I	gnl|CDD|35361 KOG0139, KOG0139, KOG0139, Short-chain acyl-CoA dehydrogenase [Lipid transport and metabolism].	578	0	ACADSB	short/branched chain acyl-CoA dehydrogenase	ko00071. Fatty acid metabolism;ko00280. Valine. leucine and isoleucine degradation;
comp41053_c0_seq1	I	gnl|CDD|35361 KOG0139, KOG0139, KOG0139, Short-chain acyl-CoA dehydrogenase [Lipid transport and metabolism].	578	0	ACADSB	short/branched chain acyl-CoA dehydrogenase
comp10633_c0_seq2	I	gnl|CDD|35359 KOG0137, KOG0137, KOG0137, Very-long-chain acyl-CoA dehydrogenase [Lipid transport and metabolism].	436	5e-140	ACADVL	very long chain acyl-CoA dehydrogenase	ko00071. Fatty acid metabolism;
comp30278_c0_seq3	I	gnl|CDD|35359 KOG0137, KOG0137, KOG0137, Very-long-chain acyl-CoA dehydrogenase [Lipid transport and metabolism].	436	8e-140	ACADVL	very long chain acyl-CoA dehydrogenase	ko00071. Fatty acid metabolism;
comp268741_c0_seq1	I	gnl|CDD|37540 KOG2329, KOG2329, KOG2329, Alkaline ceramidase [Lipid transport and metabolism].	130	7e-37	ACER. ASAH3	alkaline ceramidase	ko00600. Sphingolipid metabolism;
comp301047_c0_seq1	I	gnl|CDD|37540 KOG2329, KOG2329, KOG2329, Alkaline ceramidase [Lipid transport and metabolism].	100	5e-29	ACER. ASAH3	alkaline ceramidase	ko00600. Sphingolipid metabolism;
comp417960_c0_seq1	I	gnl|CDD|37540 KOG2329, KOG2329, KOG2329, Alkaline ceramidase [Lipid transport and metabolism].	71.2	4e-18	ACER. ASAH3	alkaline ceramidase
comp419051_c0_seq1	I	gnl|CDD|37974 KOG2763, KOG2763, KOG2763, Acyl-CoA thioesterase [Lipid transport and metabolism].	174	3e-55	ACOT11	acyl-CoA thioesteraes 11
comp545635_c0_seq1	I	gnl|CDD|37974 KOG2763, KOG2763, KOG2763, Acyl-CoA thioesterase [Lipid transport and metabolism].	105	9e-31	ACOT11	acyl-CoA thioesteraes 11
comp922057_c0_seq1	I	gnl|CDD|37974 KOG2763, KOG2763, KOG2763, Acyl-CoA thioesterase [Lipid transport and metabolism].	75.1	9e-20	ACOT11	acyl-CoA thioesteraes 11
comp41349_c0_seq9	I	gnl|CDD|38226 KOG3016, KOG3016, KOG3016, Acyl-CoA thioesterase [Lipid transport and metabolism].	306	2e-86	ACOT8. PTE	acyl-CoA thioesterase 8
comp48065_c0_seq15	IQ	gnl|CDD|35357 KOG0135, KOG0135, KOG0135, Pristanoyl-CoA/acyl-CoA oxidase [Lipid transport and metabolism, Secondary metabolites biosynthesis, transport and catabolism].	474	7e-142	ACOX1. ACOX3	acyl-CoA oxidase
comp48172_c0_seq1	I	gnl|CDD|35358 KOG0136, KOG0136, KOG0136, Acyl-CoA oxidase [Lipid transport and metabolism].	985	0	ACOX1. ACOX3	acyl-CoA oxidase
comp48382_c0_seq1	I	gnl|CDD|35358 KOG0136, KOG0136, KOG0136, Acyl-CoA oxidase [Lipid transport and metabolism].	986	0	ACOX1. ACOX3	acyl-CoA oxidase
comp7130_c0_seq1	IQ	gnl|CDD|35357 KOG0135, KOG0135, KOG0135, Pristanoyl-CoA/acyl-CoA oxidase [Lipid transport and metabolism, Secondary metabolites biosynthesis, transport and catabolism].	394	2e-136	ACOX1. ACOX3	acyl-CoA oxidase
comp157105_c0_seq1	I	gnl|CDD|38924 KOG3720, KOG3720, KOG3720, Lysosomal & prostatic acid phosphatases [Lipid transport and metabolism].	131	2e-39	ACP	acid phosphatase	ko00740. Riboflavin metabolism;
comp21537_c0_seq1	I	gnl|CDD|38924 KOG3720, KOG3720, KOG3720, Lysosomal & prostatic acid phosphatases [Lipid transport and metabolism].	182	7e-57	ACP	acid phosphatase	ko00740. Riboflavin metabolism;
comp869602_c0_seq1	I	gnl|CDD|38924 KOG3720, KOG3720, KOG3720, Lysosomal & prostatic acid phosphatases [Lipid transport and metabolism].	103	2e-29	ACP	acid phosphatase
comp396366_c0_seq1	I	gnl|CDD|36470 KOG1256, KOG1256, KOG1256, Long-chain acyl-CoA synthetases (AMP-forming) [Lipid transport and metabolism].	85.1	4e-23	ACSBG	long-chain-fatty-acid--CoA ligase ACSBG
comp12081_c0_seq1	I	gnl|CDD|36395 KOG1180, KOG1180, KOG1180, Acyl-CoA synthetase [Lipid transport and metabolism].	1017	0	ACSL. fadD	long-chain acyl-CoA synthetase	ko00071. Fatty acid metabolism;ko03320. PPAR signaling pathway;ko04146. Peroxisome;ko04920. Adipocytokine signaling pathway;
comp245815_c0_seq1	I	gnl|CDD|36470 KOG1256, KOG1256, KOG1256, Long-chain acyl-CoA synthetases (AMP-forming) [Lipid transport and metabolism].	170	9e-56	ACSL. fadD	long-chain acyl-CoA synthetase	ko00071. Fatty acid metabolism;ko03320. PPAR signaling pathway;ko04146. Peroxisome;ko04920. Adipocytokine signaling pathway;
comp293953_c0_seq1	I	gnl|CDD|36470 KOG1256, KOG1256, KOG1256, Long-chain acyl-CoA synthetases (AMP-forming) [Lipid transport and metabolism].	442	3e-155	ACSL. fadD	long-chain acyl-CoA synthetase	ko00071. Fatty acid metabolism;ko03320. PPAR signaling pathway;ko04146. Peroxisome;ko04920. Adipocytokine signaling pathway;
comp29854_c0_seq1	I	gnl|CDD|36395 KOG1180, KOG1180, KOG1180, Acyl-CoA synthetase [Lipid transport and metabolism].	1017	0	ACSL. fadD	long-chain acyl-CoA synthetase	ko00071. Fatty acid metabolism;ko03320. PPAR signaling pathway;ko04146. Peroxisome;ko04920. Adipocytokine signaling pathway;
comp308484_c0_seq1	I	gnl|CDD|36470 KOG1256, KOG1256, KOG1256, Long-chain acyl-CoA synthetases (AMP-forming) [Lipid transport and metabolism].	386	2e-135	ACSL. fadD	long-chain acyl-CoA synthetase	ko00071. Fatty acid metabolism;ko03320. PPAR signaling pathway;ko04146. Peroxisome;ko04920. Adipocytokine signaling pathway;
comp37553_c0_seq1	I	gnl|CDD|36470 KOG1256, KOG1256, KOG1256, Long-chain acyl-CoA synthetases (AMP-forming) [Lipid transport and metabolism].	924	0	ACSL. fadD	long-chain acyl-CoA synthetase	ko00071. Fatty acid metabolism;ko03320. PPAR signaling pathway;ko04146. Peroxisome;ko04920. Adipocytokine signaling pathway;
comp40022_c0_seq2	I	gnl|CDD|36470 KOG1256, KOG1256, KOG1256, Long-chain acyl-CoA synthetases (AMP-forming) [Lipid transport and metabolism].	924	0	ACSL. fadD	long-chain acyl-CoA synthetase
comp42743_c0_seq1	I	gnl|CDD|36395 KOG1180, KOG1180, KOG1180, Acyl-CoA synthetase [Lipid transport and metabolism].	979	0	ACSL. fadD	long-chain acyl-CoA synthetase
comp45108_c0_seq1	I	gnl|CDD|36395 KOG1180, KOG1180, KOG1180, Acyl-CoA synthetase [Lipid transport and metabolism].	979	0	ACSL. fadD	long-chain acyl-CoA synthetase
comp45664_c0_seq3	I	gnl|CDD|36470 KOG1256, KOG1256, KOG1256, Long-chain acyl-CoA synthetases (AMP-forming) [Lipid transport and metabolism].	892	0	ACSL. fadD	long-chain acyl-CoA synthetase
comp46303_c0_seq2	I	gnl|CDD|36470 KOG1256, KOG1256, KOG1256, Long-chain acyl-CoA synthetases (AMP-forming) [Lipid transport and metabolism].	892	0	ACSL. fadD	long-chain acyl-CoA synthetase
comp540025_c0_seq1	I	gnl|CDD|36470 KOG1256, KOG1256, KOG1256, Long-chain acyl-CoA synthetases (AMP-forming) [Lipid transport and metabolism].	162	2e-52	ACSL. fadD	long-chain acyl-CoA synthetase
comp228158_c0_seq1	I	gnl|CDD|36390 KOG1175, KOG1175, KOG1175, Acyl-CoA synthetase [Lipid transport and metabolism].	176	1e-52	ACSM	medium-chain acyl-CoA synthetase	ko00650. Butanoate metabolism;
comp29195_c0_seq2	I	gnl|CDD|36390 KOG1175, KOG1175, KOG1175, Acyl-CoA synthetase [Lipid transport and metabolism].	429	1e-143	ACSM	medium-chain acyl-CoA synthetase	ko00650. Butanoate metabolism;
comp300822_c0_seq1	I	gnl|CDD|36390 KOG1175, KOG1175, KOG1175, Acyl-CoA synthetase [Lipid transport and metabolism].	206	1e-67	ACSM	medium-chain acyl-CoA synthetase	ko00650. Butanoate metabolism;
comp35551_c0_seq1	I	gnl|CDD|36390 KOG1175, KOG1175, KOG1175, Acyl-CoA synthetase [Lipid transport and metabolism].	634	0	ACSM	medium-chain acyl-CoA synthetase	ko00650. Butanoate metabolism;
comp36026_c0_seq2	I	gnl|CDD|36390 KOG1175, KOG1175, KOG1175, Acyl-CoA synthetase [Lipid transport and metabolism].	441	4e-151	ACSM	medium-chain acyl-CoA synthetase	ko00650. Butanoate metabolism;
comp363725_c0_seq1	I	gnl|CDD|36390 KOG1175, KOG1175, KOG1175, Acyl-CoA synthetase [Lipid transport and metabolism].	70.9	1e-17	ACSM	medium-chain acyl-CoA synthetase	ko00650. Butanoate metabolism;
comp40256_c0_seq1	I	gnl|CDD|36390 KOG1175, KOG1175, KOG1175, Acyl-CoA synthetase [Lipid transport and metabolism].	576	0	ACSM	medium-chain acyl-CoA synthetase
comp40355_c0_seq3	I	gnl|CDD|36390 KOG1175, KOG1175, KOG1175, Acyl-CoA synthetase [Lipid transport and metabolism].	576	0	ACSM	medium-chain acyl-CoA synthetase
comp5220_c0_seq1	I	gnl|CDD|36390 KOG1175, KOG1175, KOG1175, Acyl-CoA synthetase [Lipid transport and metabolism].	203	4e-64	ACSM	medium-chain acyl-CoA synthetase
comp10696_c0_seq1	I	gnl|CDD|36390 KOG1175, KOG1175, KOG1175, Acyl-CoA synthetase [Lipid transport and metabolism].	834	0	ACSS. acs	acetyl-CoA synthetase	ko00010. Glycolysis / Gluconeogenesis;ko00620. Pyruvate metabolism;ko00640. Propanoate metabolism;ko00680. Methane metabolism;ko00720. Carbon fixation pathways in prokaryotes;
comp10707_c0_seq1	I	gnl|CDD|36390 KOG1175, KOG1175, KOG1175, Acyl-CoA synthetase [Lipid transport and metabolism].	834	0	ACSS. acs	acetyl-CoA synthetase	ko00010. Glycolysis / Gluconeogenesis;ko00620. Pyruvate metabolism;ko00640. Propanoate metabolism;ko00680. Methane metabolism;ko00720. Carbon fixation pathways in prokaryotes;
comp47723_c0_seq3	I	gnl|CDD|36390 KOG1175, KOG1175, KOG1175, Acyl-CoA synthetase [Lipid transport and metabolism].	696	0	ACSS. acs	acetyl-CoA synthetase
comp47997_c0_seq7	I	gnl|CDD|36390 KOG1175, KOG1175, KOG1175, Acyl-CoA synthetase [Lipid transport and metabolism].	511	2e-165	ACSS. acs	acetyl-CoA synthetase
comp31555_c0_seq1	IT	gnl|CDD|39636 KOG4435, KOG4435, KOG4435, Predicted lipid kinase [Lipid transport and metabolism, Signal transduction mechanisms].	585	0	AGK	acylglycerol kinase	ko00561. Glycerolipid metabolism;
comp41456_c0_seq2	IT	gnl|CDD|39636 KOG4435, KOG4435, KOG4435, Predicted lipid kinase [Lipid transport and metabolism, Signal transduction mechanisms].	585	0	AGK	acylglycerol kinase
comp358453_c0_seq1	I	gnl|CDD|36718 KOG1505, KOG1505, KOG1505, Lysophosphatidic acid acyltransferase LPAAT and related acyltransferases [Lipid transport and metabolism].	170	1e-54	AGPAT3_4	lysophosphatidic acid acyltransferase / lysophosphatidylinositol acyltransferase	ko00561. Glycerolipid metabolism;ko00564. Glycerophospholipid metabolism;
comp437407_c0_seq1	I	gnl|CDD|36718 KOG1505, KOG1505, KOG1505, Lysophosphatidic acid acyltransferase LPAAT and related acyltransferases [Lipid transport and metabolism].	87.4	2e-24	AGPAT3_4	lysophosphatidic acid acyltransferase / lysophosphatidylinositol acyltransferase
comp44610_c0_seq3	I	gnl|CDD|36718 KOG1505, KOG1505, KOG1505, Lysophosphatidic acid acyltransferase LPAAT and related acyltransferases [Lipid transport and metabolism].	371	7e-110	AGPAT3_4	lysophosphatidic acid acyltransferase / lysophosphatidylinositol acyltransferase
comp47013_c0_seq1	I	gnl|CDD|36718 KOG1505, KOG1505, KOG1505, Lysophosphatidic acid acyltransferase LPAAT and related acyltransferases [Lipid transport and metabolism].	371	1e-110	AGPAT3_4	lysophosphatidic acid acyltransferase / lysophosphatidylinositol acyltransferase
comp809340_c0_seq1	I	gnl|CDD|36718 KOG1505, KOG1505, KOG1505, Lysophosphatidic acid acyltransferase LPAAT and related acyltransferases [Lipid transport and metabolism].	108	1e-32	AGPAT3_4	lysophosphatidic acid acyltransferase / lysophosphatidylinositol acyltransferase
comp820276_c0_seq1	I	gnl|CDD|36718 KOG1505, KOG1505, KOG1505, Lysophosphatidic acid acyltransferase LPAAT and related acyltransferases [Lipid transport and metabolism].	106	9e-32	AGPAT3_4	lysophosphatidic acid acyltransferase / lysophosphatidylinositol acyltransferase
comp118501_c0_seq1	I	gnl|CDD|39160 KOG3957, KOG3957, KOG3957, Predicted L-carnitine dehydratase/alpha-methylacyl-CoA racemase [Lipid transport and metabolism].	491	2e-171	AMACR. mcr	alpha-methylacyl-CoA racemase	ko00120. Primary bile acid biosynthesis;ko04146. Peroxisome;
comp12447_c0_seq1	I	gnl|CDD|39160 KOG3957, KOG3957, KOG3957, Predicted L-carnitine dehydratase/alpha-methylacyl-CoA racemase [Lipid transport and metabolism].	545	0	AMACR. mcr	alpha-methylacyl-CoA racemase	ko00120. Primary bile acid biosynthesis;ko04146. Peroxisome;
comp48709_c1_seq1	IG	gnl|CDD|36554 KOG1340, KOG1340, KOG1340, Prosaposin [Lipid transport and metabolism, Carbohydrate transport and metabolism].	206	9e-57	ARPC3	actin related protein 2/3 complex. subunit 3
comp24348_c0_seq1	I	gnl|CDD|36604 KOG1390, KOG1390, KOG1390, Acetyl-CoA acetyltransferase [Lipid transport and metabolism].	612	0	atoB	acetyl-CoA C-acetyltransferase	ko00071. Fatty acid metabolism;ko00072. Synthesis and degradation of ketone bodies;ko00280. Valine. leucine and isoleucine degradation;ko00310. Lysine degradation;ko00362. Benzoate degradation;ko00380. Tryptophan metabolism;ko00620. Pyruvate metabolism;ko00630. Glyoxylate and dicarboxylate metabolism;ko00640. Propanoate metabolism;ko00650. Butanoate metabolism;ko00720. Carbon fixation pathways in…
comp26141_c0_seq1	I	gnl|CDD|36604 KOG1390, KOG1390, KOG1390, Acetyl-CoA acetyltransferase [Lipid transport and metabolism].	612	0	atoB	acetyl-CoA C-acetyltransferase	ko00071. Fatty acid metabolism;ko00072. Synthesis and degradation of ketone bodies;ko00280. Valine. leucine and isoleucine degradation;ko00310. Lysine degradation;ko00362. Benzoate degradation;ko00380. Tryptophan metabolism;ko00620. Pyruvate metabolism;ko00630. Glyoxylate and dicarboxylate metabolism;ko00640. Propanoate metabolism;ko00650. Butanoate metabolism;ko00720. Carbon fixation pathways in…
comp46886_c0_seq6	I	gnl|CDD|36604 KOG1390, KOG1390, KOG1390, Acetyl-CoA acetyltransferase [Lipid transport and metabolism].	588	0	atoB	acetyl-CoA C-acetyltransferase
comp46912_c0_seq2	I	gnl|CDD|36604 KOG1390, KOG1390, KOG1390, Acetyl-CoA acetyltransferase [Lipid transport and metabolism].	588	0	atoB	acetyl-CoA C-acetyltransferase
comp24349_c0_seq1	I	gnl|CDD|36892 KOG1679, KOG1679, KOG1679, Enoyl-CoA hydratase [Lipid transport and metabolism].	437	2e-149	AUH	methylglutaconyl-CoA hydratase	ko00280. Valine. leucine and isoleucine degradation;
comp39036_c0_seq2	I	gnl|CDD|36892 KOG1679, KOG1679, KOG1679, Enoyl-CoA hydratase [Lipid transport and metabolism].	437	8e-150	AUH	methylglutaconyl-CoA hydratase
comp38244_c0_seq2	I	gnl|CDD|36414 KOG1200, KOG1200, KOG1200, Mitochondrial/plastidial beta-ketoacyl-ACP reductase [Lipid transport and metabolism].	126	1e-32	bdh	3-hydroxybutyrate dehydrogenase	ko00072. Synthesis and degradation of ketone bodies;ko00650. Butanoate metabolism;
comp41797_c0_seq1	I	gnl|CDD|36414 KOG1200, KOG1200, KOG1200, Mitochondrial/plastidial beta-ketoacyl-ACP reductase [Lipid transport and metabolism].	126	2e-32	bdh	3-hydroxybutyrate dehydrogenase
comp542252_c0_seq1	IOVE	gnl|CDD|36265 KOG1047, KOG1047, KOG1047, Bifunctional leukotriene A4 hydrolase/aminopeptidase LTA4H [Lipid transport and metabolism, Posttranslational modification, protein turnover, chaperones, Defense mechanisms, Amino acid transport and metabolism].	67.8	7e-17	C9ORF3	aminopeptidase O
comp36810_c0_seq1	I	gnl|CDD|36414 KOG1200, KOG1200, KOG1200, Mitochondrial/plastidial beta-ketoacyl-ACP reductase [Lipid transport and metabolism].	269	1e-85	CBR4	carbonyl reductase 4
comp42417_c0_seq2	I	gnl|CDD|36414 KOG1200, KOG1200, KOG1200, Mitochondrial/plastidial beta-ketoacyl-ACP reductase [Lipid transport and metabolism].	269	9e-86	CBR4	carbonyl reductase 4
comp257488_c0_seq1	I	gnl|CDD|36653 KOG1440, KOG1440, KOG1440, CDP-diacylglycerol synthase [Lipid transport and metabolism].	541	0	CDS1. cdsA	phosphatidate cytidylyltransferase	ko00564. Glycerophospholipid metabolism;ko04070. Phosphatidylinositol signaling system;
comp319849_c0_seq1	I	gnl|CDD|36653 KOG1440, KOG1440, KOG1440, CDP-diacylglycerol synthase [Lipid transport and metabolism].	115	2e-34	CDS1. cdsA	phosphatidate cytidylyltransferase	ko00564. Glycerophospholipid metabolism;ko04070. Phosphatidylinositol signaling system;
comp49262_c0_seq2	I	gnl|CDD|36653 KOG1440, KOG1440, KOG1440, CDP-diacylglycerol synthase [Lipid transport and metabolism].	654	0	CDS1. cdsA	phosphatidate cytidylyltransferase
comp7822_c0_seq1	I	gnl|CDD|36653 KOG1440, KOG1440, KOG1440, CDP-diacylglycerol synthase [Lipid transport and metabolism].	445	1e-150	CDS1. cdsA	phosphatidate cytidylyltransferase
comp35144_c0_seq1	I	gnl|CDD|38088 KOG2877, KOG2877, KOG2877, sn-1,2-diacylglycerol ethanolamine- and cholinephosphotranferases [Lipid transport and metabolism].	558	0	CEPT1	choline/ethanolamine phosphotransferase	ko00440. Phosphonate and phosphinate metabolism;ko00564. Glycerophospholipid metabolism;ko00565. Ether lipid metabolism;
comp48454_c0_seq1	IT	gnl|CDD|36331 KOG1115, KOG1115, KOG1115, Ceramide kinase [Lipid transport and metabolism, Signal transduction mechanisms].	588	0	CERK	ceramide kinase
comp49079_c0_seq3	IT	gnl|CDD|36331 KOG1115, KOG1115, KOG1115, Ceramide kinase [Lipid transport and metabolism, Signal transduction mechanisms].	588	0	CERK	ceramide kinase
comp241545_c0_seq1	I	gnl|CDD|36091 KOG0873, KOG0873, KOG0873, C-4 sterol methyl oxidase [Lipid transport and metabolism].	117	6e-33	CH25H	cholesterol 25-hydroxylase	ko00120. Primary bile acid biosynthesis;
comp266411_c0_seq1	I	gnl|CDD|36091 KOG0873, KOG0873, KOG0873, C-4 sterol methyl oxidase [Lipid transport and metabolism].	193	4e-63	CH25H	cholesterol 25-hydroxylase	ko00120. Primary bile acid biosynthesis;
comp242291_c0_seq1	I	gnl|CDD|38920 KOG3716, KOG3716, KOG3716, Carnitine O-acyltransferase CPTI [Lipid transport and metabolism].	205	1e-62	CPT1	carnitine O-palmitoyltransferase 1	ko00071. Fatty acid metabolism;ko03320. PPAR signaling pathway;ko04920. Adipocytokine signaling pathway;
comp24778_c0_seq1	I	gnl|CDD|38920 KOG3716, KOG3716, KOG3716, Carnitine O-acyltransferase CPTI [Lipid transport and metabolism].	361	2e-126	CPT1	carnitine O-palmitoyltransferase 1	ko00071. Fatty acid metabolism;ko03320. PPAR signaling pathway;ko04920. Adipocytokine signaling pathway;
comp351633_c0_seq1	I	gnl|CDD|38920 KOG3716, KOG3716, KOG3716, Carnitine O-acyltransferase CPTI [Lipid transport and metabolism].	186	5e-62	CPT1	carnitine O-palmitoyltransferase 1	ko00071. Fatty acid metabolism;ko03320. PPAR signaling pathway;ko04920. Adipocytokine signaling pathway;
comp35288_c0_seq5	I	gnl|CDD|38920 KOG3716, KOG3716, KOG3716, Carnitine O-acyltransferase CPTI [Lipid transport and metabolism].	439	4e-154	CPT1	carnitine O-palmitoyltransferase 1	ko00071. Fatty acid metabolism;ko03320. PPAR signaling pathway;ko04920. Adipocytokine signaling pathway;
comp352897_c0_seq1	I	gnl|CDD|38920 KOG3716, KOG3716, KOG3716, Carnitine O-acyltransferase CPTI [Lipid transport and metabolism].	127	3e-40	CPT1	carnitine O-palmitoyltransferase 1	ko00071. Fatty acid metabolism;ko03320. PPAR signaling pathway;ko04920. Adipocytokine signaling pathway;
comp354152_c0_seq1	I	gnl|CDD|38920 KOG3716, KOG3716, KOG3716, Carnitine O-acyltransferase CPTI [Lipid transport and metabolism].	221	2e-75	CPT1	carnitine O-palmitoyltransferase 1	ko00071. Fatty acid metabolism;ko03320. PPAR signaling pathway;ko04920. Adipocytokine signaling pathway;
comp354921_c0_seq1	I	gnl|CDD|38920 KOG3716, KOG3716, KOG3716, Carnitine O-acyltransferase CPTI [Lipid transport and metabolism].	126	8e-40	CPT1	carnitine O-palmitoyltransferase 1	ko00071. Fatty acid metabolism;ko03320. PPAR signaling pathway;ko04920. Adipocytokine signaling pathway;
comp355444_c0_seq1	I	gnl|CDD|38920 KOG3716, KOG3716, KOG3716, Carnitine O-acyltransferase CPTI [Lipid transport and metabolism].	168	7e-55	CPT1	carnitine O-palmitoyltransferase 1	ko00071. Fatty acid metabolism;ko03320. PPAR signaling pathway;ko04920. Adipocytokine signaling pathway;
comp420120_c0_seq1	I	gnl|CDD|38920 KOG3716, KOG3716, KOG3716, Carnitine O-acyltransferase CPTI [Lipid transport and metabolism].	123	1e-38	CPT1	carnitine O-palmitoyltransferase 1
comp48884_c0_seq1	I	gnl|CDD|38920 KOG3716, KOG3716, KOG3716, Carnitine O-acyltransferase CPTI [Lipid transport and metabolism].	1219	0	CPT1	carnitine O-palmitoyltransferase 1
comp48968_c0_seq1	I	gnl|CDD|38920 KOG3716, KOG3716, KOG3716, Carnitine O-acyltransferase CPTI [Lipid transport and metabolism].	1219	0	CPT1	carnitine O-palmitoyltransferase 1
comp782002_c0_seq1	I	gnl|CDD|38920 KOG3716, KOG3716, KOG3716, Carnitine O-acyltransferase CPTI [Lipid transport and metabolism].	114	6e-35	CPT1	carnitine O-palmitoyltransferase 1
comp995710_c0_seq1	I	gnl|CDD|38920 KOG3716, KOG3716, KOG3716, Carnitine O-acyltransferase CPTI [Lipid transport and metabolism].	112	2e-34	CPT1	carnitine O-palmitoyltransferase 1
comp42305_c0_seq2	I	gnl|CDD|38923 KOG3719, KOG3719, KOG3719, Carnitine O-acyltransferase CPT2/YAT1 [Lipid transport and metabolism].	921	0	CPT2	carnitine O-palmitoyltransferase 2
comp43444_c0_seq1	I	gnl|CDD|38923 KOG3719, KOG3719, KOG3719, Carnitine O-acyltransferase CPT2/YAT1 [Lipid transport and metabolism].	921	0	CPT2	carnitine O-palmitoyltransferase 2
comp43744_c0_seq1	I	gnl|CDD|36830 KOG1617, KOG1617, KOG1617, CDP-alcohol phosphatidyltransferase/Phosphatidylglycerol-phosphate synthase [Lipid transport and metabolism].	240	4e-72	CRLS	cardiolipin synthase
comp43870_c0_seq1	I	gnl|CDD|36830 KOG1617, KOG1617, KOG1617, CDP-alcohol phosphatidyltransferase/Phosphatidylglycerol-phosphate synthase [Lipid transport and metabolism].	264	6e-79	CRLS	cardiolipin synthase
comp39499_c0_seq2	I	gnl|CDD|38922 KOG3718, KOG3718, KOG3718, Carnitine O-acyltransferase CROT [Lipid transport and metabolism].	882	0	CROT	carnitine O-octanoyltransferase
comp43694_c0_seq2	I	gnl|CDD|38922 KOG3718, KOG3718, KOG3718, Carnitine O-acyltransferase CROT [Lipid transport and metabolism].	882	0	CROT	carnitine O-octanoyltransferase
comp40338_c0_seq1	I	gnl|CDD|37516 KOG2305, KOG2305, KOG2305, 3-hydroxyacyl-CoA dehydrogenase [Lipid transport and metabolism].	367	6e-122	CRYL1	L-gulonate 3-dehydrogenase
comp40532_c0_seq1	I	gnl|CDD|37516 KOG2305, KOG2305, KOG2305, 3-hydroxyacyl-CoA dehydrogenase [Lipid transport and metabolism].	367	4e-122	CRYL1	L-gulonate 3-dehydrogenase
comp26375_c0_seq2	IOT	gnl|CDD|37299 KOG2088, KOG2088, KOG2088, Predicted lipase/calmodulin-binding heat-shock protein [Lipid transport and metabolism, Posttranslational modification, protein turnover, chaperones, Signal transduction mechanisms].	272	1e-74	DAGL	sn1-specific diacylglycerol lipase	ko04723. Retrograde endocannabinoid signaling;ko04745. Phototransduction - fly;
comp5338_c0_seq1	IOT	gnl|CDD|37299 KOG2088, KOG2088, KOG2088, Predicted lipase/calmodulin-binding heat-shock protein [Lipid transport and metabolism, Posttranslational modification, protein turnover, chaperones, Signal transduction mechanisms].	186	3e-52	DAGL	sn1-specific diacylglycerol lipase
comp267857_c0_seq1	I	gnl|CDD|36478 KOG1264, KOG1264, KOG1264, Phospholipase C [Lipid transport and metabolism].	61.2	1e-13	DAPP1. BAM32	dual adapter for phosphotyrosine and 3-phosphotyrosine and 3-phosphoinositide	ko04662. B cell receptor signaling pathway;
comp53856_c0_seq1	I	gnl|CDD|36035 KOG0817, KOG0817, KOG0817, Acyl-CoA-binding protein [Lipid transport and metabolism].	130	1e-36	DBI. ACBP	diazepam-binding inhibitor (GABA receptor modulator. acyl-CoA-binding protein)
comp54428_c0_seq1	I	gnl|CDD|36035 KOG0817, KOG0817, KOG0817, Acyl-CoA-binding protein [Lipid transport and metabolism].	130	5e-36	DBI. ACBP	diazepam-binding inhibitor (GABA receptor modulator. acyl-CoA-binding protein)
comp186002_c0_seq1	IU	gnl|CDD|37519 KOG2308, KOG2308, KOG2308, Phosphatidic acid-preferring phospholipase A1, contains DDHD domain [Lipid transport and metabolism, Intracellular trafficking, secretion, and vesicular transport].	177	5e-53	DDHD1	phospholipase DDHD1
comp503204_c0_seq1	IU	gnl|CDD|37519 KOG2308, KOG2308, KOG2308, Phosphatidic acid-preferring phospholipase A1, contains DDHD domain [Lipid transport and metabolism, Intracellular trafficking, secretion, and vesicular transport].	96.7	2e-26	DDHD1	phospholipase DDHD1
comp211635_c0_seq1	I	gnl|CDD|38198 KOG2987, KOG2987, KOG2987, Fatty acid desaturase [Lipid transport and metabolism].	328	7e-111	DEGS	sphingolipid delta-4 desaturase	ko00600. Sphingolipid metabolism;
comp276039_c0_seq1	I	gnl|CDD|38198 KOG2987, KOG2987, KOG2987, Fatty acid desaturase [Lipid transport and metabolism].	198	5e-67	DEGS	sphingolipid delta-4 desaturase	ko00600. Sphingolipid metabolism;
comp341498_c0_seq1	I	gnl|CDD|38198 KOG2987, KOG2987, KOG2987, Fatty acid desaturase [Lipid transport and metabolism].	232	1e-79	DEGS	sphingolipid delta-4 desaturase	ko00600. Sphingolipid metabolism;
comp62425_c0_seq1	I	gnl|CDD|38198 KOG2987, KOG2987, KOG2987, Fatty acid desaturase [Lipid transport and metabolism].	606	0	DEGS	sphingolipid delta-4 desaturase
comp63089_c0_seq1	I	gnl|CDD|38198 KOG2987, KOG2987, KOG2987, Fatty acid desaturase [Lipid transport and metabolism].	606	0	DEGS	sphingolipid delta-4 desaturase
comp47365_c0_seq11	I	gnl|CDD|35601 KOG0380, KOG0380, KOG0380, Sterol O-acyltransferase/Diacylglycerol O-acyltransferase [Lipid transport and metabolism].	396	3e-127	DGAT1	diacylglycerol O-acyltransferase 1
comp352433_c0_seq1	I	gnl|CDD|36049 KOG0831, KOG0831, KOG0831, Acyl-CoA:diacylglycerol acyltransferase (DGAT) [Lipid transport and metabolism].	444	2e-156	DGAT2	diacylglycerol O-acyltransferase 2	ko00561. Glycerolipid metabolism;ko04975. Fat digestion and absorption;
comp587599_c0_seq1	I	gnl|CDD|36049 KOG0831, KOG0831, KOG0831, Acyl-CoA:diacylglycerol acyltransferase (DGAT) [Lipid transport and metabolism].	156	3e-49	DGAT2	diacylglycerol O-acyltransferase 2
comp238556_c0_seq1	IT	gnl|CDD|36384 KOG1169, KOG1169, KOG1169, Diacylglycerol kinase [Lipid transport and metabolism, Signal transduction mechanisms].	121	2e-35	DGK. dgkA	diacylglycerol kinase	ko00561. Glycerolipid metabolism;ko00564. Glycerophospholipid metabolism;ko04070. Phosphatidylinositol signaling system;
comp245248_c0_seq1	IT	gnl|CDD|36384 KOG1169, KOG1169, KOG1169, Diacylglycerol kinase [Lipid transport and metabolism, Signal transduction mechanisms].	99	9e-28	DGK. dgkA	diacylglycerol kinase	ko00561. Glycerolipid metabolism;ko00564. Glycerophospholipid metabolism;ko04070. Phosphatidylinositol signaling system;
comp284540_c0_seq1	IT	gnl|CDD|36384 KOG1169, KOG1169, KOG1169, Diacylglycerol kinase [Lipid transport and metabolism, Signal transduction mechanisms].	143	8e-41	DGK. dgkA	diacylglycerol kinase	ko00561. Glycerolipid metabolism;ko00564. Glycerophospholipid metabolism;ko04070. Phosphatidylinositol signaling system;
comp288712_c0_seq1	I	gnl|CDD|36385 KOG1170, KOG1170, KOG1170, Diacylglycerol kinase [Lipid transport and metabolism].	197	5e-67	DGK. dgkA	diacylglycerol kinase	ko00561. Glycerolipid metabolism;ko00564. Glycerophospholipid metabolism;ko04070. Phosphatidylinositol signaling system;
comp313973_c0_seq1	I	gnl|CDD|36385 KOG1170, KOG1170, KOG1170, Diacylglycerol kinase [Lipid transport and metabolism].	280	1e-88	DGK. dgkA	diacylglycerol kinase	ko00561. Glycerolipid metabolism;ko00564. Glycerophospholipid metabolism;ko04070. Phosphatidylinositol signaling system;
comp347649_c0_seq1	I	gnl|CDD|36385 KOG1170, KOG1170, KOG1170, Diacylglycerol kinase [Lipid transport and metabolism].	87.4	1e-23	DGK. dgkA	diacylglycerol kinase	ko00561. Glycerolipid metabolism;ko00564. Glycerophospholipid metabolism;ko04070. Phosphatidylinositol signaling system;
comp349101_c0_seq1	I	gnl|CDD|36385 KOG1170, KOG1170, KOG1170, Diacylglycerol kinase [Lipid transport and metabolism].	63.5	1e-13	DGK. dgkA	diacylglycerol kinase	ko00561. Glycerolipid metabolism;ko00564. Glycerophospholipid metabolism;ko04070. Phosphatidylinositol signaling system;
comp368074_c0_seq1	IT	gnl|CDD|36384 KOG1169, KOG1169, KOG1169, Diacylglycerol kinase [Lipid transport and metabolism, Signal transduction mechanisms].	95.1	2e-26	DGK. dgkA	diacylglycerol kinase	ko00561. Glycerolipid metabolism;ko00564. Glycerophospholipid metabolism;ko04070. Phosphatidylinositol signaling system;
comp383244_c0_seq1	I	gnl|CDD|36385 KOG1170, KOG1170, KOG1170, Diacylglycerol kinase [Lipid transport and metabolism].	69.7	5e-17	DGK. dgkA	diacylglycerol kinase
comp41772_c0_seq1	I	gnl|CDD|36385 KOG1170, KOG1170, KOG1170, Diacylglycerol kinase [Lipid transport and metabolism].	1342	0	DGK. dgkA	diacylglycerol kinase
comp419814_c0_seq1	I	gnl|CDD|36385 KOG1170, KOG1170, KOG1170, Diacylglycerol kinase [Lipid transport and metabolism].	58.5	2e-13	DGK. dgkA	diacylglycerol kinase
comp43661_c0_seq1	I	gnl|CDD|36385 KOG1170, KOG1170, KOG1170, Diacylglycerol kinase [Lipid transport and metabolism].	1342	0	DGK. dgkA	diacylglycerol kinase
comp452004_c0_seq1	IT	gnl|CDD|36384 KOG1169, KOG1169, KOG1169, Diacylglycerol kinase [Lipid transport and metabolism, Signal transduction mechanisms].	58.2	5e-13	DGK. dgkA	diacylglycerol kinase
comp48261_c0_seq7	IT	gnl|CDD|36384 KOG1169, KOG1169, KOG1169, Diacylglycerol kinase [Lipid transport and metabolism, Signal transduction mechanisms].	401	1e-114	DGK. dgkA	diacylglycerol kinase
comp607858_c0_seq1	I	gnl|CDD|36385 KOG1170, KOG1170, KOG1170, Diacylglycerol kinase [Lipid transport and metabolism].	83.2	1e-22	DGK. dgkA	diacylglycerol kinase
comp632781_c0_seq1	I	gnl|CDD|36385 KOG1170, KOG1170, KOG1170, Diacylglycerol kinase [Lipid transport and metabolism].	95.1	2e-26	DGK. dgkA	diacylglycerol kinase
comp764988_c0_seq1	I	gnl|CDD|36385 KOG1170, KOG1170, KOG1170, Diacylglycerol kinase [Lipid transport and metabolism].	44.3	4e-08	DGK. dgkA	diacylglycerol kinase
comp787076_c0_seq1	I	gnl|CDD|36385 KOG1170, KOG1170, KOG1170, Diacylglycerol kinase [Lipid transport and metabolism].	177	6e-53	DGK. dgkA	diacylglycerol kinase
comp795492_c0_seq1	I	gnl|CDD|36385 KOG1170, KOG1170, KOG1170, Diacylglycerol kinase [Lipid transport and metabolism].	130	7e-41	DGK. dgkA	diacylglycerol kinase
comp46710_c0_seq1	IT	gnl|CDD|36648 KOG1435, KOG1435, KOG1435, Sterol reductase/lamin B receptor [Lipid transport and metabolism, Signal transduction mechanisms].	536	2e-174	DHCR7	7-dehydrocholesterol reductase
comp48142_c0_seq1	IT	gnl|CDD|36648 KOG1435, KOG1435, KOG1435, Sterol reductase/lamin B receptor [Lipid transport and metabolism, Signal transduction mechanisms].	536	2e-174	DHCR7	7-dehydrocholesterol reductase
comp37890_c0_seq1	I	gnl|CDD|36815 KOG1602, KOG1602, KOG1602, Cis-prenyltransferase [Lipid transport and metabolism].	351	2e-104	DHDDS. RER2. SRT1	ditrans.polycis-polyprenyl diphosphate synthase	ko00900. Terpenoid backbone biosynthesis;
comp42141_c0_seq1	I	gnl|CDD|36815 KOG1602, KOG1602, KOG1602, Cis-prenyltransferase [Lipid transport and metabolism].	351	3e-104	DHDDS. RER2. SRT1	ditrans.polycis-polyprenyl diphosphate synthase
comp42385_c0_seq1	I	gnl|CDD|36414 KOG1200, KOG1200, KOG1200, Mitochondrial/plastidial beta-ketoacyl-ACP reductase [Lipid transport and metabolism].	145	5e-41	DHRS4	dehydrogenase/reductase SDR family member 4
comp43428_c0_seq1	I	gnl|CDD|36414 KOG1200, KOG1200, KOG1200, Mitochondrial/plastidial beta-ketoacyl-ACP reductase [Lipid transport and metabolism].	145	6e-40	DHRS4	dehydrogenase/reductase SDR family member 4
comp37388_c0_seq1	I	gnl|CDD|36414 KOG1200, KOG1200, KOG1200, Mitochondrial/plastidial beta-ketoacyl-ACP reductase [Lipid transport and metabolism].	157	3e-42	E1.1.1.10	L-xylulose reductase	ko00040. Pentose and glucuronate interconversions;
comp37569_c0_seq1	I	gnl|CDD|36414 KOG1200, KOG1200, KOG1200, Mitochondrial/plastidial beta-ketoacyl-ACP reductase [Lipid transport and metabolism].	157	3e-42	E1.1.1.10	L-xylulose reductase	ko00040. Pentose and glucuronate interconversions;
comp14432_c0_seq1	I	gnl|CDD|37691 KOG2480, KOG2480, KOG2480, 3-hydroxy-3-methylglutaryl-CoA (HMG-CoA) reductase [Lipid transport and metabolism].	809	0	E1.1.1.34	hydroxymethylglutaryl-CoA reductase (NADPH)	ko00900. Terpenoid backbone biosynthesis;ko04976. Bile secretion;
comp35617_c0_seq1	I	gnl|CDD|37691 KOG2480, KOG2480, KOG2480, 3-hydroxy-3-methylglutaryl-CoA (HMG-CoA) reductase [Lipid transport and metabolism].	809	0	E1.1.1.34	hydroxymethylglutaryl-CoA reductase (NADPH)	ko00900. Terpenoid backbone biosynthesis;ko04976. Bile secretion;
comp144551_c0_seq1	I	gnl|CDD|39092 KOG3889, KOG3889, KOG3889, Predicted gamma-butyrobetaine,2-oxoglutarate dioxygenase [Lipid transport and metabolism].	629	0	E1.14.11.8	trimethyllysine dioxygenase	ko00310. Lysine degradation;
comp148041_c0_seq1	I	gnl|CDD|39092 KOG3889, KOG3889, KOG3889, Predicted gamma-butyrobetaine,2-oxoglutarate dioxygenase [Lipid transport and metabolism].	629	0	E1.14.11.8	trimethyllysine dioxygenase	ko00310. Lysine degradation;
comp32174_c0_seq4	I	gnl|CDD|38921 KOG3717, KOG3717, KOG3717, Carnitine O-acyltransferase CRAT [Lipid transport and metabolism].	937	0	E2.3.1.7	carnitine O-acetyltransferase	ko04146. Peroxisome;
comp38480_c0_seq2	I	gnl|CDD|38921 KOG3717, KOG3717, KOG3717, Carnitine O-acyltransferase CRAT [Lipid transport and metabolism].	937	0	E2.3.1.7	carnitine O-acetyltransferase
comp11280_c0_seq1	I	gnl|CDD|36607 KOG1393, KOG1393, KOG1393, Hydroxymethylglutaryl-CoA synthase [Lipid transport and metabolism].	788	0	E2.3.3.10	hydroxymethylglutaryl-CoA synthase	ko00072. Synthesis and degradation of ketone bodies;ko00280. Valine. leucine and isoleucine degradation;ko00650. Butanoate metabolism;ko00900. Terpenoid backbone biosynthesis;
comp12442_c0_seq2	I	gnl|CDD|36607 KOG1393, KOG1393, KOG1393, Hydroxymethylglutaryl-CoA synthase [Lipid transport and metabolism].	788	0	E2.3.3.10	hydroxymethylglutaryl-CoA synthase	ko00072. Synthesis and degradation of ketone bodies;ko00280. Valine. leucine and isoleucine degradation;ko00650. Butanoate metabolism;ko00900. Terpenoid backbone biosynthesis;
comp23748_c0_seq1	I	gnl|CDD|37679 KOG2468, KOG2468, KOG2468, Dolichol kinase [Lipid transport and metabolism].	585	0	E2.7.1.108	dolichol kinase	ko00510. N-Glycan biosynthesis;
comp33243_c0_seq1	I	gnl|CDD|37679 KOG2468, KOG2468, KOG2468, Dolichol kinase [Lipid transport and metabolism].	585	0	E2.7.1.108	dolichol kinase	ko00510. N-Glycan biosynthesis;
comp43206_c0_seq3	IT	gnl|CDD|36332 KOG1116, KOG1116, KOG1116, Sphingosine kinase, involved in sphingolipid metabolism [Lipid transport and metabolism, Signal transduction mechanisms].	360	4e-109	E2.7.1.91	sphingosine kinase
comp47065_c0_seq6	IT	gnl|CDD|36332 KOG1116, KOG1116, KOG1116, Sphingosine kinase, involved in sphingolipid metabolism [Lipid transport and metabolism, Signal transduction mechanisms].	360	4e-109	E2.7.1.91	sphingosine kinase
comp32711_c0_seq2	I	gnl|CDD|38450 KOG3240, KOG3240, KOG3240, Phosphatidylinositol synthase [Lipid transport and metabolism].	322	2e-101	E2.7.8.11	CDP-diacylglycerol--inositol 3-phosphatidyltransferase	ko00562. Inositol phosphate metabolism;ko00564. Glycerophospholipid metabolism;ko04070. Phosphatidylinositol signaling system;
comp37587_c0_seq2	I	gnl|CDD|38450 KOG3240, KOG3240, KOG3240, Phosphatidylinositol synthase [Lipid transport and metabolism].	322	3e-101	E2.7.8.11	CDP-diacylglycerol--inositol 3-phosphatidyltransferase	ko00562. Inositol phosphate metabolism;ko00564. Glycerophospholipid metabolism;ko04070. Phosphatidylinositol signaling system;
comp11844_c0_seq1	IU	gnl|CDD|39672 KOG4471, KOG4471, KOG4471, Phosphatidylinositol 3-phosphate 3-phosphatase myotubularin MTM1 [Lipid transport and metabolism, Intracellular trafficking, secretion, and vesicular transport].	872	0	E3.1.3.-	-	ko00051. Fructose and mannose metabolism;
comp27760_c0_seq3	IU	gnl|CDD|39672 KOG4471, KOG4471, KOG4471, Phosphatidylinositol 3-phosphate 3-phosphatase myotubularin MTM1 [Lipid transport and metabolism, Intracellular trafficking, secretion, and vesicular transport].	872	0	E3.1.3.-	-	ko00051. Fructose and mannose metabolism;
comp365369_c0_seq1	IU	gnl|CDD|39672 KOG4471, KOG4471, KOG4471, Phosphatidylinositol 3-phosphate 3-phosphatase myotubularin MTM1 [Lipid transport and metabolism, Intracellular trafficking, secretion, and vesicular transport].	102	5e-30	E3.1.3.-	-	ko00051. Fructose and mannose metabolism;
comp39569_c0_seq1	IU	gnl|CDD|39672 KOG4471, KOG4471, KOG4471, Phosphatidylinositol 3-phosphate 3-phosphatase myotubularin MTM1 [Lipid transport and metabolism, Intracellular trafficking, secretion, and vesicular transport].	424	4e-125	E3.1.3.-	-
comp41705_c0_seq1	IU	gnl|CDD|39672 KOG4471, KOG4471, KOG4471, Phosphatidylinositol 3-phosphate 3-phosphatase myotubularin MTM1 [Lipid transport and metabolism, Intracellular trafficking, secretion, and vesicular transport].	424	3e-127	E3.1.3.-	-
comp45511_c0_seq1	IU	gnl|CDD|39672 KOG4471, KOG4471, KOG4471, Phosphatidylinositol 3-phosphate 3-phosphatase myotubularin MTM1 [Lipid transport and metabolism, Intracellular trafficking, secretion, and vesicular transport].	921	0	E3.1.3.-	-
comp47896_c0_seq2	IU	gnl|CDD|39672 KOG4471, KOG4471, KOG4471, Phosphatidylinositol 3-phosphate 3-phosphatase myotubularin MTM1 [Lipid transport and metabolism, Intracellular trafficking, secretion, and vesicular transport].	921	0	E3.1.3.-	-
comp524589_c0_seq1	IU	gnl|CDD|39672 KOG4471, KOG4471, KOG4471, Phosphatidylinositol 3-phosphate 3-phosphatase myotubularin MTM1 [Lipid transport and metabolism, Intracellular trafficking, secretion, and vesicular transport].	142	2e-45	E3.1.3.-	-
comp180696_c0_seq1	I	gnl|CDD|37100 KOG1889, KOG1889, KOG1889, Putative phosphoinositide phosphatase [Lipid transport and metabolism].	134	8e-40	E3.1.3.36	phosphatidylinositol-bisphosphatase	ko00562. Inositol phosphate metabolism;ko04070. Phosphatidylinositol signaling system;
comp49347_c0_seq9	IU	gnl|CDD|39672 KOG4471, KOG4471, KOG4471, Phosphatidylinositol 3-phosphate 3-phosphatase myotubularin MTM1 [Lipid transport and metabolism, Intracellular trafficking, secretion, and vesicular transport].	877	0	E3.1.3.48	protein-tyrosine phosphatase
comp42931_c0_seq4	I	gnl|CDD|37187 KOG1976, KOG1976, KOG1976, Inositol polyphosphate 5-phosphatase, type I [Lipid transport and metabolism].	559	0	E3.1.3.56	inositol-1.4.5-trisphosphate 5-phosphatase
comp44357_c0_seq1	I	gnl|CDD|37187 KOG1976, KOG1976, KOG1976, Inositol polyphosphate 5-phosphatase, type I [Lipid transport and metabolism].	559	0	E3.1.3.56	inositol-1.4.5-trisphosphate 5-phosphatase
comp180963_c0_seq1	I	gnl|CDD|38974 KOG3770, KOG3770, KOG3770, Acid sphingomyelinase and PHM5 phosphate metabolism protein [Lipid transport and metabolism].	202	1e-62	E3.1.4.-	-
comp3810_c0_seq1	I	gnl|CDD|38974 KOG3770, KOG3770, KOG3770, Acid sphingomyelinase and PHM5 phosphate metabolism protein [Lipid transport and metabolism].	85.9	9e-23	E3.1.4.-	-
comp632538_c0_seq1	I	gnl|CDD|38974 KOG3770, KOG3770, KOG3770, Acid sphingomyelinase and PHM5 phosphate metabolism protein [Lipid transport and metabolism].	144	3e-45	E3.1.4.-	-
comp9536_c0_seq1	I	gnl|CDD|38356 KOG3146, KOG3146, KOG3146, Dolichyl pyrophosphate phosphatase and related acid phosphatases [Lipid transport and metabolism].	316	7e-97	E3.6.1.43	dolichyldiphosphatase
comp44843_c0_seq3	IE	gnl|CDD|35459 KOG0238, KOG0238, KOG0238, 3-Methylcrotonyl-CoA carboxylase, biotin-containing subunit/Propionyl-CoA carboxylase, alpha chain/Acetyl-CoA carboxylase, biotin carboxylase subunit [Lipid transport and metabolism, Amino acid transport and metabolism].	1000	0	E6.4.1.4A	3-methylcrotonyl-CoA carboxylase alpha subunit
comp173661_c0_seq1	EI	gnl|CDD|35760 KOG0540, KOG0540, KOG0540, 3-Methylcrotonyl-CoA carboxylase, non-biotin containing subunit/Acetyl-CoA carboxylase carboxyl transferase, subunit beta [Amino acid transport and metabolism, Lipid transport and metabolism].	476	4e-170	E6.4.1.4B	3-methylcrotonyl-CoA carboxylase beta subunit	ko00280. Valine. leucine and isoleucine degradation;
comp182343_c0_seq1	EI	gnl|CDD|35760 KOG0540, KOG0540, KOG0540, 3-Methylcrotonyl-CoA carboxylase, non-biotin containing subunit/Acetyl-CoA carboxylase carboxyl transferase, subunit beta [Amino acid transport and metabolism, Lipid transport and metabolism].	494	8e-173	E6.4.1.4B	3-methylcrotonyl-CoA carboxylase beta subunit	ko00280. Valine. leucine and isoleucine degradation;
comp237044_c0_seq1	EI	gnl|CDD|35760 KOG0540, KOG0540, KOG0540, 3-Methylcrotonyl-CoA carboxylase, non-biotin containing subunit/Acetyl-CoA carboxylase carboxyl transferase, subunit beta [Amino acid transport and metabolism, Lipid transport and metabolism].	263	4e-88	E6.4.1.4B	3-methylcrotonyl-CoA carboxylase beta subunit	ko00280. Valine. leucine and isoleucine degradation;
comp471859_c0_seq1	EI	gnl|CDD|35760 KOG0540, KOG0540, KOG0540, 3-Methylcrotonyl-CoA carboxylase, non-biotin containing subunit/Acetyl-CoA carboxylase carboxyl transferase, subunit beta [Amino acid transport and metabolism, Lipid transport and metabolism].	117	5e-36	E6.4.1.4B	3-methylcrotonyl-CoA carboxylase beta subunit
comp8508_c0_seq1	EI	gnl|CDD|35760 KOG0540, KOG0540, KOG0540, 3-Methylcrotonyl-CoA carboxylase, non-biotin containing subunit/Acetyl-CoA carboxylase carboxyl transferase, subunit beta [Amino acid transport and metabolism, Lipid transport and metabolism].	183	1e-58	E6.4.1.4B	3-methylcrotonyl-CoA carboxylase beta subunit
comp11269_c0_seq1	I	gnl|CDD|40023 KOG4826, KOG4826, KOG4826, C-8,7 sterol isomerase [Lipid transport and metabolism].	297	3e-100	EBP	cholestenol delta-isomerase	ko00100. Steroid biosynthesis;
comp37644_c0_seq2	I	gnl|CDD|40023 KOG4826, KOG4826, KOG4826, C-8,7 sterol isomerase [Lipid transport and metabolism].	297	2e-98	EBP	cholestenol delta-isomerase	ko00100. Steroid biosynthesis;
comp48321_c0_seq1	I	gnl|CDD|36894 KOG1681, KOG1681, KOG1681, Enoyl-CoA isomerase [Lipid transport and metabolism].	392	3e-117	ECH1	delta(3.5)-Delta(2.4)-dienoyl-CoA isomerase
comp45722_c0_seq1	I	gnl|CDD|36893 KOG1680, KOG1680, KOG1680, Enoyl-CoA hydratase [Lipid transport and metabolism].	369	4e-120	ECHS1	enoyl-CoA hydratase
comp46311_c0_seq1	I	gnl|CDD|36893 KOG1680, KOG1680, KOG1680, Enoyl-CoA hydratase [Lipid transport and metabolism].	369	7e-122	ECHS1	enoyl-CoA hydratase
comp47996_c0_seq2	I	gnl|CDD|36896 KOG1683, KOG1683, KOG1683, Hydroxyacyl-CoA dehydrogenase/enoyl-CoA hydratase [Lipid transport and metabolism].	357	6e-103	EHHADH	enoyl-CoA hydratase / 3-hydroxyacyl-CoA dehydrogenase / 3.2-trans-enoyl-CoA isomerase
comp48624_c0_seq1	I	gnl|CDD|36896 KOG1683, KOG1683, KOG1683, Hydroxyacyl-CoA dehydrogenase/enoyl-CoA hydratase [Lipid transport and metabolism].	357	8e-103	EHHADH	enoyl-CoA hydratase / 3-hydroxyacyl-CoA dehydrogenase / 3.2-trans-enoyl-CoA isomerase
comp11889_c0_seq1	I	gnl|CDD|35499 KOG0278, KOG0278, KOG0278, Serine/threonine kinase receptor-associated protein [Lipid transport and metabolism].	121	2e-31	EIF3I	translation initiation factor 3 subunit I	ko03013. RNA transport;
comp25386_c0_seq1	I	gnl|CDD|35499 KOG0278, KOG0278, KOG0278, Serine/threonine kinase receptor-associated protein [Lipid transport and metabolism].	121	4e-31	EIF3I	translation initiation factor 3 subunit I	ko03013. RNA transport;
comp40203_c1_seq2	I	gnl|CDD|38281 KOG3071, KOG3071, KOG3071, Fatty acyl-CoA elongase/Polyunsaturated fatty acid specific elongation enzyme [Lipid transport and metabolism].	350	5e-112	ELOVL1	elongation of very long chain fatty acids protein 1
comp42161_c0_seq2	I	gnl|CDD|38281 KOG3071, KOG3071, KOG3071, Fatty acyl-CoA elongase/Polyunsaturated fatty acid specific elongation enzyme [Lipid transport and metabolism].	350	9e-117	ELOVL1	elongation of very long chain fatty acids protein 1
comp804865_c0_seq1	I	gnl|CDD|38281 KOG3071, KOG3071, KOG3071, Fatty acyl-CoA elongase/Polyunsaturated fatty acid specific elongation enzyme [Lipid transport and metabolism].	71.2	2e-18	ELOVL4	elongation of very long chain fatty acids protein 4
comp30876_c0_seq1	I	gnl|CDD|38281 KOG3071, KOG3071, KOG3071, Fatty acyl-CoA elongase/Polyunsaturated fatty acid specific elongation enzyme [Lipid transport and metabolism].	324	1e-106	ELOVL5	elongation of very long chain fatty acids protein 5	ko00062. Fatty acid elongation;ko01040. Biosynthesis of unsaturated fatty acids;
comp46317_c0_seq1	I	gnl|CDD|38281 KOG3071, KOG3071, KOG3071, Fatty acyl-CoA elongase/Polyunsaturated fatty acid specific elongation enzyme [Lipid transport and metabolism].	324	5e-96	ELOVL5	elongation of very long chain fatty acids protein 5
comp205493_c0_seq1	I	gnl|CDD|38282 KOG3072, KOG3072, KOG3072, Long chain fatty acid elongase [Lipid transport and metabolism].	197	1e-63	ELOVL6	elongation of very long chain fatty acids protein 6	ko00062. Fatty acid elongation;ko01040. Biosynthesis of unsaturated fatty acids;
comp8888_c0_seq1	I	gnl|CDD|38282 KOG3072, KOG3072, KOG3072, Long chain fatty acid elongase [Lipid transport and metabolism].	389	3e-119	ELOVL6	elongation of very long chain fatty acids protein 6	2902	sp|Q9H5J4|ELOV6_HUMAN Elongation of very long chain fatty acids protein 6 OS=Homo sapiens GN=ELOVL6 PE=1 SV=1	1e-176
comp291779_c0_seq1	I	gnl|CDD|38281 KOG3071, KOG3071, KOG3071, Fatty acyl-CoA elongase/Polyunsaturated fatty acid specific elongation enzyme [Lipid transport and metabolism].	347	3e-120	ELOVL7	elongation of very long chain fatty acids protein 7	ko00062. Fatty acid elongation;
comp418359_c0_seq1	IOVE	gnl|CDD|36265 KOG1047, KOG1047, KOG1047, Bifunctional leukotriene A4 hydrolase/aminopeptidase LTA4H [Lipid transport and metabolism, Posttranslational modification, protein turnover, chaperones, Defense mechanisms, Amino acid transport and metabolism].	63.9	1e-14	ENPEP	glutamyl aminopeptidase
comp39124_c0_seq1	I	gnl|CDD|39380 KOG4178, KOG4178, KOG4178, Soluble epoxide hydrolase [Lipid transport and metabolism].	324	1e-99	EPHX2	soluble epoxide hydrolase
comp41745_c0_seq1	I	gnl|CDD|39380 KOG4178, KOG4178, KOG4178, Soluble epoxide hydrolase [Lipid transport and metabolism].	324	1e-99	EPHX2	soluble epoxide hydrolase
comp237745_c0_seq1	I	gnl|CDD|38088 KOG2877, KOG2877, KOG2877, sn-1,2-diacylglycerol ethanolamine- and cholinephosphotranferases [Lipid transport and metabolism].	82.4	2e-22	EPT1	ethanolaminephosphotransferase	ko00440. Phosphonate and phosphinate metabolism;ko00564. Glycerophospholipid metabolism;ko00565. Ether lipid metabolism;
comp316150_c0_seq1	I	gnl|CDD|38088 KOG2877, KOG2877, KOG2877, sn-1,2-diacylglycerol ethanolamine- and cholinephosphotranferases [Lipid transport and metabolism].	221	1e-73	EPT1	ethanolaminephosphotransferase	ko00440. Phosphonate and phosphinate metabolism;ko00564. Glycerophospholipid metabolism;ko00565. Ether lipid metabolism;
comp319967_c0_seq1	I	gnl|CDD|38088 KOG2877, KOG2877, KOG2877, sn-1,2-diacylglycerol ethanolamine- and cholinephosphotranferases [Lipid transport and metabolism].	129	3e-40	EPT1	ethanolaminephosphotransferase	ko00440. Phosphonate and phosphinate metabolism;ko00564. Glycerophospholipid metabolism;ko00565. Ether lipid metabolism;
comp469587_c0_seq1	I	gnl|CDD|38088 KOG2877, KOG2877, KOG2877, sn-1,2-diacylglycerol ethanolamine- and cholinephosphotranferases [Lipid transport and metabolism].	169	5e-54	EPT1	ethanolaminephosphotransferase
comp29510_c0_seq1	I	gnl|CDD|39918 KOG4720, KOG4720, KOG4720, Ethanolamine kinase [Lipid transport and metabolism].	535	0	ETNK. EKI	ethanolamine kinase	ko00564. Glycerophospholipid metabolism;
comp33595_c0_seq1	I	gnl|CDD|39918 KOG4720, KOG4720, KOG4720, Ethanolamine kinase [Lipid transport and metabolism].	597	0	ETNK. EKI	ethanolamine kinase	ko00564. Glycerophospholipid metabolism;
comp36892_c0_seq1	I	gnl|CDD|39918 KOG4720, KOG4720, KOG4720, Ethanolamine kinase [Lipid transport and metabolism].	582	0	ETNK. EKI	ethanolamine kinase	ko00564. Glycerophospholipid metabolism;
comp383023_c0_seq1	IQ	gnl|CDD|36608 KOG1394, KOG1394, KOG1394, 3-oxoacyl-(acyl-carrier-protein) synthase (I and II) [Lipid transport and metabolism, Secondary metabolites biosynthesis, transport and catabolism].	73.9	2e-19	fabF	3-oxoacyl-[acyl-carrier-protein] synthase II
comp6187_c0_seq1	IQ	gnl|CDD|36608 KOG1394, KOG1394, KOG1394, 3-oxoacyl-(acyl-carrier-protein) synthase (I and II) [Lipid transport and metabolism, Secondary metabolites biosynthesis, transport and catabolism].	510	3e-179	fabF	3-oxoacyl-[acyl-carrier-protein] synthase II
comp7135_c0_seq1	IQ	gnl|CDD|36608 KOG1394, KOG1394, KOG1394, 3-oxoacyl-(acyl-carrier-protein) synthase (I and II) [Lipid transport and metabolism, Secondary metabolites biosynthesis, transport and catabolism].	568	0	fabF	3-oxoacyl-[acyl-carrier-protein] synthase II
comp45309_c0_seq1	I	gnl|CDD|36414 KOG1200, KOG1200, KOG1200, Mitochondrial/plastidial beta-ketoacyl-ACP reductase [Lipid transport and metabolism].	192	2e-57	fabG	3-oxoacyl-[acyl-carrier protein] reductase
comp10732_c0_seq1	I	gnl|CDD|39218 KOG4015, KOG4015, KOG4015, Fatty acid-binding protein FABP [Lipid transport and metabolism].	202	1e-55	FABP3	fatty acid-binding protein 3. muscle and heart	ko03320. PPAR signaling pathway;
comp10735_c0_seq1	I	gnl|CDD|39218 KOG4015, KOG4015, KOG4015, Fatty acid-binding protein FABP [Lipid transport and metabolism].	202	1e-55	FABP3	fatty acid-binding protein 3. muscle and heart	ko03320. PPAR signaling pathway;
comp35470_c0_seq1	I	gnl|CDD|39218 KOG4015, KOG4015, KOG4015, Fatty acid-binding protein FABP [Lipid transport and metabolism].	207	1e-62	FABP4. aP2	fatty acid-binding protein 4. adipocyte	ko03320. PPAR signaling pathway;
comp35491_c0_seq1	I	gnl|CDD|39218 KOG4015, KOG4015, KOG4015, Fatty acid-binding protein FABP [Lipid transport and metabolism].	207	3e-67	FABP4. aP2	fatty acid-binding protein 4. adipocyte	ko03320. PPAR signaling pathway;
comp38601_c0_seq1	I	gnl|CDD|39218 KOG4015, KOG4015, KOG4015, Fatty acid-binding protein FABP [Lipid transport and metabolism].	177	2e-48	FABP5	fatty acid-binding protein 5. epidermal
comp38721_c0_seq1	I	gnl|CDD|39218 KOG4015, KOG4015, KOG4015, Fatty acid-binding protein FABP [Lipid transport and metabolism].	177	2e-48	FABP5	fatty acid-binding protein 5. epidermal
comp179582_c0_seq1	I	gnl|CDD|39218 KOG4015, KOG4015, KOG4015, Fatty acid-binding protein FABP [Lipid transport and metabolism].	172	2e-55	FABP7	fatty acid-binding protein 7. brain	ko03320. PPAR signaling pathway;
comp45818_c0_seq1	I	gnl|CDD|39433 KOG4232, KOG4232, KOG4232, Delta 6-fatty acid desaturase/delta-8 sphingolipid desaturase [Lipid transport and metabolism].	572	0	FADS1	fatty acid desaturase 1 (delta-5 desaturase)
comp49078_c1_seq1	I	gnl|CDD|39433 KOG4232, KOG4232, KOG4232, Delta 6-fatty acid desaturase/delta-8 sphingolipid desaturase [Lipid transport and metabolism].	572	7e-168	FADS1	fatty acid desaturase 1 (delta-5 desaturase)
comp1871_c0_seq1	I	gnl|CDD|39433 KOG4232, KOG4232, KOG4232, Delta 6-fatty acid desaturase/delta-8 sphingolipid desaturase [Lipid transport and metabolism].	89.7	7e-25	FADS2	fatty acid desaturase 2 (delta-6 desaturase)	ko00592. alpha-Linolenic acid metabolism;ko01040. Biosynthesis of unsaturated fatty acids;ko03320. PPAR signaling pathway;
comp251614_c0_seq1	I	gnl|CDD|39433 KOG4232, KOG4232, KOG4232, Delta 6-fatty acid desaturase/delta-8 sphingolipid desaturase [Lipid transport and metabolism].	125	4e-38	FADS2	fatty acid desaturase 2 (delta-6 desaturase)	ko00592. alpha-Linolenic acid metabolism;ko01040. Biosynthesis of unsaturated fatty acids;ko03320. PPAR signaling pathway;
comp300511_c0_seq1	I	gnl|CDD|39433 KOG4232, KOG4232, KOG4232, Delta 6-fatty acid desaturase/delta-8 sphingolipid desaturase [Lipid transport and metabolism].	96.3	5e-28	FADS2	fatty acid desaturase 2 (delta-6 desaturase)	ko00592. alpha-Linolenic acid metabolism;ko01040. Biosynthesis of unsaturated fatty acids;ko03320. PPAR signaling pathway;
comp427678_c0_seq1	I	gnl|CDD|39433 KOG4232, KOG4232, KOG4232, Delta 6-fatty acid desaturase/delta-8 sphingolipid desaturase [Lipid transport and metabolism].	160	3e-52	FADS2	fatty acid desaturase 2 (delta-6 desaturase)
comp505626_c0_seq1	I	gnl|CDD|39433 KOG4232, KOG4232, KOG4232, Delta 6-fatty acid desaturase/delta-8 sphingolipid desaturase [Lipid transport and metabolism].	130	3e-40	FADS2	fatty acid desaturase 2 (delta-6 desaturase)
comp13087_c0_seq1	I	gnl|CDD|39433 KOG4232, KOG4232, KOG4232, Delta 6-fatty acid desaturase/delta-8 sphingolipid desaturase [Lipid transport and metabolism].	568	0	FADS3	fatty acid desaturase 3 (delta-6 desaturase)
comp13428_c0_seq1	I	gnl|CDD|39433 KOG4232, KOG4232, KOG4232, Delta 6-fatty acid desaturase/delta-8 sphingolipid desaturase [Lipid transport and metabolism].	568	0	FADS3	fatty acid desaturase 3 (delta-6 desaturase)
comp33627_c0_seq3	I	gnl|CDD|36435 KOG1221, KOG1221, KOG1221, Acyl-CoA reductase [Lipid transport and metabolism].	521	1e-175	FAR	fatty acyl-CoA reductase	ko00073. Cutin. suberine and wax biosynthesis;ko04146. Peroxisome;
comp39831_c0_seq1	I	gnl|CDD|36435 KOG1221, KOG1221, KOG1221, Acyl-CoA reductase [Lipid transport and metabolism].	521	4e-168	FAR	fatty acyl-CoA reductase
comp400327_c0_seq1	I	gnl|CDD|36435 KOG1221, KOG1221, KOG1221, Acyl-CoA reductase [Lipid transport and metabolism].	139	8e-44	FAR	fatty acyl-CoA reductase
comp421875_c0_seq1	I	gnl|CDD|36435 KOG1221, KOG1221, KOG1221, Acyl-CoA reductase [Lipid transport and metabolism].	177	2e-54	FAR	fatty acyl-CoA reductase
comp540305_c0_seq1	I	gnl|CDD|36435 KOG1221, KOG1221, KOG1221, Acyl-CoA reductase [Lipid transport and metabolism].	94.4	5e-27	FAR	fatty acyl-CoA reductase
comp549632_c0_seq1	I	gnl|CDD|36435 KOG1221, KOG1221, KOG1221, Acyl-CoA reductase [Lipid transport and metabolism].	223	2e-74	FAR	fatty acyl-CoA reductase
comp563972_c0_seq1	I	gnl|CDD|36435 KOG1221, KOG1221, KOG1221, Acyl-CoA reductase [Lipid transport and metabolism].	140	5e-44	FAR	fatty acyl-CoA reductase
comp600149_c0_seq1	I	gnl|CDD|36435 KOG1221, KOG1221, KOG1221, Acyl-CoA reductase [Lipid transport and metabolism].	127	5e-40	FAR	fatty acyl-CoA reductase
comp47706_c1_seq2	I	gnl|CDD|36416 KOG1202, KOG1202, KOG1202, Animal-type fatty acid synthase and related proteins [Lipid transport and metabolism].	1918	0	FASN	fatty acid synthase. animal type
comp40660_c0_seq1	I	gnl|CDD|36672 KOG1459, KOG1459, KOG1459, Squalene synthetase [Lipid transport and metabolism].	567	0	FDFT1	farnesyl-diphosphate farnesyltransferase
comp45988_c0_seq1	I	gnl|CDD|36672 KOG1459, KOG1459, KOG1459, Squalene synthetase [Lipid transport and metabolism].	541	2e-172	FDFT1	farnesyl-diphosphate farnesyltransferase
comp228963_c0_seq1	I	gnl|CDD|36478 KOG1264, KOG1264, KOG1264, Phospholipase C [Lipid transport and metabolism].	63.9	3e-14	FRK. PTK5	fyn-related kinase
comp409120_c0_seq1	I	gnl|CDD|36470 KOG1256, KOG1256, KOG1256, Long-chain acyl-CoA synthetases (AMP-forming) [Lipid transport and metabolism].	92.8	3e-26	GANAB	alpha 1.3-glucosidase
comp47440_c0_seq2	I	gnl|CDD|38934 KOG3730, KOG3730, KOG3730, Acyl-CoA:dihydroxyactetone-phosphate acyltransferase DHAPAT [Lipid transport and metabolism].	931	0	GNPAT	glyceronephosphate O-acyltransferase
comp47837_c0_seq1	I	gnl|CDD|38934 KOG3730, KOG3730, KOG3730, Acyl-CoA:dihydroxyactetone-phosphate acyltransferase DHAPAT [Lipid transport and metabolism].	930	0	GNPAT	glyceronephosphate O-acyltransferase
comp48431_c0_seq1	I	gnl|CDD|38933 KOG3729, KOG3729, KOG3729, Mitochondrial glycerol-3-phosphate acyltransferase GPAT [Lipid transport and metabolism].	665	0	GPAT1_2	glycerol-3-phosphate O-acyltransferase 1/2
comp48526_c0_seq1	I	gnl|CDD|38933 KOG3729, KOG3729, KOG3729, Mitochondrial glycerol-3-phosphate acyltransferase GPAT [Lipid transport and metabolism].	665	0	GPAT1_2	glycerol-3-phosphate O-acyltransferase 1/2
comp201788_c0_seq1	I	gnl|CDD|38109 KOG2898, KOG2898, KOG2898, Predicted phosphate acyltransferase, contains PlsC domain [Lipid transport and metabolism].	109	2e-30	GPAT3_4. AGPAT9. AGPAT6	glycerol-3-phosphate O-acyltransferase 3/4	ko00561. Glycerolipid metabolism;ko00564. Glycerophospholipid metabolism;
comp24012_c0_seq1	I	gnl|CDD|38109 KOG2898, KOG2898, KOG2898, Predicted phosphate acyltransferase, contains PlsC domain [Lipid transport and metabolism].	318	6e-108	GPAT3_4. AGPAT9. AGPAT6	glycerol-3-phosphate O-acyltransferase 3/4	ko00561. Glycerolipid metabolism;ko00564. Glycerophospholipid metabolism;
comp241844_c0_seq1	I	gnl|CDD|38109 KOG2898, KOG2898, KOG2898, Predicted phosphate acyltransferase, contains PlsC domain [Lipid transport and metabolism].	109	2e-32	GPAT3_4. AGPAT9. AGPAT6	glycerol-3-phosphate O-acyltransferase 3/4	ko00561. Glycerolipid metabolism;ko00564. Glycerophospholipid metabolism;
comp286249_c0_seq1	I	gnl|CDD|38109 KOG2898, KOG2898, KOG2898, Predicted phosphate acyltransferase, contains PlsC domain [Lipid transport and metabolism].	181	6e-57	GPAT3_4. AGPAT9. AGPAT6	glycerol-3-phosphate O-acyltransferase 3/4	ko00561. Glycerolipid metabolism;ko00564. Glycerophospholipid metabolism;
comp33325_c0_seq1	I	gnl|CDD|38109 KOG2898, KOG2898, KOG2898, Predicted phosphate acyltransferase, contains PlsC domain [Lipid transport and metabolism].	409	8e-127	GPAT3_4. AGPAT9. AGPAT6	glycerol-3-phosphate O-acyltransferase 3/4	ko00561. Glycerolipid metabolism;ko00564. Glycerophospholipid metabolism;
comp37998_c1_seq1	I	gnl|CDD|38109 KOG2898, KOG2898, KOG2898, Predicted phosphate acyltransferase, contains PlsC domain [Lipid transport and metabolism].	409	5e-133	GPAT3_4. AGPAT9. AGPAT6	glycerol-3-phosphate O-acyltransferase 3/4	ko00561. Glycerolipid metabolism;ko00564. Glycerophospholipid metabolism;
comp380223_c0_seq1	I	gnl|CDD|38109 KOG2898, KOG2898, KOG2898, Predicted phosphate acyltransferase, contains PlsC domain [Lipid transport and metabolism].	92	3e-25	GPAT3_4. AGPAT9. AGPAT6	glycerol-3-phosphate O-acyltransferase 3/4	ko00561. Glycerolipid metabolism;ko00564. Glycerophospholipid metabolism;
comp48661_c0_seq3	I	gnl|CDD|36894 KOG1681, KOG1681, KOG1681, Enoyl-CoA isomerase [Lipid transport and metabolism].	392	2e-112	gutB	L-iditol 2-dehydrogenase
comp10595_c0_seq1	I	gnl|CDD|37515 KOG2304, KOG2304, KOG2304, 3-hydroxyacyl-CoA dehydrogenase [Lipid transport and metabolism].	442	9e-147	HADH	3-hydroxyacyl-CoA dehydrogenase	ko00062. Fatty acid elongation;ko00071. Fatty acid metabolism;ko00280. Valine. leucine and isoleucine degradation;ko00281. Geraniol degradation;ko00310. Lysine degradation;ko00380. Tryptophan metabolism;ko00650. Butanoate metabolism;ko00930. Caprolactam degradation;
comp16184_c0_seq1	I	gnl|CDD|37515 KOG2304, KOG2304, KOG2304, 3-hydroxyacyl-CoA dehydrogenase [Lipid transport and metabolism].	442	2e-152	HADH	3-hydroxyacyl-CoA dehydrogenase	ko00062. Fatty acid elongation;ko00071. Fatty acid metabolism;ko00280. Valine. leucine and isoleucine degradation;ko00281. Geraniol degradation;ko00310. Lysine degradation;ko00380. Tryptophan metabolism;ko00650. Butanoate metabolism;ko00930. Caprolactam degradation;
comp11452_c0_seq1	I	gnl|CDD|36896 KOG1683, KOG1683, KOG1683, Hydroxyacyl-CoA dehydrogenase/enoyl-CoA hydratase [Lipid transport and metabolism].	407	9e-127	HADHA	enoyl-CoA hydratase / long-chain 3-hydroxyacyl-CoA dehydrogenase	ko00062. Fatty acid elongation;ko00071. Fatty acid metabolism;ko00280. Valine. leucine and isoleucine degradation;ko00310. Lysine degradation;ko00362. Benzoate degradation;ko00380. Tryptophan metabolism;ko00410. beta-Alanine metabolism;ko00627. Aminobenzoate degradation;ko00640. Propanoate metabolism;ko00650. Butanoate metabolism;ko00930. Caprolactam degradation;ko01040. Biosynthesis of unsaturat…
comp18831_c0_seq1	I	gnl|CDD|36896 KOG1683, KOG1683, KOG1683, Hydroxyacyl-CoA dehydrogenase/enoyl-CoA hydratase [Lipid transport and metabolism].	407	2e-126	HADHA	enoyl-CoA hydratase / long-chain 3-hydroxyacyl-CoA dehydrogenase	ko00062. Fatty acid elongation;ko00071. Fatty acid metabolism;ko00280. Valine. leucine and isoleucine degradation;ko00310. Lysine degradation;ko00362. Benzoate degradation;ko00380. Tryptophan metabolism;ko00410. beta-Alanine metabolism;ko00627. Aminobenzoate degradation;ko00640. Propanoate metabolism;ko00650. Butanoate metabolism;ko00930. Caprolactam degradation;ko01040. Biosynthesis of unsaturat…
comp38522_c0_seq1	I	gnl|CDD|36606 KOG1392, KOG1392, KOG1392, Acetyl-CoA acetyltransferase [Lipid transport and metabolism].	805	0	HADHB	acetyl-CoA acyltransferase
comp49064_c1_seq2	I	gnl|CDD|36606 KOG1392, KOG1392, KOG1392, Acetyl-CoA acetyltransferase [Lipid transport and metabolism].	805	0	HADHB	acetyl-CoA acyltransferase
comp38127_c0_seq2	I	gnl|CDD|36897 KOG1684, KOG1684, KOG1684, Enoyl-CoA hydratase [Lipid transport and metabolism].	506	2e-176	HIBCH	3-hydroxyisobutyryl-CoA hydrolase	ko00280. Valine. leucine and isoleucine degradation;ko00410. beta-Alanine metabolism;ko00640. Propanoate metabolism;
comp43004_c0_seq2	I	gnl|CDD|36897 KOG1684, KOG1684, KOG1684, Enoyl-CoA hydratase [Lipid transport and metabolism].	506	3e-176	HIBCH	3-hydroxyisobutyryl-CoA hydrolase
comp47978_c5_seq2	I	gnl|CDD|36895 KOG1682, KOG1682, KOG1682, Enoyl-CoA isomerase [Lipid transport and metabolism].	299	2e-83	HNRNPABD	heterogeneous nuclear ribonucleoprotein A/B/D
comp125638_c0_seq1	IR	gnl|CDD|39371 KOG4169, KOG4169, KOG4169, 15-hydroxyprostaglandin dehydrogenase and related dehydrogenases [Lipid transport and metabolism, General function prediction only].	315	1e-105	HPGD	15-hydroxyprostaglandin dehydrogenase (NAD)	ko05202. Transcriptional misregulation in cancer;
comp28171_c0_seq1	IR	gnl|CDD|39371 KOG4169, KOG4169, KOG4169, 15-hydroxyprostaglandin dehydrogenase and related dehydrogenases [Lipid transport and metabolism, General function prediction only].	315	2e-106	HPGD	15-hydroxyprostaglandin dehydrogenase (NAD)	ko05202. Transcriptional misregulation in cancer;
comp10497_c0_seq1	I	gnl|CDD|36414 KOG1200, KOG1200, KOG1200, Mitochondrial/plastidial beta-ketoacyl-ACP reductase [Lipid transport and metabolism].	123	1e-32	HSD17B10	3-hydroxyacyl-CoA dehydrogenase / 3-hydroxy-2-methylbutyryl-CoA dehydrogenase	ko00280. Valine. leucine and isoleucine degradation;ko05010. Alzheimer's disease;
comp10543_c0_seq2	I	gnl|CDD|36414 KOG1200, KOG1200, KOG1200, Mitochondrial/plastidial beta-ketoacyl-ACP reductase [Lipid transport and metabolism].	123	2e-32	HSD17B10	3-hydroxyacyl-CoA dehydrogenase / 3-hydroxy-2-methylbutyryl-CoA dehydrogenase	ko00280. Valine. leucine and isoleucine degradation;ko05010. Alzheimer's disease;
comp37815_c0_seq1	I	gnl|CDD|36420 KOG1206, KOG1206, KOG1206, Peroxisomal multifunctional beta-oxidation protein and related enzymes [Lipid transport and metabolism].	271	1e-77	HSD17B4	3-hydroxyacyl-CoA dehydrogenase / 3a.7a.12a-trihydroxy-5b-cholest-24-enoyl-CoA hydratase	ko00120. Primary bile acid biosynthesis;ko04146. Peroxisome;
comp41762_c0_seq1	I	gnl|CDD|36420 KOG1206, KOG1206, KOG1206, Peroxisomal multifunctional beta-oxidation protein and related enzymes [Lipid transport and metabolism].	271	7e-84	HSD17B4	3-hydroxyacyl-CoA dehydrogenase / 3a.7a.12a-trihydroxy-5b-cholest-24-enoyl-CoA hydratase
comp45068_c0_seq1	I	gnl|CDD|36691 KOG1478, KOG1478, KOG1478, 3-keto sterol reductase [Lipid transport and metabolism].	452	2e-147	HSD17B7	estradiol 17beta-dehydrogenase / 3-keto steroid reductase
comp45684_c0_seq2	I	gnl|CDD|36691 KOG1478, KOG1478, KOG1478, 3-keto sterol reductase [Lipid transport and metabolism].	452	2e-146	HSD17B7	estradiol 17beta-dehydrogenase / 3-keto steroid reductase
comp45285_c0_seq5	I	gnl|CDD|36414 KOG1200, KOG1200, KOG1200, Mitochondrial/plastidial beta-ketoacyl-ACP reductase [Lipid transport and metabolism].	283	3e-95	HSD17B8	estradiol 17beta-dehydrogenase / testosterone 17beta-dehydrogenase /
comp34132_c0_seq1	IE	gnl|CDD|36643 KOG1430, KOG1430, KOG1430, C-3 sterol dehydrogenase/3-beta-hydroxysteroid dehydrogenase and related dehydrogenases [Lipid transport and metabolism, Amino acid transport and metabolism].	243	4e-78	HSD3B7	cholest-5-ene-3beta.7alpha-diol 3beta-dehydrogenase	ko00120. Primary bile acid biosynthesis;
comp36456_c0_seq1	IE	gnl|CDD|36643 KOG1430, KOG1430, KOG1430, C-3 sterol dehydrogenase/3-beta-hydroxysteroid dehydrogenase and related dehydrogenases [Lipid transport and metabolism, Amino acid transport and metabolism].	243	5e-78	HSD3B7	cholest-5-ene-3beta.7alpha-diol 3beta-dehydrogenase	ko00120. Primary bile acid biosynthesis;
comp48053_c0_seq7	I	gnl|CDD|39522 KOG4321, KOG4321, KOG4321, Predicted phosphate acyltransferases [Lipid transport and metabolism].	275	2e-85	infB. MTIF2	translation initiation factor IF-2
comp112229_c0_seq1	I	gnl|CDD|35912 KOG0693, KOG0693, KOG0693, Myo-inositol-1-phosphate synthase [Lipid transport and metabolism].	855	0	INO1	myo-inositol-1-phosphate synthase	ko00521. Streptomycin biosynthesis;ko00562. Inositol phosphate metabolism;
comp35439_c0_seq2	I	gnl|CDD|35912 KOG0693, KOG0693, KOG0693, Myo-inositol-1-phosphate synthase [Lipid transport and metabolism].	855	0	INO1	myo-inositol-1-phosphate synthase	ko00521. Streptomycin biosynthesis;ko00562. Inositol phosphate metabolism;
comp347760_c0_seq1	I	gnl|CDD|36834 KOG1621, KOG1621, KOG1621, 1D-myo-inositol-triphosphate 3-kinase A [Lipid transport and metabolism].	356	3e-121	ITPK	1D-myo-inositol-triphosphate 3-kinase	ko00562. Inositol phosphate metabolism;ko04020. Calcium signaling pathway;ko04070. Phosphatidylinositol signaling system;
comp43238_c0_seq1	I	gnl|CDD|36834 KOG1621, KOG1621, KOG1621, 1D-myo-inositol-triphosphate 3-kinase A [Lipid transport and metabolism].	578	3e-171	ITPK	1D-myo-inositol-triphosphate 3-kinase
comp446455_c0_seq1	I	gnl|CDD|36834 KOG1621, KOG1621, KOG1621, 1D-myo-inositol-triphosphate 3-kinase A [Lipid transport and metabolism].	102	3e-29	ITPK	1D-myo-inositol-triphosphate 3-kinase
comp45945_c0_seq1	I	gnl|CDD|36834 KOG1621, KOG1621, KOG1621, 1D-myo-inositol-triphosphate 3-kinase A [Lipid transport and metabolism].	554	1e-179	ITPK	1D-myo-inositol-triphosphate 3-kinase
comp47020_c0_seq1	I	gnl|CDD|36834 KOG1621, KOG1621, KOG1621, 1D-myo-inositol-triphosphate 3-kinase A [Lipid transport and metabolism].	554	0	ITPK	1D-myo-inositol-triphosphate 3-kinase
comp48705_c0_seq3	I	gnl|CDD|36834 KOG1621, KOG1621, KOG1621, 1D-myo-inositol-triphosphate 3-kinase A [Lipid transport and metabolism].	578	5e-174	ITPK	1D-myo-inositol-triphosphate 3-kinase
comp527835_c0_seq1	I	gnl|CDD|36834 KOG1621, KOG1621, KOG1621, 1D-myo-inositol-triphosphate 3-kinase A [Lipid transport and metabolism].	100	2e-29	ITPK	1D-myo-inositol-triphosphate 3-kinase
comp533652_c0_seq1	I	gnl|CDD|36834 KOG1621, KOG1621, KOG1621, 1D-myo-inositol-triphosphate 3-kinase A [Lipid transport and metabolism].	124	5e-38	ITPK	1D-myo-inositol-triphosphate 3-kinase
comp42167_c0_seq4	I	gnl|CDD|35361 KOG0139, KOG0139, KOG0139, Short-chain acyl-CoA dehydrogenase [Lipid transport and metabolism].	348	4e-103	IVD. ivd	isovaleryl-CoA dehydrogenase
[truncated: 547 more rows]

## Sheet: 蛋白相关基因
comp10303_c0_seq1	E	gnl|CDD|36626 KOG1412, KOG1412, KOG1412, Aspartate aminotransferase/Glutamic oxaloacetic transaminase AAT2/GOT1 [Amino acid transport and metabolism].	669	0
[truncated: 593 more rows]
