# Supplementary material for: Transcriptional profiling of milk fat synthesis in mammary gland of dairy cows with different forage quality using RNA sequencing
Source: Front Vet Sci. 2025 Mar 26;12:1469169. doi: 10.3389/fvets.2025.1469169 (PMC11979108; doi:10.3389/fvets.2025.1469169)
Supplement: Supplementary file 3 [file Data_Sheet_3.xls]

Pathway	Pathway_type	Unigene_num	Unigene_list
ko04510, Focal adhesion	Cellular Processes/Cell Communication	663	comp348_c0_seq2,comp589_c0_seq1,comp2117_c0_seq1,comp2677_c0_seq1,comp3681_c0_seq1,comp5392_c0_seq2,comp6028_c0_seq1,comp6541_c0_seq1,comp7340_c0_seq1,comp8055_c0_seq2,comp8207_c0_seq2,comp8296_c0_seq1,comp9401_c0_seq1,comp9531_c0_seq1,comp9802_c0_seq1,comp10012_c0_seq1,comp10329_c0_seq2,comp10366_c0_seq2,comp10468_c0_seq1,comp10532_c0_seq1,comp10684_c0_seq1,comp10691_c0_seq1,comp10692_c1_seq1,co…
ko04530, Tight junction	Cellular Processes/Cell Communication	293	comp3192_c0_seq1,comp5405_c0_seq1,comp5982_c0_seq1,comp9401_c0_seq1,comp9531_c0_seq1,comp9802_c0_seq1,comp10461_c0_seq1,comp10692_c1_seq1,comp10693_c0_seq1,comp10771_c0_seq1,comp10966_c0_seq1,comp11133_c0_seq1,comp11896_c0_seq1,comp11958_c0_seq1,comp11971_c0_seq1,comp13350_c0_seq1,comp13583_c0_seq1,comp13736_c0_seq1,comp13899_c0_seq1,comp14782_c0_seq1,comp14883_c0_seq1,comp15861_c0_seq1,comp16030…
ko04540, Gap junction	Cellular Processes/Cell Communication	226	comp2842_c0_seq1,comp5392_c0_seq2,comp6541_c0_seq1,comp7316_c0_seq1,comp8654_c0_seq1,comp9791_c0_seq1,comp9851_c0_seq1,comp10736_c0_seq1,comp11065_c0_seq1,comp11701_c0_seq1,comp11958_c0_seq1,comp12270_c0_seq1,comp12483_c0_seq1,comp13350_c0_seq1,comp13583_c0_seq1,comp15121_c0_seq1,comp16275_c0_seq2,comp16412_c0_seq1,comp17099_c0_seq1,comp17198_c0_seq1,comp17986_c0_seq1,comp18656_c0_seq1,comp20477_…
ko04520, Adherens junction	Cellular Processes/Cell Communication	202	comp626_c0_seq2,comp5286_c0_seq1,comp6004_c0_seq1,comp6359_c0_seq2,comp6541_c0_seq1,comp9401_c0_seq1,comp9476_c0_seq1,comp9531_c0_seq1,comp10028_c0_seq1,comp10692_c1_seq1,comp10693_c0_seq1,comp10966_c0_seq1,comp11133_c0_seq1,comp11404_c0_seq1,comp11473_c0_seq2,comp11958_c0_seq1,comp12483_c0_seq1,comp12625_c0_seq1,comp15049_c0_seq2,comp15831_c0_seq1,comp16412_c0_seq1,comp17192_c0_seq1,comp17631_c0…
ko04110, Cell cycle	Cellular Processes/Cell Growth and Death	370	comp388_c0_seq1,comp4702_c0_seq1,comp5431_c0_seq2,comp5550_c0_seq1,comp6123_c0_seq1,comp6615_c0_seq1,comp6789_c0_seq1,comp6899_c0_seq1,comp7310_c0_seq1,comp7545_c0_seq1,comp7914_c0_seq1,comp8188_c0_seq1,comp8222_c0_seq2,comp8510_c0_seq1,comp8815_c0_seq1,comp8988_c0_seq1,comp9412_c0_seq1,comp9642_c0_seq1,comp9883_c0_seq2,comp9951_c0_seq1,comp10012_c0_seq1,comp10872_c0_seq1,comp11824_c0_seq1,comp12…
ko04114, Oocyte meiosis	Cellular Processes/Cell Growth and Death	262	comp3310_c0_seq1,comp4702_c0_seq1,comp5431_c0_seq2,comp7310_c0_seq1,comp7316_c0_seq1,comp7545_c0_seq1,comp8654_c0_seq1,comp8988_c0_seq1,comp9119_c0_seq1,comp9642_c0_seq1,comp10461_c0_seq1,comp10690_c0_seq1,comp10771_c0_seq1,comp11065_c0_seq1,comp11824_c0_seq1,comp11971_c0_seq1,comp12483_c0_seq1,comp15050_c0_seq1,comp15121_c0_seq1,comp16046_c0_seq1,comp16103_c0_seq1,comp16195_c0_seq1,comp16412_c0_…
ko04210, Apoptosis	Cellular Processes/Cell Growth and Death	212	comp5550_c0_seq1,comp7412_c0_seq1,comp8055_c0_seq2,comp8516_c0_seq1,comp9433_c0_seq1,comp10348_c0_seq1,comp10901_c0_seq1,comp11065_c0_seq1,comp11223_c0_seq1,comp11472_c0_seq1,comp11945_c0_seq1,comp12842_c0_seq1,comp13618_c0_seq1,comp13899_c0_seq1,comp14135_c0_seq1,comp15206_c0_seq1,comp15365_c0_seq1,comp15567_c0_seq1,comp16085_c0_seq1,comp16943_c0_seq1,comp17900_c0_seq1,comp18240_c0_seq1,comp1840…
ko04115, p53 signaling pathway	Cellular Processes/Cell Growth and Death	204	comp3066_c0_seq2,comp4702_c0_seq1,comp5131_c0_seq1,comp5431_c0_seq2,comp5550_c0_seq1,comp6615_c0_seq1,comp7286_c0_seq1,comp8510_c0_seq1,comp8516_c0_seq1,comp8815_c0_seq1,comp8892_c0_seq1,comp9031_c0_seq1,comp9412_c0_seq1,comp9802_c0_seq1,comp9883_c0_seq2,comp9961_c0_seq1,comp10012_c0_seq1,comp10872_c0_seq1,comp10901_c0_seq1,comp13842_c0_seq1,comp14088_c0_seq1,comp14135_c0_seq1,comp14883_c0_seq1,c…
ko04111, Cell cycle - yeast	Cellular Processes/Cell Growth and Death	181	comp6123_c0_seq1,comp6789_c0_seq1,comp7310_c0_seq1,comp7545_c0_seq1,comp8188_c0_seq1,comp8988_c0_seq1,comp9642_c0_seq1,comp10461_c0_seq1,comp10771_c0_seq1,comp11824_c0_seq1,comp11971_c0_seq1,comp12099_c0_seq1,comp12727_c0_seq1,comp13591_c0_seq1,comp16046_c0_seq1,comp22039_c0_seq1,comp24314_c0_seq2,comp24625_c0_seq1,comp24768_c0_seq2,comp24832_c0_seq1,comp26362_c0_seq2,comp27020_c0_seq2,comp27074_…
ko04113, Meiosis - yeast	Cellular Processes/Cell Growth and Death	141	comp6123_c0_seq1,comp6789_c0_seq1,comp7310_c0_seq1,comp7545_c0_seq1,comp8188_c0_seq1,comp8988_c0_seq1,comp9642_c0_seq1,comp10461_c0_seq1,comp10771_c0_seq1,comp11065_c0_seq1,comp11824_c0_seq1,comp11971_c0_seq1,comp12727_c0_seq1,comp13591_c0_seq1,comp16046_c0_seq1,comp23701_c0_seq1,comp24314_c0_seq2,comp24625_c0_seq1,comp24832_c0_seq1,comp26005_c0_seq1,comp26362_c0_seq2,comp26477_c0_seq2,comp27020_…
ko04112, Cell cycle - Caulobacter	Cellular Processes/Cell Growth and Death	6	comp22635_c0_seq1,comp30497_c0_seq2,comp34956_c0_seq1,comp36039_c0_seq1,comp39434_c0_seq1,comp43472_c0_seq3,
ko04810, Regulation of actin cytoskeleton	Cellular Processes/Cell Motility	588	comp348_c0_seq2,comp935_c0_seq2,comp5392_c0_seq2,comp5575_c0_seq1,comp6294_c0_seq2,comp6541_c0_seq1,comp6767_c0_seq2,comp7491_c0_seq1,comp8207_c0_seq2,comp8226_c0_seq1,comp8273_c0_seq1,comp8296_c0_seq1,comp8961_c0_seq1,comp9401_c0_seq1,comp9531_c0_seq1,comp10366_c0_seq2,comp10594_c0_seq1,comp10689_c0_seq1,comp10692_c1_seq1,comp10693_c0_seq1,comp10768_c0_seq1,comp10816_c0_seq1,comp10966_c0_seq1,co…
ko04144, Endocytosis	Cellular Processes/Transport and Catabolism	533	comp308_c0_seq1,comp3192_c0_seq1,comp5610_c0_seq1,comp5612_c0_seq1,comp5639_c0_seq2,comp5870_c0_seq1,comp6339_c0_seq1,comp6451_c0_seq1,comp6518_c0_seq1,comp6541_c0_seq1,comp6794_c0_seq1,comp7073_c0_seq1,comp7769_c0_seq1,comp8123_c0_seq1,comp8181_c0_seq1,comp8700_c0_seq1,comp8835_c0_seq1,comp9721_c0_seq1,comp9874_c0_seq1,comp9990_c0_seq1,comp10157_c0_seq1,comp10430_c0_seq1,comp10462_c0_seq1,comp10…
ko04145, Phagosome	Cellular Processes/Transport and Catabolism	366	comp3917_c0_seq1,comp6195_c0_seq1,comp7716_c0_seq1,comp8659_c0_seq1,comp8662_c0_seq1,comp9401_c0_seq1,comp9457_c0_seq1,comp9489_c0_seq1,comp9531_c0_seq1,comp9791_c0_seq1,comp9954_c0_seq1,comp10486_c0_seq1,comp10605_c0_seq1,comp10745_c0_seq1,comp10754_c0_seq1,comp10816_c0_seq1,comp10822_c0_seq1,comp10966_c0_seq1,comp11133_c0_seq1,comp11202_c0_seq1,comp11632_c0_seq1,comp11654_c0_seq1,comp12037_c0_s…
ko04142, Lysosome	Cellular Processes/Transport and Catabolism	259	comp4615_c0_seq1,comp7378_c0_seq1,comp7964_c0_seq1,comp8302_c0_seq1,comp9457_c0_seq1,comp9489_c0_seq1,comp9954_c0_seq1,comp10486_c0_seq1,comp10700_c0_seq1,comp10701_c0_seq1,comp10745_c0_seq1,comp10818_c0_seq1,comp10822_c0_seq1,comp11124_c0_seq1,comp11151_c0_seq1,comp12037_c0_seq1,comp12325_c0_seq1,comp13120_c0_seq1,comp13383_c0_seq1,comp13986_c0_seq1,comp14402_c0_seq1,comp14973_c0_seq1,comp16028_…
ko04146, Peroxisome	Cellular Processes/Transport and Catabolism	160	comp524_c0_seq1,comp7130_c0_seq1,comp7526_c0_seq1,comp8264_c0_seq1,comp8843_c0_seq1,comp9053_c0_seq1,comp9132_c0_seq1,comp10251_c0_seq2,comp10817_c0_seq1,comp10915_c0_seq1,comp11438_c0_seq1,comp12081_c0_seq1,comp12447_c0_seq1,comp12645_c0_seq1,comp13738_c0_seq1,comp13832_c0_seq1,comp14752_c0_seq1,comp19668_c0_seq1,comp23088_c0_seq2,comp23138_c0_seq1,comp23586_c0_seq1,comp23907_c0_seq1,comp27244_c…
ko04140, Regulation of autophagy	Cellular Processes/Transport and Catabolism	42	comp7443_c0_seq1,comp12181_c0_seq2,comp12292_c0_seq1,comp22410_c0_seq1,comp22507_c0_seq1,comp24744_c0_seq1,comp25238_c0_seq2,comp25949_c0_seq2,comp26353_c0_seq1,comp28600_c0_seq1,comp32380_c0_seq2,comp32594_c0_seq1,comp32738_c0_seq2,comp35542_c1_seq1,comp35632_c0_seq3,comp36507_c0_seq1,comp38431_c1_seq1,comp39001_c0_seq2,comp39286_c0_seq2,comp39655_c0_seq1,comp40206_c0_seq2,comp41031_c0_seq4,comp…
ko02010, ABC transporters	Environmental Information Processing/Membrane Transport	203	comp302_c0_seq1,comp6276_c0_seq1,comp7494_c0_seq1,comp7964_c0_seq1,comp8999_c0_seq1,comp9043_c0_seq1,comp9258_c0_seq1,comp9860_c0_seq1,comp12066_c0_seq1,comp12335_c0_seq1,comp13738_c0_seq1,comp14324_c0_seq1,comp15076_c0_seq1,comp16860_c0_seq2,comp17333_c0_seq1,comp17829_c0_seq1,comp18217_c0_seq1,comp19677_c0_seq1,comp20489_c0_seq1,comp22502_c0_seq2,comp22975_c0_seq2,comp23025_c0_seq1,comp23667_c0…
ko03070, Bacterial secretion system	Environmental Information Processing/Membrane Transport	4	comp25063_c0_seq1,comp37754_c0_seq2,comp42261_c0_seq2,comp43190_c1_seq1,
ko04010, MAPK signaling pathway	Environmental Information Processing/Signal Transduction	674	comp503_c0_seq2,comp1412_c0_seq1,comp1862_c0_seq1,comp3073_c0_seq1,comp3310_c0_seq1,comp3779_c0_seq1,comp4687_c0_seq1,comp5265_c0_seq1,comp5286_c0_seq1,comp5292_c0_seq1,comp5575_c0_seq1,comp5653_c0_seq1,comp6044_c0_seq1,comp6294_c0_seq2,comp6422_c0_seq2,comp6518_c0_seq1,comp6541_c0_seq1,comp6804_c0_seq1,comp6997_c0_seq1,comp7058_c0_seq1,comp7251_c0_seq1,comp7412_c0_seq1,comp7719_c0_seq1,comp8222_…
ko04020, Calcium signaling pathway	Environmental Information Processing/Signal Transduction	549	comp308_c0_seq1,comp503_c0_seq2,comp1412_c0_seq1,comp1488_c0_seq1,comp1862_c0_seq1,comp1878_c0_seq1,comp2842_c0_seq1,comp3073_c0_seq1,comp5197_c0_seq2,comp5709_c0_seq2,comp5941_c0_seq1,comp5954_c0_seq1,comp6541_c0_seq1,comp6777_c0_seq1,comp6794_c0_seq1,comp7316_c0_seq1,comp8019_c0_seq1,comp8207_c0_seq2,comp8654_c0_seq1,comp8696_c0_seq1,comp8797_c0_seq1,comp9143_c0_seq1,comp9851_c0_seq1,comp10431_…
ko04310, Wnt signaling pathway	Environmental Information Processing/Signal Transduction	365	comp935_c0_seq2,comp987_c0_seq1,comp2842_c0_seq1,comp5281_c0_seq1,comp5286_c0_seq1,comp6359_c0_seq2,comp7825_c0_seq1,comp8652_c0_seq1,comp8949_c0_seq1,comp9251_c0_seq2,comp9476_c0_seq1,comp9501_c0_seq1,comp9667_c0_seq1,comp9951_c0_seq1,comp10012_c0_seq1,comp10461_c0_seq1,comp10468_c0_seq1,comp10642_c0_seq1,comp10663_c0_seq1,comp10692_c1_seq1,comp10693_c0_seq1,comp10771_c0_seq1,comp10888_c0_seq1,c…
ko04070, Phosphatidylinositol signaling system	Environmental Information Processing/Signal Transduction	307	comp1488_c0_seq1,comp2613_c0_seq1,comp2842_c0_seq1,comp7822_c0_seq1,comp9143_c0_seq1,comp9802_c0_seq1,comp10690_c0_seq1,comp11911_c0_seq1,comp11945_c0_seq1,comp13350_c0_seq1,comp13618_c0_seq1,comp15406_c0_seq1,comp15567_c0_seq1,comp16195_c0_seq1,comp17030_c0_seq2,comp17099_c0_seq1,comp17429_c0_seq1,comp18455_c0_seq1,comp20477_c0_seq1,comp20624_c0_seq1,comp22152_c0_seq1,comp24250_c0_seq1,comp24558…
ko04630, Jak-STAT signaling pathway	Environmental Information Processing/Signal Transduction	264	comp5814_c0_seq1,comp6033_c0_seq1,comp6322_c0_seq1,comp7299_c0_seq1,comp8123_c0_seq1,comp8835_c0_seq1,comp9951_c0_seq1,comp10012_c0_seq1,comp10041_c0_seq1,comp10812_c0_seq1,comp10814_c0_seq1,comp11945_c0_seq1,comp12160_c0_seq1,comp12817_c0_seq1,comp12914_c0_seq1,comp12994_c0_seq1,comp13451_c0_seq2,comp13618_c0_seq1,comp13737_c0_seq1,comp13899_c0_seq1,comp13916_c0_seq1,comp15567_c0_seq1,comp16587_…
ko04012, ErbB signaling pathway	Environmental Information Processing/Signal Transduction	257	comp308_c0_seq1,comp6541_c0_seq1,comp6615_c0_seq1,comp8123_c0_seq1,comp8835_c0_seq1,comp9951_c0_seq1,comp10366_c0_seq2,comp10468_c0_seq1,comp11911_c0_seq1,comp11945_c0_seq1,comp11958_c0_seq1,comp12483_c0_seq1,comp12637_c0_seq1,comp12837_c0_seq1,comp13350_c0_seq1,comp13498_c0_seq1,comp13618_c0_seq1,comp13647_c0_seq1,comp13693_c0_seq1,comp13899_c0_seq1,comp13947_c0_seq1,comp15567_c0_seq1,comp16412_…
ko04064, NF-kappa B signaling pathway	Environmental Information Processing/Signal Transduction	228	comp1806_c0_seq1,comp5542_c0_seq1,comp5550_c0_seq1,comp5552_c0_seq1,comp5752_c0_seq2,comp6848_c0_seq1,comp7412_c0_seq1,comp8055_c0_seq2,comp8447_c0_seq1,comp8537_c0_seq2,comp8690_c0_seq1,comp9183_c0_seq2,comp10348_c0_seq1,comp11333_c0_seq1,comp11472_c0_seq1,comp11911_c0_seq1,comp12842_c0_seq1,comp13433_c0_seq2,comp13451_c0_seq2,comp13663_c0_seq2,comp14135_c0_seq1,comp14708_c0_seq1,comp16085_c0_se…
ko04370, VEGF signaling pathway	Environmental Information Processing/Signal Transduction	168	comp5653_c0_seq1,comp7825_c0_seq1,comp8949_c0_seq1,comp9663_c0_seq1,comp11911_c0_seq1,comp11945_c0_seq1,comp11958_c0_seq1,comp12483_c0_seq1,comp13350_c0_seq1,comp13618_c0_seq1,comp13899_c0_seq1,comp15567_c0_seq1,comp16412_c0_seq1,comp17099_c0_seq1,comp18656_c0_seq1,comp20477_c0_seq1,comp20624_c0_seq1,comp22152_c0_seq1,comp22610_c0_seq2,comp22882_c0_seq1,comp22884_c0_seq1,comp22916_c0_seq1,comp230…
ko04350, TGF-beta signaling pathway	Environmental Information Processing/Signal Transduction	167	comp1726_c0_seq1,comp5870_c0_seq1,comp7914_c0_seq1,comp9817_c0_seq1,comp9951_c0_seq1,comp10461_c0_seq1,comp10692_c1_seq1,comp10693_c0_seq1,comp10771_c0_seq1,comp11337_c0_seq1,comp11654_c0_seq1,comp11971_c0_seq1,comp12483_c0_seq1,comp12810_c0_seq1,comp13833_c0_seq1,comp16412_c0_seq1,comp17725_c0_seq1,comp19692_c0_seq1,comp21311_c0_seq1,comp23253_c0_seq1,comp23437_c0_seq1,comp23578_c0_seq1,comp2491…
ko04330, Notch signaling pathway	Environmental Information Processing/Signal Transduction	139	comp384_c0_seq1,comp2353_c0_seq1,comp5165_c0_seq1,comp5385_c0_seq1,comp5688_c0_seq1,comp6040_c0_seq1,comp6122_c0_seq1,comp8460_c0_seq1,comp8758_c0_seq1,comp9251_c0_seq2,comp9501_c0_seq1,comp11112_c0_seq1,comp11557_c0_seq2,comp11904_c0_seq1,comp12405_c0_seq2,comp13193_c0_seq1,comp13255_c0_seq1,comp13311_c0_seq1,comp15972_c0_seq1,comp19202_c0_seq1,comp19362_c0_seq1,comp22572_c0_seq1,comp22638_c0_se…
ko04150, mTOR signaling pathway	Environmental Information Processing/Signal Transduction	133	comp3310_c0_seq1,comp7443_c0_seq1,comp10329_c0_seq2,comp11945_c0_seq1,comp12181_c0_seq2,comp12366_c0_seq1,comp12483_c0_seq1,comp13618_c0_seq1,comp13899_c0_seq1,comp14185_c0_seq1,comp15050_c0_seq1,comp15567_c0_seq1,comp16103_c0_seq1,comp16412_c0_seq1,comp18966_c0_seq2,comp20624_c0_seq1,comp22152_c0_seq1,comp22938_c0_seq1,comp23420_c0_seq1,comp23444_c0_seq1,comp24744_c0_seq1,comp24917_c0_seq1,comp2…
ko04340, Hedgehog signaling pathway	Environmental Information Processing/Signal Transduction	122	comp1944_c0_seq1,comp7386_c0_seq1,comp8190_c0_seq1,comp11065_c0_seq1,comp12655_c0_seq1,comp14119_c0_seq1,comp18078_c0_seq1,comp19706_c0_seq1,comp20728_c0_seq1,comp22588_c0_seq1,comp23694_c0_seq1,comp23813_c0_seq1,comp26005_c0_seq1,comp26740_c0_seq1,comp26797_c0_seq2,comp27313_c0_seq1,comp27920_c0_seq1,comp27926_c1_seq1,comp27946_c0_seq1,comp28452_c0_seq2,comp28625_c0_seq1,comp29073_c0_seq1,comp29…
ko04011, MAPK signaling pathway - yeast	Environmental Information Processing/Signal Transduction	41	comp9663_c0_seq1,comp11701_c0_seq1,comp13350_c0_seq1,comp17099_c0_seq1,comp20477_c0_seq1,comp22884_c0_seq1,comp23407_c0_seq1,comp23595_c0_seq1,comp23658_c0_seq1,comp23796_c0_seq1,comp26437_c0_seq2,comp29699_c0_seq1,comp32813_c0_seq2,comp33015_c0_seq2,comp35398_c0_seq1,comp36772_c0_seq2,comp36954_c0_seq1,comp37751_c0_seq1,comp40056_c0_seq1,comp40089_c0_seq2,comp40106_c0_seq1,comp41222_c0_seq1,comp…
ko04013, MAPK signaling pathway - fly	Environmental Information Processing/Signal Transduction	34	comp6541_c0_seq1,comp12483_c0_seq1,comp16412_c0_seq1,comp18656_c0_seq1,comp23043_c0_seq2,comp24426_c0_seq1,comp24917_c0_seq1,comp31126_c0_seq1,comp36542_c0_seq3,comp36657_c0_seq1,comp38467_c0_seq1,comp40301_c0_seq1,comp40587_c0_seq1,comp41891_c0_seq1,comp42543_c0_seq4,comp44308_c0_seq2,comp44996_c0_seq3,comp45762_c2_seq4,comp45769_c0_seq4,comp46248_c0_seq3,comp46761_c0_seq4,comp46897_c0_seq7,comp…
ko02020, Two-component system	Environmental Information Processing/Signal Transduction	19	comp23710_c0_seq1,comp24348_c0_seq1,comp24621_c0_seq1,comp26141_c0_seq1,comp30858_c0_seq1,comp36830_c0_seq1,comp37050_c0_seq1,comp39351_c0_seq1,comp41340_c0_seq3,comp42111_c0_seq1,comp44335_c0_seq1,comp44885_c0_seq1,comp45330_c0_seq1,comp45407_c0_seq2,comp45968_c0_seq2,comp46886_c0_seq6,comp46912_c0_seq2,comp64442_c0_seq1,comp540979_c0_seq1,
ko04060, Cytokine-cytokine receptor interaction	Environmental Information Processing/Signaling Molecules and Interaction	417	comp1149_c0_seq2,comp1720_c0_seq1,comp1806_c0_seq1,comp2117_c0_seq1,comp3261_c0_seq1,comp3779_c0_seq1,comp5392_c0_seq2,comp5524_c0_seq1,comp5542_c0_seq1,comp5552_c0_seq1,comp6057_c0_seq2,comp6541_c0_seq1,comp7103_c0_seq1,comp7299_c0_seq1,comp7412_c0_seq1,comp7888_c0_seq1,comp8447_c0_seq1,comp8537_c0_seq2,comp9793_c0_seq2,comp9817_c0_seq1,comp9837_c0_seq1,comp9987_c0_seq1,comp10329_c0_seq2,comp104…
ko04080, Neuroactive ligand-receptor interaction	Environmental Information Processing/Signaling Molecules and Interaction	336	comp978_c0_seq1,comp1496_c0_seq1,comp1870_c0_seq1,comp3381_c0_seq2,comp3513_c0_seq1,comp5917_c0_seq1,comp5928_c0_seq1,comp6555_c0_seq1,comp6575_c0_seq1,comp6777_c0_seq1,comp6794_c0_seq1,comp7400_c0_seq1,comp8531_c0_seq1,comp10431_c0_seq1,comp10481_c0_seq1,comp10509_c0_seq1,comp10780_c0_seq1,comp11719_c0_seq1,comp12043_c0_seq2,comp12340_c0_seq1,comp13096_c0_seq1,comp13172_c0_seq1,comp13463_c0_seq1…
ko04512, ECM-receptor interaction	Environmental Information Processing/Signaling Molecules and Interaction	330	comp348_c0_seq2,comp589_c0_seq1,comp2677_c0_seq1,comp3681_c0_seq1,comp7340_c0_seq1,comp8296_c0_seq1,comp10684_c0_seq1,comp10691_c0_seq1,comp10731_c0_seq1,comp10816_c0_seq1,comp11508_c0_seq1,comp11654_c0_seq1,comp12913_c0_seq1,comp14051_c0_seq2,comp14971_c0_seq1,comp15348_c0_seq1,comp16353_c0_seq1,comp16628_c0_seq2,comp16742_c0_seq1,comp17378_c0_seq1,comp17584_c0_seq1,comp17725_c0_seq1,comp17991_c…
ko04514, Cell adhesion molecules (CAMs)	Environmental Information Processing/Signaling Molecules and Interaction	300	comp2824_c0_seq1,comp5089_c0_seq2,comp5828_c0_seq1,comp5923_c0_seq1,comp8061_c0_seq1,comp8659_c0_seq1,comp10816_c0_seq1,comp12310_c0_seq1,comp12561_c0_seq1,comp14953_c0_seq1,comp15270_c0_seq1,comp15331_c0_seq1,comp17223_c0_seq1,comp17253_c0_seq1,comp17631_c0_seq1,comp19098_c0_seq1,comp19478_c0_seq1,comp19804_c0_seq2,comp19834_c0_seq1,comp21865_c0_seq1,comp21891_c0_seq1,comp22796_c0_seq1,comp24442…
ko04141, Protein processing in endoplasmic reticulum	Genetic Information Processing/Folding, Sorting and Degradation	367	comp6199_c0_seq1,comp6518_c0_seq1,comp7025_c0_seq1,comp7142_c0_seq2,comp8055_c0_seq2,comp9726_c0_seq1,comp9874_c0_seq1,comp10474_c0_seq1,comp10485_c0_seq1,comp10529_c0_seq1,comp10536_c0_seq1,comp10660_c0_seq1,comp10681_c0_seq1,comp10803_c0_seq1,comp10810_c0_seq1,comp10901_c0_seq1,comp10916_c0_seq1,comp11142_c0_seq1,comp11202_c0_seq1,comp11223_c0_seq1,comp11271_c0_seq1,comp11393_c0_seq1,comp11394_…
ko04120, Ubiquitin mediated proteolysis	Genetic Information Processing/Folding, Sorting and Degradation	361	comp5206_c0_seq1,comp5870_c0_seq1,comp6834_c0_seq1,comp7025_c0_seq1,comp7310_c0_seq1,comp7545_c0_seq1,comp7973_c0_seq1,comp8032_c0_seq1,comp8123_c0_seq1,comp8181_c0_seq1,comp8835_c0_seq1,comp8988_c0_seq1,comp9642_c0_seq1,comp10501_c0_seq2,comp10606_c0_seq2,comp10911_c0_seq1,comp11271_c0_seq1,comp11824_c0_seq1,comp12409_c0_seq1,comp12708_c0_seq1,comp12842_c0_seq1,comp12885_c0_seq2,comp12914_c0_seq…
ko03018, RNA degradation	Genetic Information Processing/Folding, Sorting and Degradation	160	comp6127_c0_seq1,comp6545_c0_seq1,comp9558_c0_seq2,comp9774_c0_seq1,comp9976_c0_seq1,comp10520_c0_seq1,comp11000_c0_seq1,comp11060_c0_seq1,comp11372_c0_seq2,comp11444_c0_seq1,comp11546_c0_seq1,comp12118_c0_seq1,comp12563_c0_seq1,comp13001_c0_seq1,comp13036_c0_seq2,comp13288_c0_seq1,comp13307_c0_seq1,comp15085_c0_seq1,comp17994_c0_seq1,comp19768_c0_seq1,comp20263_c0_seq2,comp21655_c0_seq1,comp2277…
ko03050, Proteasome	Genetic Information Processing/Folding, Sorting and Degradation	80	comp10432_c0_seq1,comp10435_c0_seq1,comp10492_c0_seq1,comp10499_c0_seq1,comp10615_c0_seq1,comp10631_c0_seq1,comp10790_c0_seq1,comp11417_c0_seq1,comp11445_c0_seq1,comp11594_c0_seq1,comp11605_c0_seq1,comp12365_c0_seq1,comp12477_c0_seq1,comp13170_c0_seq1,comp22444_c0_seq1,comp22537_c0_seq1,comp22826_c0_seq1,comp23369_c1_seq1,comp23741_c0_seq1,comp24388_c0_seq1,comp24582_c0_seq1,comp25752_c0_seq1,com…
ko04130, SNARE interactions in vesicular transport	Genetic Information Processing/Folding, Sorting and Degradation	69	comp6231_c0_seq2,comp6816_c0_seq1,comp9387_c0_seq1,comp11039_c0_seq1,comp13646_c0_seq1,comp13712_c0_seq1,comp14635_c0_seq1,comp18381_c0_seq1,comp23884_c0_seq1,comp24078_c0_seq1,comp24829_c0_seq1,comp25018_c0_seq4,comp25101_c0_seq1,comp30919_c0_seq1,comp31492_c0_seq2,comp31520_c0_seq1,comp31615_c0_seq1,comp31843_c0_seq1,comp32281_c0_seq2,comp33279_c0_seq1,comp34133_c0_seq4,comp34157_c0_seq1,comp35…
ko03060, Protein export	Genetic Information Processing/Folding, Sorting and Degradation	47	comp5931_c0_seq1,comp10485_c0_seq1,comp10536_c0_seq1,comp10779_c0_seq1,comp10834_c0_seq1,comp10854_c0_seq1,comp11173_c0_seq1,comp22690_c0_seq1,comp22726_c0_seq1,comp25063_c0_seq1,comp25624_c0_seq2,comp26068_c0_seq2,comp30665_c0_seq1,comp31399_c0_seq1,comp33610_c0_seq1,comp33703_c0_seq1,comp34205_c0_seq1,comp34501_c0_seq1,comp34901_c0_seq1,comp35217_c0_seq1,comp35907_c0_seq1,comp37692_c0_seq1,comp…
ko04122, Sulfur relay system	Genetic Information Processing/Folding, Sorting and Degradation	22	comp17113_c0_seq1,comp18921_c0_seq2,comp19900_c0_seq1,comp24514_c0_seq1,comp24751_c0_seq3,comp25301_c0_seq1,comp30567_c0_seq1,comp31692_c0_seq2,comp32548_c0_seq1,comp37100_c0_seq1,comp37152_c0_seq1,comp37239_c0_seq3,comp41448_c0_seq2,comp43096_c0_seq6,comp43632_c0_seq1,comp43950_c0_seq6,comp45903_c0_seq3,comp47008_c2_seq1,comp180789_c0_seq1,comp318035_c0_seq1,comp502627_c0_seq1,comp760988_c0_seq1,
ko03460, Fanconi anemia pathway	Genetic Information Processing/Replication and Repair	220	comp2436_c0_seq1,comp2499_c0_seq1,comp3031_c0_seq1,comp4240_c0_seq1,comp4508_c0_seq1,comp4919_c0_seq2,comp5272_c0_seq1,comp5398_c0_seq1,comp5615_c0_seq1,comp5960_c0_seq1,comp7089_c0_seq1,comp7216_c0_seq1,comp7375_c0_seq2,comp7609_c0_seq1,comp8027_c0_seq1,comp8076_c0_seq1,comp11112_c0_seq1,comp14084_c0_seq1,comp14088_c0_seq1,comp15424_c0_seq1,comp15518_c0_seq2,comp16099_c0_seq1,comp17266_c0_seq1,c…
ko03030, DNA replication	Genetic Information Processing/Replication and Repair	100	comp5074_c0_seq1,comp6617_c0_seq1,comp8188_c0_seq1,comp8788_c0_seq1,comp9596_c0_seq1,comp12414_c0_seq1,comp12482_c0_seq1,comp12615_c0_seq1,comp12727_c0_seq1,comp13591_c0_seq1,comp13648_c0_seq2,comp14527_c0_seq1,comp15291_c0_seq1,comp20479_c0_seq1,comp20797_c0_seq2,comp23940_c0_seq1,comp24181_c0_seq1,comp25409_c0_seq1,comp26362_c0_seq2,comp27020_c0_seq2,comp27250_c0_seq2,comp27726_c0_seq1,comp2786…
ko03420, Nucleotide excision repair	Genetic Information Processing/Replication and Repair	99	comp5074_c0_seq1,comp8788_c0_seq1,comp9596_c0_seq1,comp12414_c0_seq1,comp12615_c0_seq1,comp13930_c0_seq1,comp14173_c0_seq1,comp15668_c0_seq1,comp16420_c0_seq1,comp17596_c0_seq1,comp18986_c0_seq1,comp22430_c0_seq1,comp22520_c0_seq2,comp23213_c0_seq3,comp23940_c0_seq1,comp24181_c0_seq1,comp25171_c0_seq1,comp25257_c0_seq1,comp25409_c0_seq1,comp26721_c0_seq2,comp27511_c0_seq1,comp27726_c0_seq1,comp28…
ko03440, Homologous recombination	Genetic Information Processing/Replication and Repair	97	comp904_c0_seq1,comp2499_c0_seq1,comp5074_c0_seq1,comp7409_c0_seq1,comp8027_c0_seq1,comp8590_c0_seq1,comp8788_c0_seq1,comp9063_c0_seq1,comp12359_c0_seq1,comp12615_c0_seq1,comp14527_c0_seq1,comp16099_c0_seq1,comp18877_c0_seq1,comp20797_c0_seq2,comp21044_c0_seq1,comp21266_c0_seq1,comp23049_c0_seq1,comp23940_c0_seq1,comp24767_c0_seq1,comp27945_c0_seq1,comp28019_c0_seq1,comp29900_c0_seq4,comp30691_c0…
ko03410, Base excision repair	Genetic Information Processing/Replication and Repair	89	comp5074_c0_seq1,comp6514_c0_seq1,comp8788_c0_seq1,comp11884_c0_seq2,comp12482_c0_seq1,comp12615_c0_seq1,comp12689_c0_seq2,comp13641_c0_seq2,comp19528_c0_seq2,comp23195_c0_seq1,comp23940_c0_seq1,comp24181_c0_seq1,comp25012_c0_seq2,comp25409_c0_seq1,comp27780_c0_seq1,comp27865_c0_seq1,comp28099_c0_seq1,comp30041_c0_seq4,comp30126_c0_seq1,comp30291_c0_seq1,comp31550_c0_seq1,comp32427_c0_seq3,comp32…
ko03450, Non-homologous end-joining	Genetic Information Processing/Replication and Repair	63	comp388_c0_seq1,comp5858_c0_seq1,comp6715_c0_seq1,comp7308_c0_seq1,comp9063_c0_seq1,comp9537_c0_seq1,comp12359_c0_seq1,comp12482_c0_seq1,comp12689_c0_seq2,comp16144_c0_seq1,comp24194_c0_seq1,comp27865_c0_seq1,comp28739_c0_seq3,comp28884_c0_seq1,comp32427_c0_seq3,comp33779_c0_seq1,comp34950_c0_seq1,comp39069_c0_seq1,comp41265_c0_seq2,comp42633_c0_seq1,comp44777_c0_seq1,comp45898_c0_seq3,comp121978…
ko03430, Mismatch repair	Genetic Information Processing/Replication and Repair	60	comp5074_c0_seq1,comp8788_c0_seq1,comp9596_c0_seq1,comp12414_c0_seq1,comp12519_c0_seq2,comp12615_c0_seq1,comp14527_c0_seq1,comp17783_c0_seq1,comp19381_c0_seq1,comp20797_c0_seq2,comp23940_c0_seq1,comp24181_c0_seq1,comp25268_c0_seq1,comp27726_c0_seq1,comp28099_c0_seq1,comp31471_c0_seq2,comp31550_c0_seq1,comp32311_c0_seq1,comp32436_c0_seq1,comp32452_c0_seq2,comp32965_c0_seq1,comp33635_c0_seq1,comp34…
ko03040, Spliceosome	Genetic Information Processing/Transcription	264	comp5666_c0_seq1,comp6518_c0_seq1,comp7014_c0_seq1,comp8828_c0_seq1,comp9432_c1_seq1,comp9579_c0_seq1,comp9849_c0_seq1,comp9874_c0_seq1,comp10153_c0_seq2,comp10172_c0_seq1,comp10203_c0_seq1,comp10489_c0_seq2,comp10520_c0_seq1,comp10583_c0_seq1,comp10921_c0_seq1,comp10943_c0_seq1,comp11000_c0_seq1,comp11010_c0_seq1,comp11060_c0_seq1,comp11348_c0_seq1,comp11444_c0_seq1,comp11467_c0_seq1,comp12563_c…
ko03022, Basal transcription factors	Genetic Information Processing/Transcription	97	comp5547_c0_seq1,comp6305_c0_seq1,comp8463_c0_seq2,comp11717_c0_seq1,comp12871_c0_seq1,comp14173_c0_seq1,comp15037_c0_seq1,comp17202_c0_seq1,comp18510_c0_seq1,comp18936_c0_seq1,comp22430_c0_seq1,comp22520_c0_seq2,comp22859_c0_seq1,comp23335_c0_seq2,comp23594_c0_seq1,comp24111_c0_seq1,comp25742_c0_seq1,comp25943_c0_seq1,comp26543_c0_seq1,comp27511_c0_seq1,comp28207_c0_seq1,comp28977_c0_seq1,comp29…
ko03020, RNA polymerase	Genetic Information Processing/Transcription	68	comp6948_c0_seq1,comp9994_c0_seq1,comp10588_c0_seq1,comp11433_c0_seq2,comp12553_c0_seq1,comp12757_c0_seq1,comp13440_c0_seq1,comp16602_c0_seq1,comp18833_c0_seq1,comp22595_c0_seq1,comp22906_c0_seq1,comp22954_c0_seq1,comp24910_c0_seq1,comp26189_c0_seq1,comp26225_c0_seq1,comp26759_c0_seq1,comp26830_c0_seq1,comp28882_c0_seq1,comp29569_c0_seq1,comp30716_c0_seq1,comp31607_c0_seq2,comp35163_c0_seq1,comp3…
ko03013, RNA transport	Genetic Information Processing/Translation	360	comp5352_c0_seq1,comp5458_c0_seq1,comp5565_c0_seq1,comp6277_c0_seq2,comp6398_c0_seq1,comp6699_c0_seq1,comp7323_c0_seq1,comp8554_c0_seq2,comp9579_c0_seq1,comp10007_c0_seq1,comp10045_c0_seq1,comp10203_c0_seq1,comp10237_c0_seq1,comp10467_c0_seq1,comp10583_c0_seq1,comp10685_c0_seq1,comp10687_c0_seq2,comp10726_c0_seq1,comp10813_c0_seq1,comp11041_c0_seq1,comp11297_c0_seq1,comp11889_c0_seq1,comp12309_c0…
ko03010, Ribosome	Genetic Information Processing/Translation	267	comp453_c0_seq1,comp9617_c0_seq1,comp10344_c0_seq1,comp10495_c0_seq1,comp10560_c0_seq2,comp10709_c0_seq1,comp10710_c0_seq1,comp10711_c0_seq1,comp10712_c0_seq1,comp10713_c0_seq1,comp10717_c0_seq1,comp10725_c0_seq1,comp10727_c0_seq1,comp10728_c0_seq1,comp10729_c0_seq1,comp10730_c0_seq1,comp10738_c0_seq2,comp10742_c0_seq1,comp10747_c0_seq1,comp10752_c0_seq1,comp10767_c0_seq1,comp10775_c0_seq1,comp10…
ko03008, Ribosome biogenesis in eukaryotes	Genetic Information Processing/Translation	215	comp5352_c0_seq1,comp5728_c0_seq1,comp6688_c0_seq2,comp7305_c0_seq1,comp7344_c0_seq1,comp7517_c0_seq1,comp8554_c0_seq2,comp9237_c0_seq1,comp9795_c0_seq2,comp9877_c0_seq2,comp10903_c0_seq2,comp10962_c0_seq1,comp11044_c0_seq1,comp11282_c0_seq1,comp11524_c0_seq1,comp13065_c0_seq1,comp14139_c0_seq1,comp14211_c0_seq1,comp14602_c0_seq1,comp15235_c0_seq1,comp15598_c0_seq1,comp17862_c0_seq1,comp19724_c0_…
ko03015, mRNA surveillance pathway	Genetic Information Processing/Translation	178	comp5352_c0_seq1,comp5510_c0_seq1,comp7413_c0_seq1,comp9579_c0_seq1,comp9657_c0_seq1,comp9886_c0_seq1,comp10203_c0_seq1,comp10461_c0_seq1,comp10583_c0_seq1,comp10771_c0_seq1,comp11512_c0_seq1,comp11971_c0_seq1,comp12436_c0_seq1,comp12780_c0_seq1,comp13135_c0_seq1,comp13289_c0_seq1,comp13354_c0_seq2,comp14871_c0_seq1,comp18098_c0_seq1,comp20240_c0_seq1,comp21111_c0_seq1,comp21153_c0_seq1,comp22039…
ko00970, Aminoacyl-tRNA biosynthesis	Genetic Information Processing/Translation	108	comp2986_c0_seq1,comp5386_c0_seq1,comp5420_c0_seq1,comp5985_c0_seq2,comp6000_c0_seq1,comp8805_c0_seq1,comp11274_c0_seq1,comp13063_c0_seq1,comp13144_c0_seq1,comp13327_c0_seq1,comp13768_c0_seq1,comp20733_c0_seq1,comp20932_c0_seq1,comp23283_c0_seq1,comp25994_c0_seq1,comp26480_c0_seq1,comp26505_c0_seq1,comp26687_c0_seq1,comp27231_c0_seq1,comp27406_c0_seq2,comp27644_c0_seq1,comp28801_c0_seq1,comp30248…
ko05200, Pathways in cancer	Human Diseases/Cancers	862	comp225_c0_seq1,comp935_c0_seq2,comp1944_c0_seq1,comp2499_c0_seq1,comp2677_c0_seq1,comp3681_c0_seq1,comp4702_c0_seq1,comp5431_c0_seq2,comp5560_c0_seq1,comp5575_c0_seq1,comp5612_c0_seq1,comp5767_c0_seq1,comp6141_c0_seq1,comp6294_c0_seq2,comp6359_c0_seq2,comp6535_c0_seq1,comp6541_c0_seq1,comp6615_c0_seq1,comp7073_c0_seq1,comp7227_c0_seq1,comp7340_c0_seq1,comp7386_c0_seq1,comp7650_c0_seq1,comp8055_c…
ko05202, Transcriptional misregulation in cancer	Human Diseases/Cancers	359	comp225_c0_seq1,comp702_c0_seq1,comp1149_c0_seq2,comp1553_c0_seq1,comp1936_c0_seq1,comp3779_c0_seq1,comp4286_c0_seq1,comp5550_c0_seq1,comp5560_c0_seq1,comp5928_c0_seq1,comp6141_c0_seq1,comp6457_c0_seq1,comp6615_c0_seq1,comp6751_c0_seq1,comp6806_c0_seq1,comp6997_c0_seq1,comp7585_c0_seq1,comp7820_c0_seq1,comp8272_c0_seq1,comp8490_c0_seq1,comp9044_c0_seq2,comp9148_c0_seq1,comp9808_c0_seq1,comp9951_c…
ko05222, Small cell lung cancer	Human Diseases/Cancers	253	comp2677_c0_seq1,comp3681_c0_seq1,comp4702_c0_seq1,comp5431_c0_seq2,comp7340_c0_seq1,comp8055_c0_seq2,comp8510_c0_seq1,comp8516_c0_seq1,comp8815_c0_seq1,comp9802_c0_seq1,comp9951_c0_seq1,comp10012_c0_seq1,comp10816_c0_seq1,comp11945_c0_seq1,comp12099_c0_seq1,comp12234_c0_seq1,comp12842_c0_seq1,comp13618_c0_seq1,comp13899_c0_seq1,comp14883_c0_seq1,comp15348_c0_seq1,comp15567_c0_seq1,comp16085_c0_s…
ko05215, Prostate cancer	Human Diseases/Cancers	207	comp174_c0_seq1,comp4702_c0_seq1,comp5392_c0_seq2,comp5431_c0_seq2,comp6359_c0_seq2,comp6541_c0_seq1,comp6615_c0_seq1,comp8055_c0_seq2,comp9476_c0_seq1,comp9802_c0_seq1,comp10012_c0_seq1,comp10681_c0_seq1,comp11393_c0_seq1,comp11394_c0_seq1,comp11649_c0_seq2,comp11750_c0_seq1,comp11945_c0_seq1,comp12270_c0_seq1,comp12483_c0_seq1,comp13618_c0_seq1,comp13899_c0_seq1,comp15050_c0_seq1,comp15567_c0_s…
ko05220, Chronic myeloid leukemia	Human Diseases/Cancers	183	comp6615_c0_seq1,comp8123_c0_seq1,comp8510_c0_seq1,comp8815_c0_seq1,comp8835_c0_seq1,comp9951_c0_seq1,comp10012_c0_seq1,comp11723_c0_seq1,comp11945_c0_seq1,comp12217_c0_seq1,comp12483_c0_seq1,comp13618_c0_seq1,comp13693_c0_seq1,comp13899_c0_seq1,comp14714_c0_seq1,comp14883_c0_seq1,comp15567_c0_seq1,comp16412_c0_seq1,comp17247_c0_seq2,comp18656_c0_seq1,comp20624_c0_seq1,comp21140_c0_seq1,comp21728…
ko05210, Colorectal cancer	Human Diseases/Cancers	180	comp935_c0_seq2,comp6359_c0_seq2,comp8055_c0_seq2,comp8844_c0_seq1,comp9476_c0_seq1,comp9951_c0_seq1,comp10012_c0_seq1,comp10264_c0_seq1,comp10468_c0_seq1,comp10692_c1_seq1,comp10693_c0_seq1,comp10901_c0_seq1,comp11945_c0_seq1,comp12483_c0_seq1,comp12837_c0_seq1,comp13618_c0_seq1,comp13899_c0_seq1,comp13947_c0_seq1,comp15567_c0_seq1,comp16412_c0_seq1,comp18656_c0_seq1,comp20624_c0_seq1,comp21727_…
ko05211, Renal cell carcinoma	Human Diseases/Cancers	180	comp5767_c0_seq1,comp6535_c0_seq1,comp10329_c0_seq2,comp10366_c0_seq2,comp10468_c0_seq1,comp10532_c0_seq1,comp10558_c1_seq1,comp11945_c0_seq1,comp12483_c0_seq1,comp12637_c0_seq1,comp13618_c0_seq1,comp13899_c0_seq1,comp14185_c0_seq1,comp15567_c0_seq1,comp16412_c0_seq1,comp18656_c0_seq1,comp19596_c0_seq1,comp20624_c0_seq1,comp22152_c0_seq1,comp22610_c0_seq2,comp22882_c0_seq1,comp22884_c0_seq1,comp2…
ko05212, Pancreatic cancer	Human Diseases/Cancers	172	comp2499_c0_seq1,comp6541_c0_seq1,comp8510_c0_seq1,comp8815_c0_seq1,comp8844_c0_seq1,comp10012_c0_seq1,comp10329_c0_seq2,comp10812_c0_seq1,comp10814_c0_seq1,comp11945_c0_seq1,comp12483_c0_seq1,comp12837_c0_seq1,comp13618_c0_seq1,comp13899_c0_seq1,comp13947_c0_seq1,comp14185_c0_seq1,comp14883_c0_seq1,comp15567_c0_seq1,comp16412_c0_seq1,comp17247_c0_seq2,comp18656_c0_seq1,comp18877_c0_seq1,comp2062…
ko05217, Basal cell carcinoma	Human Diseases/Cancers	170	comp935_c0_seq2,comp1944_c0_seq1,comp6359_c0_seq2,comp7386_c0_seq1,comp9251_c0_seq2,comp9476_c0_seq1,comp10888_c0_seq1,comp14119_c0_seq1,comp18078_c0_seq1,comp19236_c0_seq1,comp19706_c0_seq1,comp20728_c0_seq1,comp21338_c0_seq1,comp21714_c0_seq1,comp22588_c0_seq1,comp23694_c0_seq1,comp23813_c0_seq1,comp26184_c0_seq2,comp26740_c0_seq1,comp27920_c0_seq1,comp27926_c1_seq1,comp28452_c0_seq2,comp28625_…
ko05214, Glioma	Human Diseases/Cancers	160	comp6541_c0_seq1,comp6615_c0_seq1,comp8510_c0_seq1,comp8815_c0_seq1,comp9802_c0_seq1,comp10012_c0_seq1,comp10690_c0_seq1,comp11911_c0_seq1,comp11945_c0_seq1,comp12483_c0_seq1,comp13350_c0_seq1,comp13618_c0_seq1,comp13899_c0_seq1,comp14883_c0_seq1,comp15050_c0_seq1,comp15567_c0_seq1,comp16195_c0_seq1,comp16412_c0_seq1,comp17099_c0_seq1,comp17247_c0_seq2,comp18656_c0_seq1,comp20477_c0_seq1,comp2062…
ko05213, Endometrial cancer	Human Diseases/Cancers	159	comp935_c0_seq2,comp6359_c0_seq2,comp6541_c0_seq1,comp9476_c0_seq1,comp9802_c0_seq1,comp9951_c0_seq1,comp10012_c0_seq1,comp11945_c0_seq1,comp12483_c0_seq1,comp13618_c0_seq1,comp13647_c0_seq1,comp13899_c0_seq1,comp15567_c0_seq1,comp16412_c0_seq1,comp18656_c0_seq1,comp20624_c0_seq1,comp22152_c0_seq1,comp23043_c0_seq2,comp23444_c0_seq1,comp23578_c0_seq1,comp23694_c0_seq1,comp23813_c0_seq1,comp24426_…
ko05221, Acute myeloid leukemia	Human Diseases/Cancers	157	comp5560_c0_seq1,comp6041_c0_seq2,comp6141_c0_seq1,comp6359_c0_seq2,comp8272_c0_seq1,comp9476_c0_seq1,comp9808_c0_seq1,comp9951_c0_seq1,comp10012_c0_seq1,comp11945_c0_seq1,comp12483_c0_seq1,comp13618_c0_seq1,comp13899_c0_seq1,comp15567_c0_seq1,comp16412_c0_seq1,comp18656_c0_seq1,comp19728_c0_seq1,comp20624_c0_seq1,comp22152_c0_seq1,comp23043_c0_seq2,comp23444_c0_seq1,comp23500_c0_seq1,comp23578_c…
ko05223, Non-small cell lung cancer	Human Diseases/Cancers	153	comp6541_c0_seq1,comp8510_c0_seq1,comp8815_c0_seq1,comp10012_c0_seq1,comp11911_c0_seq1,comp11945_c0_seq1,comp12234_c0_seq1,comp12483_c0_seq1,comp13350_c0_seq1,comp13618_c0_seq1,comp13899_c0_seq1,comp14883_c0_seq1,comp15567_c0_seq1,comp16412_c0_seq1,comp17099_c0_seq1,comp17247_c0_seq2,comp18656_c0_seq1,comp20477_c0_seq1,comp20624_c0_seq1,comp21717_c0_seq1,comp22152_c0_seq1,comp22340_c0_seq1,comp23…
ko05218, Melanoma	Human Diseases/Cancers	148	comp5392_c0_seq2,comp5575_c0_seq1,comp6294_c0_seq2,comp6541_c0_seq1,comp6615_c0_seq1,comp7227_c0_seq1,comp8510_c0_seq1,comp8815_c0_seq1,comp9802_c0_seq1,comp10012_c0_seq1,comp11945_c0_seq1,comp12270_c0_seq1,comp12483_c0_seq1,comp12710_c0_seq1,comp13618_c0_seq1,comp13899_c0_seq1,comp14883_c0_seq1,comp15050_c0_seq1,comp15567_c0_seq1,comp16412_c0_seq1,comp17247_c0_seq2,comp18656_c0_seq1,comp20624_c0…
ko05216, Thyroid cancer	Human Diseases/Cancers	89	comp5612_c0_seq1,comp6359_c0_seq2,comp7073_c0_seq1,comp9476_c0_seq1,comp9951_c0_seq1,comp10012_c0_seq1,comp10777_c0_seq2,comp10931_c0_seq2,comp12234_c0_seq1,comp12483_c0_seq1,comp16412_c0_seq1,comp18113_c0_seq1,comp18656_c0_seq1,comp22340_c0_seq1,comp23043_c0_seq2,comp23407_c0_seq1,comp23578_c0_seq1,comp24528_c0_seq1,comp24917_c0_seq1,comp25297_c0_seq1,comp25800_c0_seq1,comp25899_c0_seq1,comp2618…
ko05219, Bladder cancer	Human Diseases/Cancers	88	comp225_c0_seq1,comp6541_c0_seq1,comp6615_c0_seq1,comp7650_c0_seq1,comp9951_c0_seq1,comp10012_c0_seq1,comp10329_c0_seq2,comp12483_c0_seq1,comp14185_c0_seq1,comp14883_c0_seq1,comp16412_c0_seq1,comp17247_c0_seq2,comp18656_c0_seq1,comp23043_c0_seq2,comp23578_c0_seq1,comp23599_c0_seq2,comp24528_c0_seq1,comp24917_c0_seq1,comp26771_c0_seq1,comp31126_c0_seq1,comp31553_c0_seq1,comp31876_c0_seq1,comp32736…
ko05414, Dilated cardiomyopathy (DCM)	Human Diseases/Cardiovascular Diseases	253	comp348_c0_seq2,comp503_c0_seq2,comp3073_c0_seq1,comp7251_c0_seq1,comp7316_c0_seq1,comp8296_c0_seq1,comp8654_c0_seq1,comp8696_c0_seq1,comp8797_c0_seq1,comp9401_c0_seq1,comp9531_c0_seq1,comp9944_c0_seq2,comp10736_c0_seq1,comp10777_c0_seq2,comp10816_c0_seq1,comp10931_c0_seq2,comp10966_c0_seq1,comp11065_c0_seq1,comp11133_c0_seq1,comp12957_c0_seq1,comp14199_c0_seq1,comp14971_c0_seq1,comp15050_c0_seq1…
ko05412, Arrhythmogenic right ventricular cardiomyopathy (ARVC)	Human Diseases/Cardiovascular Diseases	231	comp348_c0_seq2,comp503_c0_seq2,comp3073_c0_seq1,comp6359_c0_seq2,comp7251_c0_seq1,comp8296_c0_seq1,comp8696_c0_seq1,comp8797_c0_seq1,comp9401_c0_seq1,comp9476_c0_seq1,comp9531_c0_seq1,comp10816_c0_seq1,comp10966_c0_seq1,comp11133_c0_seq1,comp12957_c0_seq1,comp14199_c0_seq1,comp14971_c0_seq1,comp15348_c0_seq1,comp16301_c0_seq1,comp16353_c0_seq1,comp16447_c0_seq1,comp16671_c0_seq1,comp17192_c0_seq…
ko05410, Hypertrophic cardiomyopathy (HCM)	Human Diseases/Cardiovascular Diseases	227	comp348_c0_seq2,comp503_c0_seq2,comp3073_c0_seq1,comp7045_c0_seq1,comp7251_c0_seq1,comp7443_c0_seq1,comp8296_c0_seq1,comp8696_c0_seq1,comp8797_c0_seq1,comp9186_c0_seq1,comp9401_c0_seq1,comp9531_c0_seq1,comp9944_c0_seq2,comp10777_c0_seq2,comp10816_c0_seq1,comp10931_c0_seq2,comp10966_c0_seq1,comp11133_c0_seq1,comp12249_c0_seq1,comp12957_c0_seq1,comp14199_c0_seq1,comp14971_c0_seq1,comp15050_c0_seq1,…
ko05416, Viral myocarditis	Human Diseases/Cardiovascular Diseases	178	comp5982_c0_seq1,comp8659_c0_seq1,comp9401_c0_seq1,comp9531_c0_seq1,comp10012_c0_seq1,comp10685_c0_seq1,comp10687_c0_seq2,comp10966_c0_seq1,comp11133_c0_seq1,comp12561_c0_seq1,comp12957_c0_seq1,comp13693_c0_seq1,comp15861_c0_seq1,comp16030_c0_seq1,comp16490_c0_seq1,comp17223_c0_seq1,comp18402_c0_seq1,comp22610_c0_seq2,comp22750_c0_seq1,comp22882_c0_seq1,comp23634_c0_seq1,comp23908_c0_seq1,comp240…
ko04930, Type II diabetes mellitus	Human Diseases/Endocrine and metabolic diseases	158	comp503_c0_seq2,comp1412_c0_seq1,comp1862_c0_seq1,comp3073_c0_seq1,comp4652_c0_seq2,comp5814_c0_seq1,comp8696_c0_seq1,comp10827_c0_seq1,comp11945_c0_seq1,comp12206_c0_seq1,comp12483_c0_seq1,comp12837_c0_seq1,comp13618_c0_seq1,comp13947_c0_seq1,comp15567_c0_seq1,comp15776_c0_seq2,comp16412_c0_seq1,comp19157_c0_seq1,comp19294_c0_seq1,comp20624_c0_seq1,comp22152_c0_seq1,comp23727_c0_seq2,comp24917_c…
ko04940, Type I diabetes mellitus	Human Diseases/Endocrine and metabolic diseases	67	comp1936_c0_seq1,comp7380_c0_seq1,comp7412_c0_seq1,comp8659_c0_seq1,comp8865_c0_seq1,comp12561_c0_seq1,comp17019_c0_seq1,comp18563_c0_seq1,comp24442_c0_seq1,comp27370_c0_seq1,comp28976_c0_seq1,comp29095_c0_seq1,comp29255_c0_seq1,comp29907_c0_seq2,comp31384_c0_seq1,comp32089_c0_seq1,comp32951_c0_seq1,comp33832_c0_seq1,comp33879_c0_seq1,comp35197_c0_seq2,comp35609_c0_seq2,comp37760_c0_seq2,comp3778…
ko04950, Maturity onset diabetes of the young	Human Diseases/Endocrine and metabolic diseases	18	comp11112_c0_seq1,comp25479_c0_seq2,comp32308_c0_seq1,comp33135_c0_seq2,comp40999_c0_seq1,comp43696_c0_seq1,comp46017_c0_seq1,comp48061_c0_seq1,comp151406_c0_seq1,comp160148_c0_seq1,comp266074_c0_seq1,comp384012_c0_seq1,comp418671_c0_seq1,comp425226_c0_seq1,comp514312_c0_seq1,comp528521_c0_seq1,comp552343_c0_seq1,comp599151_c0_seq1,
ko05323, Rheumatoid arthritis	Human Diseases/ImmuneDiseases	164	comp1806_c0_seq1,comp5542_c0_seq1,comp5552_c0_seq1,comp6057_c0_seq2,comp7103_c0_seq1,comp7412_c0_seq1,comp8659_c0_seq1,comp9457_c0_seq1,comp9489_c0_seq1,comp9954_c0_seq1,comp10468_c0_seq1,comp10486_c0_seq1,comp10754_c0_seq1,comp11632_c0_seq1,comp12037_c0_seq1,comp12561_c0_seq1,comp12725_c0_seq1,comp13173_c0_seq1,comp13485_c0_seq1,comp13952_c0_seq1,comp13986_c0_seq1,comp16282_c0_seq1,comp17223_c0_…
ko05322, Systemic lupus erythematosus	Human Diseases/ImmuneDiseases	125	comp702_c0_seq1,comp5345_c0_seq1,comp5779_c0_seq1,comp6195_c0_seq1,comp8659_c0_seq1,comp10489_c0_seq2,comp10545_c0_seq1,comp10668_c0_seq1,comp12561_c0_seq1,comp12956_c0_seq1,comp13468_c0_seq1,comp17192_c0_seq1,comp20678_c0_seq1,comp22798_c0_seq1,comp23478_c0_seq1,comp23549_c0_seq1,comp24442_c0_seq1,comp24926_c0_seq1,comp26576_c0_seq1,comp26646_c0_seq2,comp28328_c0_seq2,comp28957_c0_seq1,comp29255…
ko05340, Primary immunodeficiency	Human Diseases/ImmuneDiseases	73	comp2824_c0_seq1,comp5923_c0_seq1,comp5984_c0_seq1,comp6484_c0_seq1,comp10534_c0_seq1,comp13663_c0_seq2,comp14197_c0_seq1,comp19804_c0_seq2,comp21843_c0_seq1,comp22779_c0_seq2,comp25951_c0_seq2,comp26270_c0_seq1,comp28739_c0_seq3,comp28884_c0_seq1,comp29025_c0_seq1,comp29318_c0_seq1,comp29548_c0_seq2,comp29765_c0_seq1,comp30766_c0_seq1,comp30780_c0_seq1,comp31086_c0_seq2,comp31669_c0_seq1,comp326…
ko05320, Autoimmune thyroid disease	Human Diseases/ImmuneDiseases	68	comp1936_c0_seq1,comp8659_c0_seq1,comp12561_c0_seq1,comp17019_c0_seq1,comp24442_c0_seq1,comp27370_c0_seq1,comp28976_c0_seq1,comp29095_c0_seq1,comp29255_c0_seq1,comp29907_c0_seq2,comp30766_c0_seq1,comp31384_c0_seq1,comp32089_c0_seq1,comp32951_c0_seq1,comp37760_c0_seq2,comp37785_c0_seq1,comp37896_c0_seq1,comp38959_c0_seq1,comp41728_c0_seq2,comp41763_c0_seq2,comp41952_c0_seq1,comp42596_c0_seq2,comp4…
ko05332, Graft-versus-host disease	Human Diseases/ImmuneDiseases	68	comp1936_c0_seq1,comp7412_c0_seq1,comp8659_c0_seq1,comp12561_c0_seq1,comp17019_c0_seq1,comp18394_c0_seq1,comp18563_c0_seq1,comp24442_c0_seq1,comp27370_c0_seq1,comp28976_c0_seq1,comp29095_c0_seq1,comp29255_c0_seq1,comp29907_c0_seq2,comp31384_c0_seq1,comp32089_c0_seq1,comp32884_c0_seq1,comp32951_c0_seq1,comp35197_c0_seq2,comp35609_c0_seq2,comp37760_c0_seq2,comp37785_c0_seq1,comp37896_c0_seq1,comp38…
ko05330, Allograft rejection	Human Diseases/ImmuneDiseases	66	comp1936_c0_seq1,comp8659_c0_seq1,comp12561_c0_seq1,comp17019_c0_seq1,comp24442_c0_seq1,comp27370_c0_seq1,comp28976_c0_seq1,comp29095_c0_seq1,comp29255_c0_seq1,comp29907_c0_seq2,comp30766_c0_seq1,comp31384_c0_seq1,comp32089_c0_seq1,comp32951_c0_seq1,comp35197_c0_seq2,comp35609_c0_seq2,comp37760_c0_seq2,comp37785_c0_seq1,comp37896_c0_seq1,comp38959_c0_seq1,comp41728_c0_seq2,comp41763_c0_seq2,comp4…
ko05310, Asthma	Human Diseases/ImmuneDiseases	41	comp8659_c0_seq1,comp12561_c0_seq1,comp22380_c0_seq2,comp29255_c0_seq1,comp30766_c0_seq1,comp31393_c0_seq2,comp32089_c0_seq1,comp32951_c0_seq1,comp35197_c0_seq2,comp35609_c0_seq2,comp37760_c0_seq2,comp37785_c0_seq1,comp41728_c0_seq2,comp41952_c0_seq1,comp42596_c0_seq2,comp45474_c0_seq1,comp45545_c1_seq2,comp45984_c2_seq7,comp47100_c1_seq1,comp47155_c0_seq1,comp49066_c0_seq1,comp49382_c1_seq2,comp…
ko05152, Tuberculosis	Human Diseases/Infectious diseases: Bacterial	374	comp3768_c0_seq1,comp3917_c0_seq1,comp5515_c0_seq1,comp5752_c0_seq2,comp6195_c0_seq1,comp6484_c0_seq1,comp7299_c0_seq1,comp7412_c0_seq1,comp8055_c0_seq2,comp8516_c0_seq1,comp8659_c0_seq1,comp9457_c0_seq1,comp9489_c0_seq1,comp9663_c0_seq1,comp10348_c0_seq1,comp10486_c0_seq1,comp10605_c0_seq1,comp10690_c0_seq1,comp10692_c1_seq1,comp10693_c0_seq1,comp10745_c0_seq1,comp10812_c0_seq1,comp10814_c0_seq1…
ko05132, Salmonella infection	Human Diseases/Infectious diseases: Bacterial	224	comp7412_c0_seq1,comp7716_c0_seq1,comp8447_c0_seq1,comp8537_c0_seq2,comp8662_c0_seq1,comp9401_c0_seq1,comp9531_c0_seq1,comp9663_c0_seq1,comp9865_c0_seq1,comp10468_c0_seq1,comp10689_c0_seq1,comp10966_c0_seq1,comp11133_c0_seq1,comp11303_c0_seq1,comp11313_c0_seq2,comp11404_c0_seq1,comp11473_c0_seq2,comp11607_c0_seq1,comp12483_c0_seq1,comp12625_c0_seq1,comp12837_c0_seq1,comp13691_c0_seq1,comp13844_c0…
ko05100, Bacterial invasion of epithelial cells	Human Diseases/Infectious diseases: Bacterial	199	comp8123_c0_seq1,comp8835_c0_seq1,comp9401_c0_seq1,comp9531_c0_seq1,comp10692_c1_seq1,comp10693_c0_seq1,comp10700_c0_seq1,comp10816_c0_seq1,comp10818_c0_seq1,comp10966_c0_seq1,comp11133_c0_seq1,comp11303_c0_seq1,comp11404_c0_seq1,comp11473_c0_seq2,comp11945_c0_seq1,comp11958_c0_seq1,comp12625_c0_seq1,comp13618_c0_seq1,comp14973_c0_seq1,comp15567_c0_seq1,comp16028_c0_seq1,comp16443_c0_seq1,comp182…
ko05133, Pertussis	Human Diseases/Infectious diseases: Bacterial	164	comp5752_c0_seq2,comp6848_c0_seq1,comp7412_c0_seq1,comp7432_c0_seq1,comp9663_c0_seq1,comp10468_c0_seq1,comp10545_c0_seq1,comp10668_c0_seq1,comp10690_c0_seq1,comp10692_c1_seq1,comp10693_c0_seq1,comp10816_c0_seq1,comp12483_c0_seq1,comp12837_c0_seq1,comp13583_c0_seq1,comp13947_c0_seq1,comp14708_c0_seq1,comp16195_c0_seq1,comp16412_c0_seq1,comp17223_c0_seq1,comp17488_c0_seq1,comp18563_c0_seq1,comp2007…
ko05120, Epithelial cell signaling in Helicobacter pylori infection	Human Diseases/Infectious diseases: Bacterial	154	comp6541_c0_seq1,comp9457_c0_seq1,comp9489_c0_seq1,comp9663_c0_seq1,comp10468_c0_seq1,comp10486_c0_seq1,comp10754_c0_seq1,comp11333_c0_seq1,comp11632_c0_seq1,comp11911_c0_seq1,comp11958_c0_seq1,comp12037_c0_seq1,comp12725_c0_seq1,comp12837_c0_seq1,comp13173_c0_seq1,comp13485_c0_seq1,comp13947_c0_seq1,comp13952_c0_seq1,comp13986_c0_seq1,comp16282_c0_seq1,comp16639_c0_seq1,comp19282_c0_seq1,comp195…
ko05110, Vibrio cholerae infection	Human Diseases/Infectious diseases: Bacterial	152	comp7316_c0_seq1,comp9401_c0_seq1,comp9457_c0_seq1,comp9489_c0_seq1,comp9531_c0_seq1,comp10486_c0_seq1,comp10529_c0_seq1,comp10698_c0_seq1,comp10736_c0_seq1,comp10754_c0_seq1,comp10966_c0_seq1,comp11065_c0_seq1,comp11133_c0_seq1,comp11632_c0_seq1,comp11911_c0_seq1,comp12037_c0_seq1,comp12725_c0_seq1,comp13173_c0_seq1,comp13350_c0_seq1,comp13485_c0_seq1,comp13952_c0_seq1,comp13986_c0_seq1,comp1628…
ko05134, Legionellosis	Human Diseases/Infectious diseases: Bacterial	149	comp6518_c0_seq1,comp7412_c0_seq1,comp8516_c0_seq1,comp9874_c0_seq1,comp10698_c0_seq1,comp10726_c0_seq1,comp11607_c0_seq1,comp13691_c0_seq1,comp17223_c0_seq1,comp18563_c0_seq1,comp18760_c0_seq2,comp19101_c0_seq1,comp21270_c0_seq1,comp21609_c0_seq1,comp23132_c0_seq1,comp23145_c0_seq1,comp23488_c0_seq1,comp23496_c0_seq1,comp23564_c0_seq1,comp24383_c0_seq2,comp24621_c0_seq1,comp25634_c0_seq1,comp261…
ko05131, Shigellosis	Human Diseases/Infectious diseases: Bacterial	137	comp9401_c0_seq1,comp9531_c0_seq1,comp9663_c0_seq1,comp10689_c0_seq1,comp10816_c0_seq1,comp10966_c0_seq1,comp11133_c0_seq1,comp11303_c0_seq1,comp11313_c0_seq2,comp11404_c0_seq1,comp11473_c0_seq2,comp11958_c0_seq1,comp12483_c0_seq1,comp12625_c0_seq1,comp12837_c0_seq1,comp13693_c0_seq1,comp13947_c0_seq1,comp16412_c0_seq1,comp16443_c0_seq1,comp22413_c0_seq1,comp22610_c0_seq2,comp22882_c0_seq1,comp22…
ko05150, Staphylococcus aureus infection	Human Diseases/Infectious diseases: Bacterial	105	comp1870_c0_seq1,comp5828_c0_seq1,comp6195_c0_seq1,comp8659_c0_seq1,comp10049_c0_seq1,comp10471_c0_seq1,comp10545_c0_seq1,comp10668_c0_seq1,comp12561_c0_seq1,comp14953_c0_seq1,comp17223_c0_seq1,comp19591_c0_seq1,comp22796_c0_seq1,comp22870_c0_seq1,comp24253_c0_seq2,comp25025_c0_seq1,comp25634_c0_seq1,comp25663_c0_seq1,comp26576_c0_seq1,comp27482_c0_seq2,comp28775_c0_seq1,comp28957_c0_seq1,comp292…
ko05130, Pathogenic Escherichia coli infection	Human Diseases/Infectious diseases: Bacterial	105	comp9401_c0_seq1,comp9531_c0_seq1,comp9791_c0_seq1,comp10692_c1_seq1,comp10693_c0_seq1,comp10816_c0_seq1,comp10966_c0_seq1,comp11133_c0_seq1,comp11303_c0_seq1,comp11473_c0_seq2,comp12625_c0_seq1,comp13693_c0_seq1,comp16275_c0_seq2,comp17198_c0_seq1,comp19101_c0_seq1,comp21527_c0_seq1,comp21609_c0_seq1,comp22413_c0_seq1,comp22694_c0_seq1,comp22884_c0_seq1,comp23662_c1_seq1,comp24083_c0_seq1,comp24…
ko05146, Amoebiasis	Human Diseases/Infectious diseases: Parasitic	305	comp2677_c0_seq1,comp2842_c0_seq1,comp3681_c0_seq1,comp3779_c0_seq1,comp6443_c0_seq1,comp7340_c0_seq1,comp7412_c0_seq1,comp8019_c0_seq1,comp9851_c0_seq1,comp10684_c0_seq1,comp10691_c0_seq1,comp10736_c0_seq1,comp11065_c0_seq1,comp11508_c0_seq1,comp11722_c0_seq1,comp11945_c0_seq1,comp13350_c0_seq1,comp13618_c0_seq1,comp14051_c0_seq2,comp15567_c0_seq1,comp17099_c0_seq1,comp17192_c0_seq1,comp17223_c0…
ko05145, Toxoplasmosis	Human Diseases/Infectious diseases: Parasitic	295	comp2677_c0_seq1,comp3681_c0_seq1,comp5653_c0_seq1,comp6518_c0_seq1,comp6744_c0_seq1,comp7299_c0_seq1,comp7340_c0_seq1,comp8055_c0_seq2,comp8659_c0_seq1,comp8661_c0_seq1,comp9663_c0_seq1,comp9874_c0_seq1,comp10812_c0_seq1,comp10814_c0_seq1,comp10816_c0_seq1,comp11472_c0_seq1,comp11805_c0_seq2,comp11945_c0_seq1,comp12093_c0_seq1,comp12483_c0_seq1,comp12561_c0_seq1,comp12837_c0_seq1,comp12842_c0_se…
ko05142, Chagas disease (American trypanosomiasis)	Human Diseases/Infectious diseases: Parasitic	260	comp2842_c0_seq1,comp6848_c0_seq1,comp7412_c0_seq1,comp8019_c0_seq1,comp9186_c0_seq1,comp9663_c0_seq1,comp9851_c0_seq1,comp10248_c0_seq1,comp10461_c0_seq1,comp10468_c0_seq1,comp10545_c0_seq1,comp10668_c0_seq1,comp10736_c0_seq1,comp10771_c0_seq1,comp11202_c0_seq1,comp11472_c0_seq1,comp11722_c0_seq1,comp11945_c0_seq1,comp11971_c0_seq1,comp12093_c0_seq1,comp12483_c0_seq1,comp12837_c0_seq1,comp13583_…
ko05140, Leishmaniasis	Human Diseases/Infectious diseases: Parasitic	154	comp6195_c0_seq1,comp7412_c0_seq1,comp8659_c0_seq1,comp9663_c0_seq1,comp10468_c0_seq1,comp10487_c0_seq1,comp10812_c0_seq1,comp10814_c0_seq1,comp10816_c0_seq1,comp12324_c0_seq2,comp12483_c0_seq1,comp12561_c0_seq1,comp13647_c0_seq1,comp16412_c0_seq1,comp17223_c0_seq1,comp18563_c0_seq1,comp19098_c0_seq1,comp23595_c0_seq1,comp23796_c0_seq1,comp24383_c0_seq2,comp24913_c0_seq1,comp24917_c0_seq1,comp256…
ko05144, Malaria	Human Diseases/Infectious diseases: Parasitic	118	comp278_c0_seq1,comp5828_c0_seq1,comp7412_c0_seq1,comp11185_c0_seq1,comp11416_c0_seq1,comp11636_c0_seq2,comp11654_c0_seq1,comp12176_c0_seq1,comp12724_c0_seq1,comp14953_c0_seq1,comp16633_c0_seq1,comp17223_c0_seq1,comp17725_c0_seq1,comp18563_c0_seq1,comp20017_c0_seq1,comp22511_c0_seq1,comp22796_c0_seq1,comp23506_c0_seq1,comp25634_c0_seq1,comp25718_c0_seq1,comp25867_c0_seq1,comp28630_c0_seq1,comp290…
ko05143, African trypanosomiasis	Human Diseases/Infectious diseases: Parasitic	84	comp2842_c0_seq1,comp6343_c0_seq1,comp7412_c0_seq1,comp9784_c0_seq1,comp9851_c0_seq1,comp13350_c0_seq1,comp17099_c0_seq1,comp18563_c0_seq1,comp20477_c0_seq1,comp26191_c0_seq1,comp27176_c0_seq1,comp27299_c0_seq2,comp29699_c0_seq1,comp32551_c0_seq2,comp33015_c0_seq2,comp33510_c0_seq1,comp33766_c0_seq1,comp34384_c0_seq1,comp34398_c0_seq1,comp34981_c0_seq1,comp35022_c0_seq1,comp35197_c0_seq2,comp3560…
ko05166, HTLV-I infection	Human Diseases/Infectious diseases: Viral	662	comp935_c0_seq2,comp3779_c0_seq1,comp5074_c0_seq1,comp5123_c0_seq1,comp5550_c0_seq1,comp5795_c0_seq1,comp6322_c0_seq1,comp6615_c0_seq1,comp6902_c0_seq2,comp6997_c0_seq1,comp7310_c0_seq1,comp7316_c0_seq1,comp7383_c0_seq1,comp7545_c0_seq1,comp7825_c0_seq1,comp8654_c0_seq1,comp8659_c0_seq1,comp8788_c0_seq1,comp8949_c0_seq1,comp8988_c0_seq1,comp9251_c0_seq2,comp9494_c0_seq1,comp9642_c0_seq1,comp9951_…
ko05169, Epstein-Barr virus infection	Human Diseases/Infectious diseases: Viral	434	comp5458_c0_seq1,comp5954_c0_seq1,comp6322_c0_seq1,comp6518_c0_seq1,comp6615_c0_seq1,comp6948_c0_seq1,comp7299_c0_seq1,comp8055_c0_seq2,comp8181_c0_seq1,comp8661_c0_seq1,comp8690_c0_seq1,comp9183_c0_seq2,comp9663_c0_seq1,comp9874_c0_seq1,comp9951_c0_seq1,comp10348_c0_seq1,comp10468_c0_seq1,comp10499_c0_seq1,comp10588_c0_seq1,comp10812_c0_seq1,comp10814_c0_seq1,comp11065_c0_seq1,comp11333_c0_seq1,…
ko05168, Herpes simplex infection	Human Diseases/Infectious diseases: Viral	363	comp386_c0_seq1,comp3163_c0_seq2,comp5114_c0_seq1,comp5547_c0_seq1,comp6848_c0_seq1,comp7412_c0_seq1,comp7904_c0_seq1,comp8463_c0_seq2,comp8659_c0_seq1,comp10468_c0_seq1,comp10812_c0_seq1,comp10814_c0_seq1,comp10853_c0_seq1,comp11348_c0_seq1,comp11472_c0_seq1,comp12561_c0_seq1,comp12837_c0_seq1,comp12871_c0_seq1,comp13947_c0_seq1,comp14708_c0_seq1,comp14871_c0_seq1,comp15037_c0_seq1,comp17202_c0_…
ko05164, Influenza A	Human Diseases/Infectious diseases: Viral	353	comp386_c0_seq1,comp5114_c0_seq1,comp5145_c0_seq1,comp5352_c0_seq1,comp6518_c0_seq1,comp6848_c0_seq1,comp7412_c0_seq1,comp8659_c0_seq1,comp8661_c0_seq1,comp9401_c0_seq1,comp9531_c0_seq1,comp9663_c0_seq1,comp9874_c0_seq1,comp10203_c0_seq1,comp10468_c0_seq1,comp10812_c0_seq1,comp10814_c0_seq1,comp10966_c0_seq1,comp11133_c0_seq1,comp11472_c0_seq1,comp11945_c0_seq1,comp12483_c0_seq1,comp12561_c0_seq1…
ko05162, Measles	Human Diseases/Infectious diseases: Viral	271	comp386_c0_seq1,comp3066_c0_seq2,comp4702_c0_seq1,comp5114_c0_seq1,comp5431_c0_seq2,comp6322_c0_seq1,comp6518_c0_seq1,comp7412_c0_seq1,comp8510_c0_seq1,comp8690_c0_seq1,comp8815_c0_seq1,comp9183_c0_seq2,comp9692_c0_seq1,comp9874_c0_seq1,comp10012_c0_seq1,comp10248_c0_seq1,comp10768_c0_seq1,comp10812_c0_seq1,comp10814_c0_seq1,comp11945_c0_seq1,comp13618_c0_seq1,comp13899_c0_seq1,comp14883_c0_seq1,…
ko05160, Hepatitis C	Human Diseases/Infectious diseases: Viral	248	comp386_c0_seq1,comp5114_c0_seq1,comp6541_c0_seq1,comp6615_c0_seq1,comp6848_c0_seq1,comp9663_c0_seq1,comp10348_c0_seq1,comp10461_c0_seq1,comp10771_c0_seq1,comp10812_c0_seq1,comp10814_c0_seq1,comp11185_c0_seq1,comp11416_c0_seq1,comp11445_c0_seq1,comp11472_c0_seq1,comp11805_c0_seq2,comp11945_c0_seq1,comp11971_c0_seq1,comp12483_c0_seq1,comp12837_c0_seq1,comp12914_c0_seq1,comp12994_c0_seq1,comp13618_…
ko05010, Alzheimer's disease	Human Diseases/Neurodegenerative Diseases	429	comp503_c0_seq2,comp2842_c0_seq1,comp3073_c0_seq1,comp7412_c0_seq1,comp7425_c0_seq1,comp7719_c0_seq1,comp8516_c0_seq1,comp8696_c0_seq1,comp8797_c0_seq1,comp9704_c0_seq1,comp9851_c0_seq1,comp10431_c0_seq1,comp10436_c0_seq1,comp10470_c0_seq1,comp10482_c0_seq1,comp10497_c0_seq1,comp10498_c0_seq1,comp10500_c0_seq1,comp10543_c0_seq2,comp10587_c0_seq1,comp10645_c0_seq1,comp10673_c0_seq1,comp10690_c0_se…
ko05016, Huntington's disease	Human Diseases/Neurodegenerative Diseases	367	comp174_c0_seq1,comp2842_c0_seq1,comp6737_c0_seq1,comp6919_c0_seq2,comp8516_c0_seq1,comp9704_c0_seq1,comp9851_c0_seq1,comp9990_c0_seq1,comp10431_c0_seq1,comp10436_c0_seq1,comp10470_c0_seq1,comp10482_c0_seq1,comp10498_c0_seq1,comp10500_c0_seq1,comp10587_c0_seq1,comp10645_c0_seq1,comp10673_c0_seq1,comp10697_c0_seq1,comp10700_c0_seq1,comp10706_c0_seq1,comp10746_c0_seq1,comp10798_c1_seq1,comp10818_c0…
ko05012, Parkinson's disease	Human Diseases/Neurodegenerative Diseases	242	comp6290_c0_seq1,comp8516_c0_seq1,comp9704_c0_seq1,comp10436_c0_seq1,comp10470_c0_seq1,comp10482_c0_seq1,comp10498_c0_seq1,comp10500_c0_seq1,comp10501_c0_seq2,comp10587_c0_seq1,comp10645_c0_seq1,comp10673_c0_seq1,comp10697_c0_seq1,comp10706_c0_seq1,comp10741_c0_seq1,comp10746_c0_seq1,comp10774_c0_seq1,comp10798_c1_seq1,comp10847_c0_seq1,comp10939_c0_seq1,comp11023_c0_seq1,comp11164_c0_seq1,comp11…
ko05014, Amyotrophic lateral sclerosis (ALS)	Human Diseases/Neurodegenerative Diseases	114	comp6246_c0_seq1,comp6781_c0_seq1,comp8016_c0_seq1,comp8055_c0_seq2,comp8516_c0_seq1,comp8661_c0_seq1,comp9663_c0_seq1,comp10431_c0_seq1,comp10901_c0_seq1,comp11472_c0_seq1,comp14223_c0_seq2,comp19031_c0_seq1,comp20971_c0_seq1,comp21571_c0_seq1,comp22610_c0_seq2,comp22785_c0_seq1,comp22882_c0_seq1,comp22916_c0_seq1,comp23595_c0_seq1,comp23796_c0_seq1,comp24603_c0_seq3,comp24621_c0_seq1,comp24896_…
ko05020, Prion diseases	Human Diseases/Neurodegenerative Diseases	57	comp5345_c0_seq1,comp7412_c0_seq1,comp10485_c0_seq1,comp10536_c0_seq1,comp10545_c0_seq1,comp10668_c0_seq1,comp10901_c0_seq1,comp11065_c0_seq1,comp12483_c0_seq1,comp13647_c0_seq1,comp16412_c0_seq1,comp18563_c0_seq1,comp24528_c0_seq1,comp24917_c0_seq1,comp26005_c0_seq1,comp29401_c0_seq1,comp30516_c0_seq1,comp31117_c0_seq1,comp31126_c0_seq1,comp31179_c0_seq1,comp32103_c0_seq2,comp35840_c0_seq2,comp3…
ko05034, Alcoholism	Human Diseases/Substance dependence	239	comp174_c0_seq1,comp702_c0_seq1,comp5779_c0_seq1,comp6044_c0_seq1,comp6720_c0_seq1,comp8658_c0_seq1,comp10069_c0_seq1,comp10431_c0_seq1,comp10506_c0_seq2,comp10681_c0_seq1,comp10690_c0_seq1,comp10736_c0_seq1,comp10825_c0_seq1,comp11040_c0_seq1,comp11126_c0_seq1,comp11609_c0_seq1,comp11649_c0_seq2,comp11750_c0_seq1,comp12093_c0_seq1,comp12483_c0_seq1,comp12905_c0_seq1,comp12956_c0_seq1,comp13514_c…
ko05032, Morphine addiction	Human Diseases/Substance dependence	208	comp1412_c0_seq1,comp1862_c0_seq1,comp5262_c0_seq1,comp6692_c0_seq1,comp7316_c0_seq1,comp7350_c0_seq1,comp7858_c0_seq1,comp8312_c0_seq1,comp8654_c0_seq1,comp8658_c0_seq1,comp10506_c0_seq2,comp10736_c0_seq1,comp10825_c0_seq1,comp11040_c0_seq1,comp11065_c0_seq1,comp11609_c0_seq1,comp11704_c0_seq1,comp12093_c0_seq1,comp12905_c0_seq1,comp13350_c0_seq1,comp13583_c0_seq1,comp15121_c0_seq1,comp16329_c0_…
ko05031, Amphetamine addiction	Human Diseases/Substance dependence	143	comp174_c0_seq1,comp503_c0_seq2,comp3073_c0_seq1,comp5928_c0_seq1,comp6720_c0_seq1,comp8696_c0_seq1,comp10431_c0_seq1,comp10468_c0_seq1,comp10681_c0_seq1,comp10690_c0_seq1,comp10736_c0_seq1,comp11065_c0_seq1,comp11649_c0_seq2,comp11750_c0_seq1,comp13350_c0_seq1,comp14635_c0_seq1,comp15121_c0_seq1,comp16195_c0_seq1,comp16370_c0_seq1,comp16798_c0_seq1,comp17099_c0_seq1,comp19294_c0_seq1,comp20477_c…
ko05030, Cocaine addiction	Human Diseases/Substance dependence	100	comp174_c0_seq1,comp6720_c0_seq1,comp6737_c0_seq1,comp8764_c0_seq1,comp10431_c0_seq1,comp10468_c0_seq1,comp10681_c0_seq1,comp10736_c0_seq1,comp11065_c0_seq1,comp11649_c0_seq2,comp11750_c0_seq1,comp13583_c0_seq1,comp15121_c0_seq1,comp15278_c0_seq1,comp16370_c0_seq1,comp17086_c0_seq1,comp20971_c0_seq1,comp23186_c0_seq1,comp23683_c1_seq2,comp24062_c1_seq1,comp24383_c0_seq2,comp24537_c0_seq2,comp2600…
ko05033, Nicotine addiction	Human Diseases/Substance dependence	37	comp1412_c0_seq1,comp1862_c0_seq1,comp5928_c0_seq1,comp7410_c0_seq1,comp10431_c0_seq1,comp20971_c0_seq1,comp35454_c0_seq5,comp40575_c0_seq1,comp42840_c0_seq2,comp45788_c0_seq2,comp158890_c0_seq1,comp226677_c0_seq1,comp249091_c0_seq1,comp276401_c0_seq1,comp278619_c0_seq1,comp319595_c0_seq1,comp349019_c0_seq1,comp352894_c0_seq1,comp397771_c0_seq1,comp431795_c0_seq1,comp442440_c0_seq1,comp453219_c0_…
ko00310, Lysine degradation	Metabolism/Amino Acid Metabolism	233	comp650_c0_seq1,comp5183_c0_seq1,comp6169_c0_seq1,comp6973_c0_seq2,comp7190_c0_seq1,comp7192_c0_seq1,comp7298_c0_seq1,comp7463_c0_seq1,comp7820_c0_seq1,comp7898_c0_seq1,comp8324_c0_seq1,comp8490_c0_seq1,comp8569_c0_seq2,comp8699_c0_seq1,comp9148_c0_seq1,comp10098_c0_seq1,comp10595_c0_seq1,comp11018_c0_seq1,comp11452_c0_seq1,comp11494_c0_seq1,comp11894_c0_seq1,comp11959_c0_seq1,comp11984_c0_seq1,c…
ko00330, Arginine and proline metabolism	Metabolism/Amino Acid Metabolism	123	comp5197_c0_seq2,comp6498_c0_seq1,comp8060_c0_seq2,comp10303_c0_seq1,comp10613_c0_seq1,comp10644_c0_seq1,comp10926_c0_seq1,comp11286_c0_seq1,comp12505_c0_seq2,comp22393_c0_seq1,comp22664_c0_seq2,comp23171_c0_seq1,comp24360_c0_seq1,comp24437_c0_seq1,comp24640_c0_seq1,comp25677_c0_seq2,comp30455_c0_seq1,comp30736_c0_seq1,comp31910_c0_seq1,comp32115_c0_seq1,comp32627_c0_seq1,comp34059_c0_seq2,comp34…
ko00280, Valine, leucine and isoleucine degradation	Metabolism/Amino Acid Metabolism	97	comp8508_c0_seq1,comp9593_c0_seq1,comp10497_c0_seq1,comp10543_c0_seq2,comp10595_c0_seq1,comp11280_c0_seq1,comp11452_c0_seq1,comp12442_c0_seq2,comp14752_c0_seq1,comp16184_c0_seq1,comp18831_c0_seq1,comp19668_c0_seq1,comp24348_c0_seq1,comp24349_c0_seq1,comp24437_c0_seq1,comp24901_c0_seq1,comp26141_c0_seq1,comp31023_c0_seq2,comp32115_c0_seq1,comp32985_c0_seq1,comp33198_c0_seq1,comp33336_c0_seq1,comp3…
ko00260, Glycine, serine and threonine metabolism	Metabolism/Amino Acid Metabolism	90	comp896_c0_seq1,comp1842_c0_seq1,comp5190_c0_seq1,comp5652_c0_seq1,comp13406_c0_seq1,comp13716_c0_seq1,comp14543_c0_seq1,comp15602_c0_seq1,comp17928_c0_seq1,comp23042_c0_seq1,comp24360_c0_seq1,comp24437_c0_seq1,comp27122_c0_seq1,comp30153_c0_seq1,comp31313_c0_seq3,comp31910_c0_seq1,comp32115_c0_seq1,comp32691_c0_seq1,comp34928_c0_seq1,comp35573_c0_seq1,comp35722_c0_seq1,comp35784_c0_seq8,comp3689…
ko00350, Tyrosine metabolism	Metabolism/Amino Acid Metabolism	76	comp9779_c0_seq1,comp10303_c0_seq1,comp11286_c0_seq1,comp12827_c0_seq1,comp18010_c0_seq1,comp22506_c0_seq1,comp22631_c0_seq1,comp24114_c0_seq1,comp25064_c0_seq1,comp30455_c0_seq1,comp30668_c0_seq1,comp30736_c0_seq1,comp32066_c0_seq1,comp32991_c0_seq1,comp33265_c0_seq4,comp34681_c0_seq1,comp35533_c0_seq1,comp40143_c0_seq1,comp41563_c0_seq1,comp41849_c0_seq1,comp41957_c0_seq3,comp42017_c0_seq1,comp…
ko00380, Tryptophan metabolism	Metabolism/Amino Acid Metabolism	72	comp5144_c0_seq1,comp10595_c0_seq1,comp11452_c0_seq1,comp16184_c0_seq1,comp18831_c0_seq1,comp19617_c0_seq1,comp19956_c0_seq1,comp22352_c0_seq1,comp24348_c0_seq1,comp24437_c0_seq1,comp26141_c0_seq1,comp26498_c0_seq1,comp32115_c0_seq1,comp33275_c0_seq2,comp35229_c0_seq1,comp35937_c0_seq2,comp36908_c0_seq1,comp36956_c0_seq1,comp39677_c0_seq2,comp39939_c0_seq1,comp40143_c0_seq1,comp40264_c1_seq1,comp…
ko00270, Cysteine and methionine metabolism	Metabolism/Amino Acid Metabolism	60	comp5109_c0_seq1,comp9829_c0_seq1,comp10303_c0_seq1,comp10541_c0_seq1,comp10926_c0_seq1,comp11182_c0_seq1,comp11286_c0_seq1,comp13716_c0_seq1,comp23042_c0_seq1,comp23916_c0_seq1,comp23925_c0_seq1,comp24511_c0_seq1,comp24514_c0_seq1,comp24601_c0_seq1,comp24751_c0_seq3,comp24876_c0_seq1,comp25129_c0_seq1,comp25677_c0_seq2,comp30076_c0_seq2,comp30455_c0_seq1,comp30567_c0_seq1,comp30736_c0_seq1,comp3…
ko00340, Histidine metabolism	Metabolism/Amino Acid Metabolism	46	comp7118_c0_seq1,comp8166_c0_seq1,comp12008_c0_seq1,comp24437_c0_seq1,comp24508_c0_seq1,comp25064_c0_seq1,comp30493_c0_seq1,comp32066_c0_seq1,comp32115_c0_seq1,comp32991_c0_seq1,comp33265_c0_seq4,comp35533_c0_seq1,comp35937_c0_seq2,comp36908_c0_seq1,comp36956_c0_seq1,comp40143_c0_seq1,comp40264_c1_seq1,comp41563_c0_seq1,comp41957_c0_seq3,comp43045_c0_seq3,comp43376_c0_seq3,comp44873_c0_seq7,comp4…
ko00360, Phenylalanine metabolism	Metabolism/Amino Acid Metabolism	41	comp10303_c0_seq1,comp10515_c0_seq1,comp11286_c0_seq1,comp12827_c0_seq1,comp22506_c0_seq1,comp30455_c0_seq1,comp30736_c0_seq1,comp32991_c0_seq1,comp35533_c0_seq1,comp37090_c0_seq1,comp38736_c0_seq1,comp40143_c0_seq1,comp41563_c0_seq1,comp48994_c0_seq1,comp49135_c0_seq1,comp49476_c0_seq6,comp49484_c0_seq1,comp59645_c0_seq1,comp164045_c0_seq1,comp177289_c0_seq2,comp219929_c0_seq1,comp222359_c0_seq1…
ko00400, Phenylalanine, tyrosine and tryptophan biosynthesis	Metabolism/Amino Acid Metabolism	10	comp10303_c0_seq1,comp11286_c0_seq1,comp30455_c0_seq1,comp30736_c0_seq1,comp37090_c0_seq1,comp38736_c0_seq1,comp324675_c0_seq1,comp416299_c0_seq1,comp541217_c0_seq1,comp1026516_c0_seq1,
ko00290, Valine, leucine and isoleucine biosynthesis	Metabolism/Amino Acid Metabolism	9	comp9593_c0_seq1,comp9666_c0_seq2,comp22731_c0_seq1,comp24217_c0_seq1,comp25536_c0_seq1,comp33198_c0_seq1,comp124522_c0_seq1,comp745650_c0_seq1,comp838979_c0_seq1,
ko00300, Lysine biosynthesis	Metabolism/Amino Acid Metabolism	6	comp24437_c0_seq1,comp32115_c0_seq1,comp33275_c0_seq2,comp33921_c0_seq1,comp35229_c0_seq1,comp38558_c0_seq1,
ko00521, Streptomycin biosynthesis	Metabolism/Biosynthesis of Other Secondary Metabolites	36	comp4652_c0_seq2,comp11732_c0_seq1,comp12206_c0_seq1,comp19157_c0_seq1,comp23727_c0_seq2,comp28256_c0_seq1,comp32656_c0_seq1,comp35439_c0_seq2,comp36366_c0_seq1,comp40999_c0_seq1,comp41181_c0_seq2,comp42175_c0_seq1,comp43537_c0_seq1,comp43696_c0_seq1,comp44162_c0_seq1,comp44235_c0_seq1,comp44670_c0_seq1,comp45507_c0_seq5,comp46446_c0_seq2,comp112229_c0_seq1,comp164674_c0_seq1,comp181662_c0_seq1,c…
ko00950, Isoquinoline alkaloid biosynthesis	Metabolism/Biosynthesis of Other Secondary Metabolites	31	comp10303_c0_seq1,comp11286_c0_seq1,comp30455_c0_seq1,comp30736_c0_seq1,comp40143_c0_seq1,comp41563_c0_seq1,comp48994_c0_seq1,comp49135_c0_seq1,comp164045_c0_seq1,comp219929_c0_seq1,comp222359_c0_seq1,comp241250_c0_seq1,comp247007_c0_seq1,comp270120_c0_seq1,comp272635_c0_seq1,comp285634_c0_seq1,comp297258_c0_seq1,comp300637_c0_seq1,comp304659_c0_seq1,comp306579_c0_seq1,comp314047_c0_seq1,comp3246…
ko00524, Butirosin and neomycin biosynthesis	Metabolism/Biosynthesis of Other Secondary Metabolites	26	comp4652_c0_seq2,comp12206_c0_seq1,comp19157_c0_seq1,comp23727_c0_seq2,comp28256_c0_seq1,comp32656_c0_seq1,comp40999_c0_seq1,comp42175_c0_seq1,comp43537_c0_seq1,comp43696_c0_seq1,comp164674_c0_seq1,comp181662_c0_seq1,comp194477_c0_seq1,comp207920_c0_seq1,comp209328_c0_seq1,comp216440_c0_seq1,comp249046_c0_seq1,comp268323_c0_seq1,comp273725_c0_seq1,comp274523_c0_seq1,comp290681_c0_seq1,comp350748_…
ko00960, Tropane, piperidine and pyridine alkaloid biosynthesis	Metabolism/Biosynthesis of Other Secondary Metabolites	15	comp10303_c0_seq1,comp11286_c0_seq1,comp30455_c0_seq1,comp30736_c0_seq1,comp48994_c0_seq1,comp49135_c0_seq1,comp241250_c0_seq1,comp247007_c0_seq1,comp272635_c0_seq1,comp300637_c0_seq1,comp304659_c0_seq1,comp314047_c0_seq1,comp416299_c0_seq1,comp541631_c0_seq1,comp549071_c0_seq1,
ko00232, Caffeine metabolism	Metabolism/Biosynthesis of Other Secondary Metabolites	9	comp19956_c0_seq1,comp34197_c0_seq1,comp35347_c0_seq1,comp35754_c0_seq1,comp38314_c0_seq3,comp41994_c0_seq2,comp127911_c0_seq1,comp341988_c0_seq1,comp463453_c0_seq1,
ko00965, Betalain biosynthesis	Metabolism/Biosynthesis of Other Secondary Metabolites	5	comp22631_c0_seq1,comp24114_c0_seq1,comp222359_c0_seq1,comp369182_c0_seq1,comp714467_c0_seq1,
ko00940, Phenylpropanoid biosynthesis	Metabolism/Biosynthesis of Other Secondary Metabolites	4	comp10515_c0_seq1,comp59645_c0_seq1,comp573142_c0_seq1,comp806595_c0_seq1,
ko00901, Indole alkaloid biosynthesis	Metabolism/Biosynthesis of Other Secondary Metabolites	3	comp222359_c0_seq1,comp369182_c0_seq1,comp714467_c0_seq1,
ko00944, Flavone and flavonol biosynthesis	Metabolism/Biosynthesis of Other Secondary Metabolites	2	comp43260_c0_seq1,comp46536_c0_seq1,
ko00401, Novobiocin biosynthesis	Metabolism/Biosynthesis of Other Secondary Metabolites	1	comp416299_c0_seq1,
ko00945, Stilbenoid, diarylheptanoid and gingerol biosynthesis	Metabolism/Biosynthesis of Other Secondary Metabolites	1	comp441431_c0_seq1,
ko00562, Inositol phosphate metabolism	Metabolism/Carbohydrate Metabolism	222	comp1488_c0_seq1,comp2613_c0_seq1,comp2842_c0_seq1,comp9143_c0_seq1,comp9802_c0_seq1,comp10766_c0_seq1,comp11911_c0_seq1,comp13618_c0_seq1,comp15406_c0_seq1,comp17429_c0_seq1,comp18455_c0_seq1,comp21233_c0_seq2,comp24250_c0_seq1,comp24558_c0_seq1,comp24934_c0_seq1,comp25060_c0_seq1,comp25963_c0_seq1,comp26191_c0_seq1,comp26214_c0_seq1,comp26902_c0_seq1,comp27009_c0_seq1,comp27176_c0_seq1,comp2729…
ko00010, Glycolysis / Gluconeogenesis	Metabolism/Carbohydrate Metabolism	127	comp4652_c0_seq2,comp5652_c0_seq1,comp6545_c0_seq1,comp6817_c0_seq1,comp7562_c0_seq1,comp9666_c0_seq2,comp10649_c0_seq1,comp10696_c0_seq1,comp10707_c0_seq1,comp10766_c0_seq1,comp10827_c0_seq1,comp12206_c0_seq1,comp13531_c0_seq1,comp15085_c0_seq1,comp16268_c0_seq1,comp16512_c0_seq1,comp17692_c0_seq1,comp17994_c0_seq1,comp18010_c0_seq1,comp19157_c0_seq1,comp20185_c0_seq1,comp21175_c0_seq1,comp22731…
ko00520, Amino sugar and nucleotide sugar metabolism	Metabolism/Carbohydrate Metabolism	114	comp4652_c0_seq2,comp10649_c0_seq1,comp12206_c0_seq1,comp12599_c0_seq1,comp13310_c0_seq1,comp13968_c0_seq1,comp14019_c0_seq1,comp14097_c0_seq1,comp19157_c0_seq1,comp22369_c0_seq2,comp23365_c0_seq1,comp23727_c0_seq2,comp24106_c0_seq1,comp24450_c0_seq1,comp25224_c0_seq1,comp25637_c0_seq2,comp25926_c0_seq2,comp26610_c0_seq1,comp26929_c0_seq1,comp28256_c0_seq1,comp28446_c0_seq1,comp29090_c0_seq1,comp…
ko00051, Fructose and mannose metabolism	Metabolism/Carbohydrate Metabolism	102	comp4652_c0_seq2,comp6817_c0_seq1,comp10766_c0_seq1,comp11844_c0_seq1,comp12206_c0_seq1,comp12605_c0_seq1,comp13089_c0_seq1,comp13511_c0_seq2,comp13531_c0_seq1,comp15989_c0_seq1,comp16268_c0_seq1,comp16512_c0_seq1,comp17692_c0_seq1,comp19157_c0_seq1,comp21753_c0_seq1,comp23365_c0_seq1,comp23502_c0_seq1,comp23727_c0_seq2,comp23865_c0_seq1,comp25637_c0_seq2,comp25926_c0_seq2,comp26427_c0_seq1,comp2…
ko00500, Starch and sucrose metabolism	Metabolism/Carbohydrate Metabolism	80	comp4652_c0_seq2,comp7854_c0_seq1,comp8895_c0_seq1,comp10649_c0_seq1,comp12206_c0_seq1,comp17414_c0_seq2,comp19157_c0_seq1,comp23128_c0_seq1,comp23727_c0_seq2,comp28256_c0_seq1,comp32193_c0_seq2,comp32656_c0_seq1,comp33102_c0_seq3,comp34485_c0_seq2,comp34646_c0_seq3,comp35706_c0_seq1,comp38756_c0_seq2,comp38782_c0_seq1,comp39343_c0_seq1,comp40999_c0_seq1,comp41047_c1_seq3,comp41877_c0_seq1,comp42…
ko00620, Pyruvate metabolism	Metabolism/Carbohydrate Metabolism	79	comp5732_c0_seq1,comp7061_c0_seq1,comp7562_c0_seq1,comp9666_c0_seq2,comp10696_c0_seq1,comp10707_c0_seq1,comp10827_c0_seq1,comp12421_c0_seq1,comp14543_c0_seq1,comp17154_c0_seq1,comp18062_c0_seq1,comp22322_c0_seq1,comp22731_c0_seq1,comp23024_c0_seq1,comp23658_c0_seq1,comp23916_c0_seq1,comp23925_c0_seq1,comp24217_c0_seq1,comp24348_c0_seq1,comp24437_c0_seq1,comp24601_c0_seq1,comp24876_c0_seq1,comp255…
ko00052, Galactose metabolism	Metabolism/Carbohydrate Metabolism	75	comp4652_c0_seq2,comp6817_c0_seq1,comp8895_c0_seq1,comp10722_c0_seq1,comp10723_c0_seq1,comp12206_c0_seq1,comp13531_c0_seq1,comp16512_c0_seq1,comp17414_c0_seq2,comp19157_c0_seq1,comp22369_c0_seq2,comp23128_c0_seq1,comp23727_c0_seq2,comp26427_c0_seq1,comp28256_c0_seq1,comp29390_c0_seq1,comp29402_c0_seq1,comp29673_c0_seq1,comp29722_c0_seq2,comp31999_c0_seq1,comp32656_c0_seq1,comp32828_c0_seq1,comp33…
ko00030, Pentose phosphate pathway	Metabolism/Carbohydrate Metabolism	63	comp6342_c0_seq1,comp6817_c0_seq1,comp8217_c0_seq1,comp10649_c0_seq1,comp11342_c0_seq1,comp11378_c0_seq1,comp11791_c0_seq2,comp12848_c0_seq1,comp12900_c0_seq1,comp13531_c0_seq1,comp16268_c0_seq1,comp16512_c0_seq1,comp17508_c0_seq1,comp17692_c0_seq1,comp22814_c0_seq1,comp23502_c0_seq1,comp23759_c0_seq1,comp23792_c0_seq1,comp23865_c0_seq1,comp25209_c0_seq1,comp26427_c0_seq1,comp29594_c0_seq3,comp30…
ko00020, Citrate cycle (TCA cycle)	Metabolism/Carbohydrate Metabolism	59	comp9666_c0_seq2,comp10746_c0_seq1,comp22641_c0_seq1,comp22731_c0_seq1,comp22771_c0_seq1,comp24217_c0_seq1,comp25536_c0_seq1,comp25635_c0_seq1,comp30880_c0_seq1,comp31360_c0_seq1,comp31370_c0_seq1,comp32155_c0_seq1,comp32389_c0_seq1,comp32577_c0_seq1,comp33909_c0_seq1,comp34335_c0_seq1,comp34469_c0_seq1,comp34719_c0_seq1,comp35481_c0_seq1,comp35860_c0_seq1,comp36032_c0_seq1,comp36457_c0_seq1,comp…
ko00640, Propanoate metabolism	Metabolism/Carbohydrate Metabolism	55	comp7562_c0_seq1,comp10696_c0_seq1,comp10707_c0_seq1,comp11452_c0_seq1,comp18831_c0_seq1,comp23916_c0_seq1,comp23925_c0_seq1,comp24348_c0_seq1,comp24437_c0_seq1,comp24601_c0_seq1,comp24876_c0_seq1,comp26141_c0_seq1,comp31023_c0_seq2,comp32115_c0_seq1,comp32155_c0_seq1,comp33909_c0_seq1,comp34038_c0_seq1,comp34469_c0_seq1,comp34571_c0_seq1,comp34821_c0_seq1,comp35481_c0_seq1,comp35937_c0_seq2,comp…
ko00650, Butanoate metabolism	Metabolism/Carbohydrate Metabolism	49	comp5220_c0_seq1,comp9666_c0_seq2,comp10595_c0_seq1,comp11280_c0_seq1,comp11452_c0_seq1,comp12442_c0_seq2,comp16184_c0_seq1,comp18831_c0_seq1,comp22731_c0_seq1,comp24217_c0_seq1,comp24348_c0_seq1,comp25536_c0_seq1,comp26141_c0_seq1,comp29195_c0_seq2,comp35486_c0_seq1,comp35551_c0_seq1,comp35745_c0_seq1,comp36026_c0_seq2,comp38244_c0_seq2,comp39459_c0_seq4,comp40256_c0_seq1,comp40355_c0_seq3,comp4…
ko00630, Glyoxylate and dicarboxylate metabolism	Metabolism/Carbohydrate Metabolism	46	comp9639_c0_seq1,comp13406_c0_seq1,comp14543_c0_seq1,comp24346_c0_seq2,comp24348_c0_seq1,comp25635_c0_seq1,comp26141_c0_seq1,comp30153_c0_seq1,comp30880_c0_seq1,comp31023_c0_seq2,comp31360_c0_seq1,comp31370_c0_seq1,comp32577_c0_seq1,comp34038_c0_seq1,comp35784_c0_seq8,comp35860_c0_seq1,comp36177_c0_seq1,comp36539_c0_seq1,comp36727_c0_seq2,comp36854_c0_seq1,comp36898_c0_seq1,comp38492_c0_seq1,comp…
ko00040, Pentose and glucuronate interconversions	Metabolism/Carbohydrate Metabolism	24	comp6342_c0_seq1,comp27488_c0_seq1,comp29402_c0_seq1,comp29722_c0_seq2,comp31458_c0_seq1,comp35937_c0_seq2,comp36956_c0_seq1,comp37388_c0_seq1,comp37569_c0_seq1,comp40264_c1_seq1,comp40338_c0_seq1,comp40532_c0_seq1,comp41047_c1_seq3,comp42539_c0_seq1,comp43260_c0_seq1,comp44365_c0_seq2,comp46536_c0_seq1,comp48316_c3_seq12,comp109863_c0_seq1,comp151558_c0_seq1,comp157196_c0_seq1,comp210555_c0_seq1…
ko00053, Ascorbate and aldarate metabolism	Metabolism/Carbohydrate Metabolism	19	comp17508_c0_seq1,comp24437_c0_seq1,comp32115_c0_seq1,comp35937_c0_seq2,comp36908_c0_seq1,comp36956_c0_seq1,comp40264_c1_seq1,comp42539_c0_seq1,comp44365_c0_seq2,comp46504_c0_seq1,comp48316_c3_seq12,comp166233_c0_seq1,comp351708_c0_seq1,comp357810_c0_seq1,comp361301_c0_seq1,comp613375_c0_seq1,comp660685_c0_seq1,comp752695_c0_seq1,comp930872_c0_seq1,
ko00190, Oxidative phosphorylation	Metabolism/Energy Metabolism	231	comp9457_c0_seq1,comp9489_c0_seq1,comp9704_c0_seq1,comp10436_c0_seq1,comp10440_c1_seq1,comp10470_c0_seq1,comp10482_c0_seq1,comp10486_c0_seq1,comp10498_c0_seq1,comp10500_c0_seq1,comp10587_c0_seq1,comp10645_c0_seq1,comp10673_c0_seq1,comp10697_c0_seq1,comp10706_c0_seq1,comp10746_c0_seq1,comp10754_c0_seq1,comp10798_c1_seq1,comp10847_c0_seq1,comp10939_c0_seq1,comp11023_c0_seq1,comp11164_c0_seq1,comp11…
ko00680, Methane metabolism	Metabolism/Energy Metabolism	72	comp6545_c0_seq1,comp6817_c0_seq1,comp7562_c0_seq1,comp9221_c0_seq1,comp10515_c0_seq1,comp10696_c0_seq1,comp10707_c0_seq1,comp13531_c0_seq1,comp15085_c0_seq1,comp16512_c0_seq1,comp17994_c0_seq1,comp18010_c0_seq1,comp25826_c0_seq1,comp26427_c0_seq1,comp27728_c0_seq1,comp29386_c0_seq1,comp30891_c0_seq1,comp31234_c0_seq2,comp31313_c0_seq3,comp31999_c0_seq1,comp32653_c0_seq2,comp32828_c0_seq1,comp366…
ko00710, Carbon fixation in photosynthetic organisms	Metabolism/Energy Metabolism	50	comp6342_c0_seq1,comp10303_c0_seq1,comp10766_c0_seq1,comp10827_c0_seq1,comp11286_c0_seq1,comp11791_c0_seq2,comp16268_c0_seq1,comp17692_c0_seq1,comp22814_c0_seq1,comp23024_c0_seq1,comp23502_c0_seq1,comp23865_c0_seq1,comp30455_c0_seq1,comp30736_c0_seq1,comp30879_c0_seq3,comp31360_c0_seq1,comp31370_c0_seq1,comp31458_c0_seq1,comp32523_c0_seq2,comp33428_c0_seq2,comp33473_c0_seq1,comp34034_c0_seq1,comp…
ko00910, Nitrogen metabolism	Metabolism/Energy Metabolism	38	comp7002_c0_seq1,comp10613_c0_seq1,comp23126_c0_seq1,comp23644_c0_seq1,comp25458_c0_seq1,comp30858_c0_seq1,comp31868_c0_seq1,comp32412_c0_seq1,comp35959_c0_seq1,comp36830_c0_seq1,comp37050_c0_seq1,comp37420_c0_seq3,comp37811_c0_seq1,comp37982_c0_seq1,comp38019_c0_seq2,comp38564_c0_seq3,comp38948_c0_seq4,comp40731_c0_seq3,comp41340_c0_seq3,comp42328_c0_seq3,comp42631_c0_seq3,comp44335_c0_seq1,comp…
ko00720, Carbon fixation pathways in prokaryotes	Metabolism/Energy Metabolism	34	comp7562_c0_seq1,comp10696_c0_seq1,comp10707_c0_seq1,comp24348_c0_seq1,comp26141_c0_seq1,comp31023_c0_seq2,comp32577_c0_seq1,comp34038_c0_seq1,comp35860_c0_seq1,comp36032_c0_seq1,comp36177_c0_seq1,comp36457_c0_seq1,comp36727_c0_seq2,comp38492_c0_seq1,comp39663_c0_seq2,comp39667_c0_seq2,comp39896_c0_seq1,comp40711_c0_seq1,comp41089_c0_seq1,comp43173_c0_seq1,comp43326_c0_seq1,comp43507_c0_seq1,comp…
ko00920, Sulfur metabolism	Metabolism/Energy Metabolism	22	comp23660_c0_seq1,comp34611_c0_seq1,comp34880_c0_seq1,comp36498_c0_seq1,comp37083_c0_seq1,comp40085_c0_seq1,comp40157_c0_seq1,comp40945_c0_seq2,comp41205_c0_seq1,comp41445_c0_seq1,comp41492_c0_seq2,comp41536_c0_seq1,comp42474_c0_seq1,comp44066_c0_seq2,comp240542_c0_seq1,comp270092_c0_seq1,comp275569_c0_seq1,comp488827_c0_seq1,comp536258_c0_seq1,comp554672_c0_seq1,comp593629_c0_seq1,comp644580_c0_…
ko00195, Photosynthesis	Metabolism/Energy Metabolism	2	comp539998_c0_seq1,comp581696_c0_seq1,
ko00510, N-Glycan biosynthesis	Metabolism/Glycan Biosynthesis and Metabolism	91	comp9536_c0_seq1,comp9726_c0_seq1,comp10229_c0_seq1,comp10803_c0_seq1,comp10810_c0_seq1,comp11192_c0_seq2,comp13195_c0_seq1,comp22948_c0_seq1,comp23238_c0_seq1,comp23748_c0_seq1,comp25917_c0_seq2,comp26887_c0_seq1,comp26938_c0_seq1,comp27040_c0_seq1,comp28987_c0_seq1,comp30119_c0_seq3,comp30161_c0_seq1,comp30886_c0_seq2,comp31207_c0_seq1,comp32253_c0_seq2,comp33243_c0_seq1,comp33349_c0_seq1,comp3…
ko00513, Various types of N-glycan biosynthesis	Metabolism/Glycan Biosynthesis and Metabolism	77	comp4343_c0_seq1,comp5086_c0_seq1,comp5789_c0_seq1,comp6741_c0_seq1,comp9726_c0_seq1,comp10803_c0_seq1,comp10810_c0_seq1,comp16124_c0_seq1,comp22948_c0_seq1,comp23238_c0_seq1,comp26938_c0_seq1,comp27040_c0_seq1,comp28987_c0_seq1,comp29062_c0_seq1,comp30119_c0_seq3,comp31207_c0_seq1,comp32253_c0_seq2,comp33349_c0_seq1,comp34636_c0_seq1,comp34852_c0_seq1,comp35115_c0_seq2,comp35173_c0_seq1,comp3517…
ko00512, Mucin type O-Glycan biosynthesis	Metabolism/Glycan Biosynthesis and Metabolism	74	comp2924_c0_seq1,comp8596_c0_seq1,comp18874_c0_seq1,comp22704_c0_seq1,comp23779_c0_seq1,comp24606_c0_seq2,comp24950_c0_seq1,comp26311_c0_seq1,comp26640_c0_seq2,comp26893_c0_seq1,comp27265_c0_seq1,comp30718_c0_seq1,comp32555_c0_seq1,comp32707_c0_seq3,comp35208_c0_seq1,comp36730_c0_seq2,comp36867_c0_seq1,comp37392_c0_seq1,comp37450_c0_seq1,comp38463_c0_seq2,comp38628_c0_seq3,comp39396_c0_seq1,comp3…
ko00601, Glycosphingolipid biosynthesis - lacto and neolacto series	Metabolism/Glycan Biosynthesis and Metabolism	63	comp2822_c0_seq1,comp4085_c0_seq1,comp6741_c0_seq1,comp8529_c0_seq1,comp9025_c0_seq1,comp10013_c0_seq1,comp10185_c0_seq2,comp11542_c0_seq1,comp15011_c0_seq1,comp23921_c0_seq1,comp26611_c0_seq2,comp27380_c0_seq1,comp28064_c0_seq1,comp29062_c0_seq1,comp34124_c0_seq1,comp35089_c0_seq1,comp35114_c0_seq1,comp35115_c0_seq2,comp35173_c0_seq1,comp35175_c0_seq1,comp35257_c0_seq1,comp38450_c0_seq1,comp3936…
ko00514, Other types of O-glycan biosynthesis	Metabolism/Glycan Biosynthesis and Metabolism	63	comp6367_c0_seq1,comp6741_c0_seq1,comp13510_c0_seq1,comp15972_c0_seq1,comp22638_c0_seq1,comp27393_c0_seq1,comp29062_c0_seq1,comp30958_c0_seq1,comp32494_c0_seq1,comp32777_c0_seq1,comp34047_c0_seq1,comp34638_c0_seq1,comp35089_c0_seq1,comp35114_c0_seq1,comp35115_c0_seq2,comp35173_c0_seq1,comp35175_c0_seq1,comp35833_c0_seq2,comp36205_c0_seq1,comp37158_c0_seq1,comp37663_c0_seq4,comp38694_c0_seq1,comp3…
ko00532, Glycosaminoglycan biosynthesis - chondroitin sulfate	Metabolism/Glycan Biosynthesis and Metabolism	63	comp4944_c0_seq1,comp5361_c0_seq1,comp6694_c0_seq1,comp8277_c0_seq1,comp8630_c0_seq1,comp11950_c0_seq1,comp12830_c0_seq1,comp14654_c0_seq2,comp15114_c0_seq2,comp15508_c0_seq1,comp18860_c0_seq1,comp19490_c0_seq1,comp25887_c0_seq2,comp28042_c0_seq1,comp29741_c0_seq1,comp30358_c0_seq2,comp31455_c0_seq1,comp31500_c0_seq3,comp32250_c0_seq1,comp32984_c0_seq1,comp36459_c0_seq1,comp36498_c0_seq1,comp3782…
ko00534, Glycosaminoglycan biosynthesis - heparan sulfate	Metabolism/Glycan Biosynthesis and Metabolism	53	comp5735_c0_seq1,comp6694_c0_seq1,comp7113_c0_seq1,comp9158_c0_seq1,comp11950_c0_seq1,comp20126_c0_seq2,comp23693_c0_seq1,comp25887_c0_seq2,comp26647_c0_seq1,comp27635_c0_seq1,comp30290_c0_seq1,comp31500_c0_seq3,comp34702_c0_seq1,comp35148_c0_seq1,comp35942_c0_seq1,comp36288_c0_seq1,comp37562_c0_seq1,comp37827_c0_seq2,comp39430_c0_seq1,comp40385_c0_seq1,comp41467_c0_seq1,comp41782_c0_seq1,comp427…
ko00563, Glycosylphosphatidylinositol(GPI)-anchor biosynthesis	Metabolism/Glycan Biosynthesis and Metabolism	44	comp11045_c0_seq1,comp13667_c0_seq1,comp13831_c0_seq1,comp18787_c0_seq1,comp23228_c0_seq1,comp25824_c0_seq2,comp25917_c0_seq2,comp28129_c0_seq2,comp29399_c0_seq1,comp30741_c0_seq3,comp31285_c0_seq1,comp31597_c0_seq1,comp32649_c0_seq1,comp34070_c0_seq1,comp36160_c0_seq1,comp36734_c0_seq1,comp38352_c0_seq1,comp38569_c0_seq1,comp38987_c0_seq4,comp39026_c0_seq2,comp39306_c0_seq2,comp39566_c0_seq1,com…
ko00531, Glycosaminoglycan degradation	Metabolism/Glycan Biosynthesis and Metabolism	42	comp5699_c0_seq1,comp12311_c0_seq1,comp24013_c0_seq1,comp25224_c0_seq1,comp29622_c0_seq1,comp31271_c0_seq1,comp32848_c0_seq1,comp33869_c0_seq1,comp36522_c0_seq1,comp36907_c0_seq2,comp37938_c0_seq1,comp38265_c0_seq1,comp38931_c0_seq1,comp38960_c0_seq3,comp41271_c1_seq2,comp41515_c0_seq2,comp43041_c0_seq1,comp43132_c0_seq1,comp43260_c0_seq1,comp44354_c0_seq1,comp45183_c0_seq1,comp45514_c0_seq3,comp…
ko00604, Glycosphingolipid biosynthesis - ganglio series	Metabolism/Glycan Biosynthesis and Metabolism	33	comp4085_c0_seq1,comp9933_c0_seq1,comp25224_c0_seq1,comp25320_c0_seq1,comp28624_c0_seq2,comp30797_c0_seq2,comp34105_c0_seq3,comp35729_c0_seq1,comp36239_c0_seq2,comp40326_c0_seq1,comp40987_c0_seq2,comp44019_c0_seq2,comp44354_c0_seq1,comp44502_c0_seq2,comp45288_c0_seq1,comp45296_c0_seq2,comp45514_c0_seq3,comp47054_c0_seq1,comp48732_c0_seq2,comp48762_c0_seq1,comp48950_c0_seq1,comp105784_c0_seq1,comp…
ko00603, Glycosphingolipid biosynthesis - globo series	Metabolism/Glycan Biosynthesis and Metabolism	33	comp4085_c0_seq1,comp5325_c0_seq2,comp6173_c0_seq1,comp8529_c0_seq1,comp11519_c0_seq1,comp25224_c0_seq1,comp38012_c0_seq1,comp40326_c0_seq1,comp44019_c0_seq2,comp45145_c0_seq1,comp45288_c0_seq1,comp45296_c0_seq2,comp45471_c0_seq2,comp45514_c0_seq3,comp47171_c0_seq1,comp47695_c0_seq2,comp48762_c0_seq1,comp100620_c0_seq1,comp116265_c0_seq1,comp134139_c0_seq1,comp186213_c0_seq1,comp230056_c0_seq1,co…
ko00533, Glycosaminoglycan biosynthesis - keratan sulfate	Metabolism/Glycan Biosynthesis and Metabolism	29	comp6741_c0_seq1,comp10013_c0_seq1,comp10185_c0_seq2,comp13629_c0_seq1,comp17532_c0_seq1,comp23968_c0_seq1,comp26990_c0_seq1,comp29062_c0_seq1,comp34124_c0_seq1,comp35115_c0_seq2,comp35173_c0_seq1,comp35175_c0_seq1,comp35257_c0_seq1,comp39250_c0_seq1,comp39369_c0_seq1,comp39482_c0_seq2,comp40326_c0_seq1,comp41371_c0_seq1,comp41855_c0_seq1,comp44019_c0_seq2,comp44215_c0_seq4,comp44368_c0_seq8,comp…
ko00511, Other glycan degradation	Metabolism/Glycan Biosynthesis and Metabolism	27	comp3349_c0_seq1,comp4651_c0_seq1,comp24820_c0_seq1,comp25224_c0_seq1,comp32661_c0_seq2,comp38537_c0_seq1,comp38889_c0_seq1,comp38970_c0_seq1,comp41744_c0_seq1,comp41984_c0_seq1,comp42173_c0_seq1,comp42733_c0_seq1,comp43592_c0_seq2,comp44354_c0_seq1,comp45012_c0_seq1,comp45067_c0_seq1,comp45514_c0_seq3,comp47054_c0_seq1,comp47191_c0_seq1,comp47496_c0_seq6,comp47539_c0_seq6,comp48308_c0_seq1,comp4…
ko00564, Glycerophospholipid metabolism������֬��л	Metabolism/Lipid Metabolism	204	comp5409_c0_seq1,comp5653_c0_seq1,comp6344_c0_seq1,comp6396_c0_seq1,comp7822_c0_seq1,comp8481_c0_seq1,comp9970_c0_seq1,comp10949_c0_seq1,comp11641_c0_seq1,comp14275_c0_seq1,comp14957_c0_seq1,comp15255_c0_seq1,comp17008_c0_seq2,comp17030_c0_seq2,comp17770_c0_seq1,comp19513_c0_seq1,comp20429_c0_seq1,comp21518_c0_seq1,comp22305_c0_seq2,comp23020_c0_seq2,comp23196_c0_seq1,comp23230_c0_seq1,comp23754_…
ko00561, Glycerolipid metabolism��������л	Metabolism/Lipid Metabolism	111	comp5409_c0_seq1,comp8481_c0_seq1,comp10949_c0_seq1,comp13406_c0_seq1,comp17030_c0_seq2,comp17770_c0_seq1,comp21518_c0_seq1,comp22305_c0_seq2,comp23839_c0_seq1,comp24012_c0_seq1,comp24437_c0_seq1,comp24453_c0_seq1,comp24578_c0_seq1,comp29402_c0_seq1,comp29722_c0_seq2,comp31180_c0_seq1,comp31234_c0_seq2,comp31555_c0_seq1,comp31739_c0_seq4,comp32115_c0_seq1,comp32795_c0_seq1,comp33325_c0_seq1,comp3…
ko00590, Arachidonic acid metabolism������ϩ���л	Metabolism/Lipid Metabolism	108	comp1943_c0_seq1,comp5653_c0_seq1,comp6744_c0_seq1,comp6843_c0_seq1,comp7933_c0_seq1,comp8872_c0_seq1,comp10620_c0_seq1,comp10823_c0_seq1,comp15848_c0_seq1,comp17008_c0_seq2,comp17934_c0_seq1,comp22936_c0_seq1,comp23019_c0_seq1,comp23398_c0_seq1,comp23413_c0_seq1,comp24225_c0_seq1,comp24600_c0_seq1,comp27555_c0_seq2,comp27755_c0_seq2,comp27859_c0_seq1,comp27870_c0_seq1,comp28135_c0_seq1,comp28852…
ko00600, Sphingolipid metabolism��֬��л	Metabolism/Lipid Metabolism	83	comp3349_c0_seq1,comp4651_c0_seq1,comp5176_c0_seq1,comp5241_c0_seq1,comp9897_c0_seq1,comp10949_c0_seq1,comp10958_c0_seq1,comp11343_c0_seq1,comp11882_c0_seq1,comp13964_c0_seq1,comp16038_c0_seq1,comp22470_c0_seq1,comp22922_c0_seq1,comp23341_c0_seq1,comp23839_c0_seq1,comp25324_c0_seq1,comp25651_c0_seq1,comp28376_c0_seq1,comp29960_c0_seq1,comp31180_c0_seq1,comp32651_c0_seq1,comp34281_c0_seq1,comp3684…
ko00071, Fatty acid metabolism	Metabolism/Lipid Metabolism	82	comp7130_c0_seq1,comp10251_c0_seq2,comp10595_c0_seq1,comp10633_c0_seq2,comp11452_c0_seq1,comp12081_c0_seq1,comp14752_c0_seq1,comp16184_c0_seq1,comp18010_c0_seq1,comp18057_c0_seq1,comp18831_c0_seq1,comp19668_c0_seq1,comp23586_c0_seq1,comp24348_c0_seq1,comp24437_c0_seq1,comp24778_c0_seq1,comp26141_c0_seq1,comp29854_c0_seq1,comp30278_c0_seq3,comp32115_c0_seq1,comp34821_c0_seq1,comp34944_c0_seq1,comp…
ko00565, Ether lipid metabolism��֬�ʴ�л	Metabolism/Lipid Metabolism	55	comp5653_c0_seq1,comp6344_c0_seq1,comp7186_c0_seq1,comp10949_c0_seq1,comp11641_c0_seq1,comp14957_c0_seq1,comp17008_c0_seq2,comp19513_c0_seq1,comp20429_c0_seq1,comp23839_c0_seq1,comp24600_c0_seq1,comp28997_c0_seq2,comp31180_c0_seq1,comp31778_c0_seq2,comp33584_c0_seq1,comp34403_c0_seq1,comp35144_c0_seq1,comp35423_c0_seq1,comp38115_c0_seq1,comp39344_c0_seq1,comp41084_c0_seq1,comp42233_c0_seq1,comp43…
ko01040, Biosynthesis of unsaturated fatty acids	Metabolism/Lipid Metabolism	45	comp1871_c0_seq1,comp6995_c0_seq1,comp7130_c0_seq1,comp8888_c0_seq1,comp11452_c0_seq1,comp14752_c0_seq1,comp18831_c0_seq1,comp19668_c0_seq1,comp25821_c0_seq1,comp30876_c0_seq1,comp31162_c0_seq4,comp33846_c0_seq1,comp35161_c0_seq1,comp35854_c0_seq1,comp36382_c0_seq1,comp38898_c0_seq2,comp39890_c0_seq1,comp41243_c0_seq1,comp41278_c0_seq1,comp41488_c0_seq1,comp41657_c0_seq1,comp45309_c0_seq1,comp456…
ko00062, Fatty acid elongation֬�����쳤	Metabolism/Lipid Metabolism	44	comp6995_c0_seq1,comp8888_c0_seq1,comp10595_c0_seq1,comp11452_c0_seq1,comp16184_c0_seq1,comp18831_c0_seq1,comp25821_c0_seq1,comp30365_c0_seq1,comp30876_c0_seq1,comp31162_c0_seq4,comp33846_c0_seq1,comp36146_c0_seq1,comp36382_c0_seq1,comp37260_c0_seq1,comp38522_c0_seq1,comp38531_c0_seq2,comp39890_c0_seq1,comp40203_c1_seq2,comp41243_c0_seq1,comp41488_c0_seq1,comp41657_c0_seq1,comp42161_c0_seq2,comp4…
ko00140, Steroid hormone biosynthesis��̴����ص�����ϳ�	Metabolism/Lipid Metabolism	38	comp22631_c0_seq1,comp24114_c0_seq1,comp26498_c0_seq1,comp27876_c0_seq1,comp29430_c0_seq1,comp31937_c0_seq1,comp33784_c0_seq2,comp37102_c0_seq1,comp40058_c0_seq2,comp41478_c0_seq2,comp41653_c0_seq1,comp45068_c0_seq1,comp45285_c0_seq5,comp45599_c0_seq6,comp45684_c0_seq2,comp45867_c0_seq2,comp178589_c0_seq1,comp241438_c0_seq1,comp243227_c0_seq1,comp271161_c0_seq1,comp284218_c0_seq1,comp305244_c0_se…
ko00120, Primary bile acid biosynthesis������֭�������ϳ�	Metabolism/Lipid Metabolism	38	comp492_c0_seq2,comp5486_c0_seq2,comp6131_c0_seq2,comp10817_c0_seq1,comp12447_c0_seq1,comp28380_c0_seq1,comp34132_c0_seq1,comp35079_c0_seq1,comp36456_c0_seq1,comp37815_c0_seq1,comp41343_c0_seq2,comp41349_c0_seq9,comp41762_c0_seq1,comp43259_c0_seq1,comp43906_c0_seq6,comp45125_c0_seq2,comp118501_c0_seq1,comp140660_c0_seq1,comp241438_c0_seq1,comp241545_c0_seq1,comp241931_c0_seq1,comp266411_c0_seq1,c…
ko00591, Linoleic acid metabolism	Metabolism/Lipid Metabolism	32	comp5653_c0_seq1,comp17008_c0_seq2,comp19956_c0_seq1,comp24600_c0_seq1,comp27755_c0_seq2,comp29439_c0_seq1,comp35423_c0_seq1,comp39344_c0_seq1,comp40058_c0_seq2,comp40335_c0_seq2,comp41100_c0_seq1,comp41653_c0_seq1,comp42233_c0_seq1,comp44182_c0_seq1,comp44619_c1_seq1,comp48904_c0_seq1,comp48917_c0_seq1,comp158835_c0_seq1,comp240339_c0_seq1,comp243227_c0_seq1,comp361208_c0_seq1,comp362615_c0_seq1…
ko00592, alpha-Linolenic acid metabolism	Metabolism/Lipid Metabolism	30	comp1871_c0_seq1,comp5653_c0_seq1,comp7130_c0_seq1,comp14752_c0_seq1,comp17008_c0_seq2,comp19668_c0_seq1,comp24600_c0_seq1,comp35423_c0_seq1,comp39344_c0_seq1,comp42233_c0_seq1,comp44182_c0_seq1,comp48065_c0_seq15,comp48172_c0_seq1,comp48382_c0_seq1,comp158835_c0_seq1,comp240339_c0_seq1,comp251614_c0_seq1,comp300511_c0_seq1,comp365980_c0_seq1,comp388614_c0_seq1,comp427051_c0_seq1,comp427678_c0_se…
ko00100, Steroid biosynthesis��̴�������ϳ�	Metabolism/Lipid Metabolism	29	comp11269_c0_seq1,comp32062_c0_seq1,comp33737_c0_seq2,comp35200_c0_seq1,comp37644_c0_seq2,comp37736_c0_seq3,comp38273_c0_seq1,comp38493_c0_seq1,comp39501_c0_seq1,comp39796_c0_seq2,comp40281_c0_seq3,comp40509_c0_seq2,comp40642_c0_seq1,comp40922_c0_seq1,comp41072_c0_seq4,comp42437_c0_seq1,comp44881_c0_seq1,comp45068_c0_seq1,comp45684_c0_seq2,comp46172_c0_seq2,comp46710_c0_seq1,comp48142_c0_seq1,com…
ko00072, Synthesis and degradation of ketone bodies�ϳɺ�ͪ��Ľ���	Metabolism/Lipid Metabolism	14	comp11280_c0_seq1,comp12442_c0_seq2,comp24348_c0_seq1,comp26141_c0_seq1,comp35486_c0_seq1,comp35745_c0_seq1,comp38244_c0_seq2,comp39459_c0_seq4,comp41495_c0_seq6,comp41542_c0_seq3,comp41797_c0_seq1,comp45706_c0_seq1,comp46886_c0_seq6,comp46912_c0_seq2,
ko00061, Fatty acid biosynthesis	Metabolism/Lipid Metabolism	11	comp6187_c0_seq1,comp7135_c0_seq1,comp45309_c0_seq1,comp46095_c0_seq5,comp47703_c0_seq3,comp47706_c1_seq2,comp48769_c1_seq3,comp49200_c1_seq6,comp49218_c0_seq8,comp246280_c0_seq1,comp383023_c0_seq1,
ko00073, Cutin, suberine and wax biosynthesis���ʣ���ľ֬�ͺϳ���	Metabolism/Lipid Metabolism	11	comp524_c0_seq1,comp33627_c0_seq3,comp39831_c0_seq1,comp258810_c0_seq1,comp400327_c0_seq1,comp421875_c0_seq1,comp472608_c0_seq1,comp540305_c0_seq1,comp549632_c0_seq1,comp563972_c0_seq1,comp600149_c0_seq1,
ko00760, Nicotinate and nicotinamide metabolism	Metabolism/Metabolism of Cofactors and Vitamins	61	comp3900_c0_seq2,comp5954_c0_seq1,comp5994_c0_seq1,comp13092_c0_seq1,comp23182_c0_seq1,comp23273_c0_seq1,comp25269_c0_seq2,comp25882_c0_seq1,comp26714_c0_seq1,comp31350_c0_seq1,comp35767_c0_seq1,comp38460_c0_seq1,comp39343_c0_seq1,comp39590_c0_seq2,comp40680_c0_seq2,comp40762_c0_seq1,comp41547_c0_seq2,comp41849_c0_seq1,comp42225_c0_seq1,comp42260_c0_seq4,comp43203_c0_seq5,comp43310_c0_seq7,comp43…
ko00860, Porphyrin and chlorophyll metabolism	Metabolism/Metabolism of Cofactors and Vitamins	59	comp10797_c0_seq1,comp10844_c0_seq1,comp11321_c0_seq2,comp12019_c0_seq1,comp14740_c0_seq1,comp15157_c0_seq1,comp15273_c0_seq1,comp20932_c0_seq1,comp23710_c0_seq1,comp24830_c0_seq2,comp27164_c0_seq2,comp30577_c0_seq2,comp30819_c0_seq1,comp34977_c0_seq1,comp35284_c0_seq1,comp35338_c0_seq1,comp35783_c0_seq1,comp36309_c0_seq3,comp36969_c0_seq1,comp38860_c0_seq3,comp38887_c0_seq2,comp39024_c0_seq1,com…
ko00830, Retinol metabolism	Metabolism/Metabolism of Cofactors and Vitamins	53	comp7353_c0_seq1,comp10103_c0_seq1,comp10449_c0_seq1,comp10516_c0_seq1,comp16509_c0_seq1,comp16899_c0_seq1,comp18010_c0_seq1,comp18880_c0_seq1,comp19956_c0_seq1,comp25814_c0_seq1,comp26462_c0_seq1,comp26498_c0_seq1,comp34198_c0_seq1,comp34257_c0_seq1,comp36462_c0_seq1,comp36476_c0_seq1,comp38314_c0_seq3,comp40058_c0_seq2,comp41549_c0_seq1,comp41653_c0_seq1,comp42385_c0_seq1,comp43428_c0_seq1,comp…
ko00670, One carbon pool by folate	Metabolism/Metabolism of Cofactors and Vitamins	37	comp5985_c0_seq2,comp7510_c0_seq1,comp23636_c0_seq1,comp24415_c0_seq1,comp25347_c0_seq1,comp25869_c0_seq1,comp27644_c0_seq1,comp28628_c0_seq1,comp30076_c0_seq2,comp30248_c0_seq2,comp31412_c0_seq1,comp31946_c0_seq2,comp32875_c0_seq1,comp33176_c0_seq2,comp36898_c0_seq1,comp37287_c0_seq1,comp38703_c0_seq1,comp38878_c0_seq4,comp42631_c0_seq3,comp42778_c0_seq1,comp44203_c0_seq2,comp44526_c0_seq6,comp4…
ko00770, Pantothenate and CoA biosynthesis	Metabolism/Metabolism of Cofactors and Vitamins	33	comp9182_c0_seq1,comp9593_c0_seq1,comp21994_c0_seq1,comp26449_c0_seq1,comp33198_c0_seq1,comp35600_c0_seq1,comp37647_c0_seq1,comp38049_c0_seq1,comp39343_c0_seq1,comp39524_c0_seq1,comp39778_c0_seq4,comp40406_c0_seq1,comp40640_c0_seq1,comp41339_c0_seq1,comp42831_c0_seq1,comp43639_c0_seq1,comp43657_c0_seq1,comp44209_c0_seq1,comp44425_c0_seq1,comp44619_c2_seq1,comp44899_c0_seq5,comp45820_c1_seq1,comp4…
ko00750, Vitamin B6 metabolism	Metabolism/Metabolism of Cofactors and Vitamins	23	comp39285_c0_seq6,comp40522_c0_seq4,comp41849_c0_seq1,comp42225_c0_seq1,comp44370_c0_seq1,comp45149_c0_seq1,comp45680_c0_seq1,comp45901_c0_seq2,comp46086_c0_seq1,comp48678_c0_seq1,comp49071_c0_seq1,comp49432_c2_seq2,comp49498_c0_seq3,comp105505_c0_seq1,comp108340_c0_seq1,comp303786_c0_seq1,comp357340_c0_seq1,comp429309_c0_seq1,comp455371_c0_seq1,comp598620_c0_seq1,comp644014_c0_seq1,comp738310_c0…
ko00740, Riboflavin metabolism	Metabolism/Metabolism of Cofactors and Vitamins	22	comp5108_c0_seq1,comp11321_c0_seq2,comp21537_c0_seq1,comp26578_c0_seq1,comp29514_c0_seq1,comp29855_c0_seq1,comp34023_c0_seq1,comp37227_c0_seq1,comp39343_c0_seq1,comp40225_c0_seq1,comp43639_c0_seq1,comp43657_c0_seq1,comp44425_c0_seq1,comp45400_c0_seq1,comp46832_c0_seq3,comp47700_c0_seq1,comp77058_c0_seq1,comp135654_c0_seq1,comp151109_c0_seq1,comp157105_c0_seq1,comp183549_c0_seq1,comp869602_c0_seq1,
ko00790, Folate biosynthesis	Metabolism/Metabolism of Cofactors and Vitamins	20	comp12886_c0_seq1,comp24415_c0_seq1,comp29813_c0_seq1,comp31142_c0_seq1,comp31946_c0_seq2,comp32674_c0_seq1,comp34654_c0_seq1,comp36930_c0_seq1,comp37100_c0_seq1,comp37152_c0_seq1,comp37243_c0_seq1,comp39160_c0_seq2,comp41448_c0_seq2,comp41465_c0_seq3,comp42111_c0_seq1,comp43096_c0_seq6,comp44719_c0_seq7,comp45407_c0_seq2,comp47007_c0_seq1,comp47090_c0_seq1,
ko00130, Ubiquinone and other terpenoid-quinone biosynthesis	Metabolism/Metabolism of Cofactors and Vitamins	10	comp21772_c0_seq1,comp31661_c0_seq3,comp33871_c0_seq1,comp38298_c0_seq1,comp39724_c0_seq1,comp39929_c0_seq3,comp40811_c0_seq14,comp41286_c0_seq1,comp42448_c0_seq1,comp416299_c0_seq1,
ko00785, Lipoic acid metabolism	Metabolism/Metabolism of Cofactors and Vitamins	9	comp19392_c0_seq1,comp21709_c0_seq1,comp30092_c0_seq1,comp37581_c0_seq1,comp162571_c0_seq1,comp234804_c0_seq1,comp267602_c0_seq1,comp512347_c0_seq1,comp544194_c0_seq1,
ko00730, Thiamine metabolism	Metabolism/Metabolism of Cofactors and Vitamins	8	comp6185_c0_seq1,comp17113_c0_seq1,comp18921_c0_seq2,comp19900_c0_seq1,comp25301_c0_seq1,comp32300_c0_seq2,comp39194_c0_seq2,comp39383_c0_seq1,
ko00780, Biotin metabolism	Metabolism/Metabolism of Cofactors and Vitamins	4	comp27961_c0_seq1,comp34526_c0_seq1,comp46351_c0_seq4,comp48468_c4_seq2,
ko00480, Glutathione metabolism	Metabolism/Metabolism of Other Amino Acids	93	comp7286_c0_seq1,comp7933_c0_seq1,comp8892_c0_seq1,comp10758_c0_seq1,comp10885_c0_seq1,comp11066_c0_seq1,comp13928_c0_seq1,comp14561_c0_seq1,comp16226_c0_seq1,comp17934_c0_seq1,comp18407_c0_seq1,comp23235_c0_seq1,comp23732_c0_seq1,comp23759_c0_seq1,comp25131_c0_seq1,comp25209_c0_seq1,comp25437_c0_seq1,comp25677_c0_seq2,comp26829_c0_seq1,comp30664_c0_seq2,comp32019_c0_seq1,comp33007_c0_seq1,comp34…
ko00250, Alanine, aspartate and glutamate metabolism	Metabolism/Metabolism of Other Amino Acids	64	comp9132_c0_seq1,comp10303_c0_seq1,comp10613_c0_seq1,comp11286_c0_seq1,comp12008_c0_seq1,comp14097_c0_seq1,comp22998_c0_seq2,comp28126_c0_seq3,comp30123_c0_seq2,comp30179_c0_seq1,comp30455_c0_seq1,comp30493_c0_seq1,comp30736_c0_seq1,comp30879_c0_seq3,comp32523_c0_seq2,comp32627_c0_seq1,comp32765_c0_seq5,comp34462_c0_seq1,comp34502_c0_seq1,comp34679_c0_seq1,comp35958_c0_seq1,comp37811_c0_seq1,comp…
ko00410, beta-Alanine metabolism	Metabolism/Metabolism of Other Amino Acids	51	comp11452_c0_seq1,comp18831_c0_seq1,comp24437_c0_seq1,comp25677_c0_seq2,comp32115_c0_seq1,comp32991_c0_seq1,comp34571_c0_seq1,comp34821_c0_seq1,comp35533_c0_seq1,comp35937_c0_seq2,comp36682_c0_seq1,comp36908_c0_seq1,comp36956_c0_seq1,comp37038_c0_seq4,comp38127_c0_seq2,comp38202_c0_seq1,comp40264_c1_seq1,comp41398_c0_seq3,comp41401_c0_seq1,comp42831_c0_seq1,comp43004_c0_seq2,comp44209_c0_seq1,com…
ko00450, Selenocompound metabolism	Metabolism/Metabolism of Other Amino Acids	40	comp5420_c0_seq1,comp13144_c0_seq1,comp22788_c0_seq1,comp23042_c0_seq1,comp29441_c0_seq1,comp30076_c0_seq2,comp32691_c0_seq1,comp34845_c0_seq1,comp34928_c0_seq1,comp39334_c0_seq1,comp40157_c0_seq1,comp40220_c0_seq1,comp40718_c0_seq4,comp40945_c0_seq2,comp41205_c0_seq1,comp42089_c0_seq2,comp43753_c0_seq2,comp43755_c0_seq4,comp44066_c0_seq2,comp44882_c0_seq1,comp45085_c0_seq4,comp45586_c0_seq1,comp…
ko00430, Taurine and hypotaurine metabolism	Metabolism/Metabolism of Other Amino Acids	19	comp7933_c0_seq1,comp12227_c0_seq1,comp17934_c0_seq1,comp28986_c0_seq2,comp32410_c0_seq1,comp38279_c0_seq1,comp43504_c0_seq1,comp46219_c0_seq10,comp46954_c0_seq1,comp47276_c0_seq14,comp48466_c0_seq10,comp48787_c4_seq6,comp48874_c1_seq15,comp118577_c0_seq1,comp159284_c0_seq1,comp206152_c0_seq1,comp360998_c0_seq1,comp380766_c0_seq1,comp445546_c0_seq1,
ko00460, Cyanoamino acid metabolism	Metabolism/Metabolism of Other Amino Acids	19	comp7933_c0_seq1,comp17934_c0_seq1,comp36898_c0_seq1,comp38878_c0_seq4,comp43504_c0_seq1,comp46219_c0_seq10,comp46954_c0_seq1,comp47276_c0_seq14,comp48466_c0_seq10,comp118577_c0_seq1,comp159284_c0_seq1,comp206152_c0_seq1,comp241008_c0_seq1,comp266229_c0_seq1,comp268682_c0_seq1,comp360998_c0_seq1,comp370169_c0_seq1,comp371301_c0_seq1,comp380766_c0_seq1,
ko00440, Phosphonate and phosphinate metabolism	Metabolism/Metabolism of Other Amino Acids	14	comp31778_c0_seq2,comp35144_c0_seq1,comp40947_c0_seq2,comp41355_c0_seq1,comp42974_c0_seq2,comp44659_c0_seq1,comp193982_c0_seq1,comp229062_c0_seq1,comp237745_c0_seq1,comp316150_c0_seq1,comp319967_c0_seq1,comp350886_c0_seq1,comp430328_c0_seq1,comp469587_c0_seq1,
ko00471, D-Glutamine and D-glutamate metabolism	Metabolism/Metabolism of Other Amino Acids	7	comp10613_c0_seq1,comp38019_c0_seq2,comp40731_c0_seq3,comp67720_c0_seq1,comp379526_c0_seq1,comp432654_c0_seq1,comp565514_c0_seq1,
ko00900, Terpenoid backbone biosynthesis	Metabolism/Metabolism of Terpenoids and Polyketides	39	comp7245_c0_seq2,comp9621_c0_seq1,comp11264_c0_seq1,comp11280_c0_seq1,comp12442_c0_seq2,comp14432_c0_seq1,comp23907_c0_seq1,comp24348_c0_seq1,comp24379_c0_seq1,comp24598_c0_seq1,comp26141_c0_seq1,comp30421_c0_seq2,comp30461_c0_seq1,comp33934_c0_seq1,comp35431_c0_seq1,comp35617_c0_seq1,comp37890_c0_seq1,comp39611_c0_seq6,comp41209_c0_seq1,comp41329_c1_seq1,comp42061_c0_seq4,comp42141_c0_seq1,comp4…
ko00909, Sesquiterpenoid and triterpenoid biosynthesis	Metabolism/Metabolism of Terpenoids and Polyketides	9	comp25049_c0_seq1,comp30139_c0_seq1,comp31547_c0_seq1,comp40660_c0_seq1,comp43380_c0_seq1,comp43490_c0_seq1,comp45988_c0_seq1,comp353314_c0_seq1,comp402669_c0_seq1,
ko00903, Limonene and pinene degradation	Metabolism/Metabolism of Terpenoids and Polyketides	5	comp35937_c0_seq2,comp36956_c0_seq1,comp40264_c1_seq1,comp48316_c3_seq12,comp441431_c0_seq1,
ko00281, Geraniol degradation	Metabolism/Metabolism of Terpenoids and Polyketides	4	comp10595_c0_seq1,comp16184_c0_seq1,comp41495_c0_seq6,comp41542_c0_seq3,
ko01055, Biosynthesis of vancomycin group antibiotics	Metabolism/Metabolism of Terpenoids and Polyketides	2	comp11732_c0_seq1,comp36366_c0_seq1,
ko00523, Polyketide sugar unit biosynthesis	Metabolism/Metabolism of Terpenoids and Polyketides	2	comp11732_c0_seq1,comp36366_c0_seq1,
ko01051, Biosynthesis of ansamycins	Metabolism/Metabolism of Terpenoids and Polyketides	2	comp22814_c0_seq1,comp34034_c0_seq1,
ko00902, Monoterpenoid biosynthesis	Metabolism/Metabolism of Terpenoids and Polyketides	1	comp761_c0_seq1,
ko00908, Zeatin biosynthesis	Metabolism/Metabolism of Terpenoids and Polyketides	1	comp47436_c2_seq5,
ko00906, Carotenoid biosynthesis	Metabolism/Metabolism of Terpenoids and Polyketides	1	comp775607_c0_seq1,
ko00230, Purine metabolism	Metabolism/Nucleotide Metabolism	424	comp1247_c0_seq1,comp5074_c0_seq1,comp5262_c0_seq1,comp5673_c0_seq1,comp5994_c0_seq1,comp6617_c0_seq1,comp6692_c0_seq1,comp6948_c0_seq1,comp7286_c0_seq1,comp7316_c0_seq1,comp7350_c0_seq1,comp7858_c0_seq1,comp7958_c0_seq1,comp8217_c0_seq1,comp8295_c0_seq1,comp8312_c0_seq1,comp8654_c0_seq1,comp8788_c0_seq1,comp8892_c0_seq1,comp9564_c0_seq1,comp9994_c0_seq1,comp10110_c0_seq1,comp10581_c0_seq2,comp10…
ko00240, Pyrimidine metabolism	Metabolism/Nucleotide Metabolism	211	comp5074_c0_seq1,comp5673_c0_seq1,comp5994_c0_seq1,comp6617_c0_seq1,comp6948_c0_seq1,comp7286_c0_seq1,comp7958_c0_seq1,comp8295_c0_seq1,comp8788_c0_seq1,comp8892_c0_seq1,comp9994_c0_seq1,comp10588_c0_seq1,comp10695_c0_seq1,comp11376_c0_seq1,comp11433_c0_seq2,comp12553_c0_seq1,comp12615_c0_seq1,comp12757_c0_seq1,comp12897_c0_seq1,comp13061_c0_seq1,comp13440_c0_seq1,comp13648_c0_seq2,comp14291_c0_s…
ko00982, Drug metabolism - cytochrome P450	Metabolism/Xenobiotics Biodegradation and Metabolism	81	comp9221_c0_seq1,comp10885_c0_seq1,comp11066_c0_seq1,comp16226_c0_seq1,comp18010_c0_seq1,comp18407_c0_seq1,comp19956_c0_seq1,comp23235_c0_seq1,comp25131_c0_seq1,comp25437_c0_seq1,comp26829_c0_seq1,comp27728_c0_seq1,comp29386_c0_seq1,comp30891_c0_seq1,comp32653_c0_seq2,comp32991_c0_seq1,comp35241_c0_seq1,comp35533_c0_seq1,comp37465_c0_seq1,comp37759_c0_seq1,comp38314_c0_seq3,comp39822_c0_seq2,comp…
ko00980, Metabolism of xenobiotics by cytochrome P450	Metabolism/Xenobiotics Biodegradation and Metabolism	81	comp10885_c0_seq1,comp11066_c0_seq1,comp16226_c0_seq1,comp18010_c0_seq1,comp18407_c0_seq1,comp19956_c0_seq1,comp23235_c0_seq1,comp25131_c0_seq1,comp25437_c0_seq1,comp26498_c0_seq1,comp26829_c0_seq1,comp27488_c0_seq1,comp32403_c0_seq1,comp32888_c0_seq2,comp32991_c0_seq1,comp35241_c0_seq1,comp35533_c0_seq1,comp37465_c0_seq1,comp37759_c0_seq1,comp37852_c0_seq1,comp38314_c0_seq3,comp39822_c0_seq2,com…
ko00983, Drug metabolism - other enzymes	Metabolism/Xenobiotics Biodegradation and Metabolism	45	comp14291_c0_seq1,comp23333_c0_seq2,comp24219_c0_seq3,comp26065_c0_seq1,comp30362_c0_seq1,comp31035_c0_seq1,comp33656_c0_seq1,comp33711_c0_seq2,comp33790_c0_seq1,comp34197_c0_seq1,comp34875_c0_seq1,comp35347_c0_seq1,comp35754_c0_seq1,comp36012_c0_seq1,comp36328_c0_seq1,comp37000_c0_seq1,comp37480_c0_seq2,comp38314_c0_seq3,comp39061_c0_seq1,comp39936_c0_seq2,comp40058_c0_seq2,comp40907_c0_seq1,com…
ko00627, Aminobenzoate degradation	Metabolism/Xenobiotics Biodegradation and Metabolism	20	comp7061_c0_seq1,comp11452_c0_seq1,comp18831_c0_seq1,comp22322_c0_seq1,comp24441_c0_seq1,comp27581_c0_seq2,comp29779_c0_seq2,comp35068_c0_seq1,comp36987_c0_seq2,comp40058_c0_seq2,comp41653_c0_seq1,comp42111_c0_seq1,comp44390_c0_seq4,comp45407_c0_seq2,comp45722_c0_seq1,comp46311_c0_seq1,comp47996_c0_seq2,comp48624_c0_seq1,comp243227_c0_seq1,comp441431_c0_seq1,
ko00362, Benzoate degradation	Metabolism/Xenobiotics Biodegradation and Metabolism	17	comp11452_c0_seq1,comp14752_c0_seq1,comp18831_c0_seq1,comp19668_c0_seq1,comp24348_c0_seq1,comp26141_c0_seq1,comp36146_c0_seq1,comp38522_c0_seq1,comp38531_c0_seq2,comp45722_c0_seq1,comp46311_c0_seq1,comp46886_c0_seq6,comp46912_c0_seq2,comp47996_c0_seq2,comp48238_c0_seq6,comp48624_c0_seq1,comp49064_c1_seq2,
ko00930, Caprolactam degradation	Metabolism/Xenobiotics Biodegradation and Metabolism	15	comp10595_c0_seq1,comp11452_c0_seq1,comp16184_c0_seq1,comp17508_c0_seq1,comp18831_c0_seq1,comp24578_c0_seq1,comp32795_c0_seq1,comp45722_c0_seq1,comp46311_c0_seq1,comp47996_c0_seq2,comp48624_c0_seq1,comp166233_c0_seq1,comp351708_c0_seq1,comp357810_c0_seq1,comp361301_c0_seq1,
ko00624, Polycyclic aromatic hydrocarbon degradation	Metabolism/Xenobiotics Biodegradation and Metabolism	9	comp25064_c0_seq1,comp32066_c0_seq1,comp33265_c0_seq4,comp41957_c0_seq3,comp43045_c0_seq3,comp43376_c0_seq3,comp44873_c0_seq7,comp47520_c0_seq5,comp441431_c0_seq1,
ko00625, Chloroalkane and chloroalkene degradation	Metabolism/Xenobiotics Biodegradation and Metabolism	8	comp18010_c0_seq1,comp35937_c0_seq2,comp36956_c0_seq1,comp39124_c0_seq1,comp40264_c1_seq1,comp41745_c0_seq1,comp48316_c3_seq12,comp63930_c0_seq1,
ko00363, Bisphenol degradation	Metabolism/Xenobiotics Biodegradation and Metabolism	5	comp24441_c0_seq1,comp35068_c0_seq1,comp36987_c0_seq2,comp44390_c0_seq4,comp441431_c0_seq1,
ko00643, Styrene degradation	Metabolism/Xenobiotics Biodegradation and Metabolism	4	comp30668_c0_seq1,comp34681_c0_seq1,comp42017_c0_seq1,comp44582_c0_seq3,
ko00633, Nitrotoluene degradation	Metabolism/Xenobiotics Biodegradation and Metabolism	2	comp35754_c0_seq1,comp41994_c0_seq2,
ko00364, Fluorobenzoate degradation	Metabolism/Xenobiotics Biodegradation and Metabolism	2	comp38077_c0_seq2,comp38220_c0_seq2,
ko00791, Atrazine degradation	Metabolism/Xenobiotics Biodegradation and Metabolism	2	comp344408_c0_seq1,comp395890_c0_seq1,
ko00626, Naphthalene degradation	Metabolism/Xenobiotics Biodegradation and Metabolism	2	comp18010_c0_seq1,comp63930_c0_seq1,
ko00623, Toluene degradation	Metabolism/Xenobiotics Biodegradation and Metabolism	2	comp38077_c0_seq2,comp38220_c0_seq2,
ko00361, Chlorocyclohexane and chlorobenzene degradation	Metabolism/Xenobiotics Biodegradation and Metabolism	2	comp38077_c0_seq2,comp38220_c0_seq2,
ko04270, Vascular smooth muscle contraction	Organismal Systems/Circulatory System	331	comp503_c0_seq2,comp2842_c0_seq1,comp3073_c0_seq1,comp3430_c0_seq1,comp5653_c0_seq1,comp7045_c0_seq1,comp7316_c0_seq1,comp7331_c0_seq2,comp8207_c0_seq2,comp8654_c0_seq1,comp8696_c0_seq1,comp8797_c0_seq1,comp9564_c0_seq1,comp9851_c0_seq1,comp10690_c0_seq1,comp10692_c1_seq1,comp10693_c0_seq1,comp10714_c0_seq1,comp10716_c0_seq2,comp10736_c0_seq1,comp11001_c0_seq1,comp11065_c0_seq1,comp11132_c0_seq1,…
ko04260, Cardiac muscle contraction	Organismal Systems/Circulatory System	132	comp503_c0_seq2,comp3073_c0_seq1,comp7251_c0_seq1,comp8696_c0_seq1,comp8797_c0_seq1,comp9704_c0_seq1,comp9944_c0_seq2,comp10436_c0_seq1,comp10482_c0_seq1,comp10498_c0_seq1,comp10573_c0_seq1,comp10697_c0_seq1,comp10706_c0_seq1,comp10777_c0_seq2,comp10847_c0_seq1,comp10931_c0_seq2,comp11278_c0_seq1,comp11335_c0_seq1,comp11443_c0_seq1,comp13062_c0_seq1,comp13416_c0_seq1,comp14011_c0_seq1,comp16301_c…
ko04360, Axon guidance	Organismal Systems/Development	400	comp5365_c0_seq1,comp5731_c0_seq1,comp6052_c0_seq1,comp6287_c0_seq1,comp7250_c0_seq1,comp7825_c0_seq1,comp8026_c0_seq2,comp8152_c0_seq1,comp8262_c0_seq1,comp8949_c0_seq1,comp9373_c0_seq1,comp10074_c0_seq1,comp10366_c0_seq2,comp10692_c1_seq1,comp10693_c0_seq1,comp10816_c0_seq1,comp12156_c0_seq2,comp12483_c0_seq1,comp12637_c0_seq1,comp12661_c0_seq2,comp13003_c0_seq1,comp13298_c0_seq1,comp13309_c0_s…
ko04380, Osteoclast differentiation	Organismal Systems/Development	288	comp1806_c0_seq1,comp4561_c0_seq1,comp6195_c0_seq1,comp7227_c0_seq1,comp7412_c0_seq1,comp8661_c0_seq1,comp9663_c0_seq1,comp10468_c0_seq1,comp10559_c0_seq1,comp10582_c0_seq1,comp10812_c0_seq1,comp10814_c0_seq1,comp11472_c0_seq1,comp11649_c0_seq2,comp11723_c0_seq1,comp11750_c0_seq1,comp11911_c0_seq1,comp11945_c0_seq1,comp12084_c0_seq1,comp12217_c0_seq1,comp12324_c0_seq2,comp12483_c0_seq1,comp12837_…
ko04320, Dorso-ventral axis formation	Organismal Systems/Development	71	comp384_c0_seq1,comp2353_c0_seq1,comp5165_c0_seq1,comp5385_c0_seq1,comp6040_c0_seq1,comp6541_c0_seq1,comp7642_c0_seq2,comp12483_c0_seq1,comp13193_c0_seq1,comp16412_c0_seq1,comp18656_c0_seq1,comp19202_c0_seq1,comp19362_c0_seq1,comp22158_c0_seq1,comp23014_c0_seq1,comp23043_c0_seq2,comp24412_c0_seq1,comp24426_c0_seq1,comp24917_c0_seq1,comp27262_c0_seq1,comp29421_c0_seq1,comp30702_c0_seq1,comp31126_c…
ko04970, Salivary secretion	Organismal Systems/Digestive System	281	comp2842_c0_seq1,comp3768_c0_seq1,comp5709_c0_seq2,comp5954_c0_seq1,comp6231_c0_seq2,comp6794_c0_seq1,comp7316_c0_seq1,comp7331_c0_seq2,comp8654_c0_seq1,comp9851_c0_seq1,comp10573_c0_seq1,comp10690_c0_seq1,comp10736_c0_seq1,comp10913_c0_seq1,comp11065_c0_seq1,comp11298_c0_seq1,comp13350_c0_seq1,comp14309_c0_seq1,comp14649_c0_seq1,comp15121_c0_seq1,comp16195_c0_seq1,comp16707_c0_seq1,comp17099_c0_…
ko04972, Pancreatic secretion	Organismal Systems/Digestive System	257	comp2842_c0_seq1,comp5344_c0_seq1,comp5653_c0_seq1,comp5709_c0_seq2,comp5954_c0_seq1,comp7316_c0_seq1,comp7331_c0_seq2,comp7361_c0_seq1,comp8654_c0_seq1,comp9851_c0_seq1,comp10532_c0_seq1,comp10573_c0_seq1,comp10692_c1_seq1,comp10693_c0_seq1,comp10736_c0_seq1,comp11154_c0_seq1,comp11379_c0_seq1,comp11449_c0_seq1,comp11666_c0_seq1,comp13350_c0_seq1,comp15121_c0_seq1,comp15341_c0_seq1,comp16707_c0_…
ko04971, Gastric acid secretion	Organismal Systems/Digestive System	223	comp2842_c0_seq1,comp7316_c0_seq1,comp8207_c0_seq2,comp8654_c0_seq1,comp8683_c0_seq1,comp9851_c0_seq1,comp10573_c0_seq1,comp10690_c0_seq1,comp10736_c0_seq1,comp11065_c0_seq1,comp13350_c0_seq1,comp13583_c0_seq1,comp15053_c0_seq1,comp15121_c0_seq1,comp15971_c0_seq1,comp16195_c0_seq1,comp17099_c0_seq1,comp17268_c0_seq1,comp17986_c0_seq1,comp18497_c0_seq1,comp19109_c0_seq1,comp19119_c0_seq1,comp19503…
ko04974, Protein digestion and absorption	Organismal Systems/Digestive System	179	comp901_c0_seq1,comp5941_c0_seq1,comp7361_c0_seq1,comp9324_c0_seq1,comp10175_c0_seq1,comp10534_c1_seq2,comp10573_c0_seq1,comp10684_c0_seq1,comp10691_c0_seq1,comp11508_c0_seq1,comp14051_c0_seq2,comp14706_c0_seq1,comp17378_c0_seq1,comp18497_c0_seq1,comp20122_c0_seq1,comp20356_c0_seq1,comp20903_c0_seq1,comp21390_c0_seq1,comp23279_c0_seq1,comp24200_c0_seq1,comp24591_c0_seq1,comp24942_c0_seq2,comp2495…
ko04976, Bile secretion	Organismal Systems/Digestive System	155	comp3617_c0_seq1,comp5486_c0_seq2,comp6131_c0_seq2,comp7316_c0_seq1,comp8654_c0_seq1,comp10573_c0_seq1,comp10736_c0_seq1,comp11065_c0_seq1,comp12066_c0_seq1,comp12335_c0_seq1,comp14432_c0_seq1,comp15121_c0_seq1,comp17986_c0_seq1,comp18217_c0_seq1,comp18497_c0_seq1,comp21390_c0_seq1,comp23452_c0_seq2,comp23683_c1_seq2,comp24413_c0_seq1,comp24958_c0_seq2,comp25342_c0_seq1,comp25800_c0_seq1,comp2600…
ko04973, Carbohydrate digestion and absorption	Organismal Systems/Digestive System	97	comp503_c0_seq2,comp4652_c0_seq2,comp10573_c0_seq1,comp11945_c0_seq1,comp12206_c0_seq1,comp13618_c0_seq1,comp13899_c0_seq1,comp15567_c0_seq1,comp18497_c0_seq1,comp18900_c0_seq2,comp19157_c0_seq1,comp20624_c0_seq1,comp21390_c0_seq1,comp22088_c0_seq1,comp22152_c0_seq1,comp23444_c0_seq1,comp23727_c0_seq2,comp24958_c0_seq2,comp25510_c0_seq1,comp25625_c0_seq1,comp27449_c0_seq1,comp27475_c0_seq1,comp28…
ko04978, Mineral absorption	Organismal Systems/Digestive System	78	comp2260_c0_seq1,comp3592_c0_seq1,comp10573_c0_seq1,comp10797_c0_seq1,comp10844_c0_seq1,comp12463_c0_seq1,comp13312_c0_seq1,comp18497_c0_seq1,comp21390_c0_seq1,comp23567_c0_seq1,comp24958_c0_seq2,comp25242_c0_seq2,comp29136_c0_seq2,comp30476_c0_seq2,comp30847_c0_seq2,comp31898_c0_seq1,comp35284_c0_seq1,comp35338_c0_seq1,comp35783_c0_seq1,comp37855_c0_seq1,comp41601_c0_seq1,comp42308_c1_seq7,comp4…
ko04977, Vitamin digestion and absorption	Organismal Systems/Digestive System	61	comp6386_c0_seq2,comp8999_c0_seq1,comp9784_c0_seq1,comp14281_c0_seq1,comp17008_c0_seq2,comp20201_c0_seq1,comp23512_c0_seq2,comp27961_c0_seq1,comp29382_c0_seq1,comp32989_c0_seq1,comp33294_c0_seq1,comp34257_c0_seq1,comp34526_c0_seq1,comp35857_c0_seq1,comp37088_c0_seq1,comp38160_c0_seq1,comp39054_c0_seq1,comp40010_c0_seq1,comp41413_c0_seq1,comp43075_c0_seq1,comp43475_c0_seq2,comp43784_c0_seq1,comp44…
ko04975, Fat digestion and absorption	Organismal Systems/Digestive System	49	comp302_c0_seq1,comp5653_c0_seq1,comp7494_c0_seq1,comp9784_c0_seq1,comp10949_c0_seq1,comp11286_c0_seq1,comp23839_c0_seq1,comp24600_c0_seq1,comp25867_c0_seq1,comp30455_c0_seq1,comp31180_c0_seq1,comp34695_c0_seq2,comp34789_c0_seq1,comp35286_c0_seq1,comp35423_c0_seq1,comp37088_c0_seq1,comp39054_c0_seq1,comp39344_c0_seq1,comp39361_c0_seq2,comp42233_c0_seq1,comp44089_c0_seq6,comp44182_c0_seq1,comp4475…
ko04910, Insulin signaling pathway	Organismal Systems/Endocrine System	356	comp1878_c0_seq1,comp4652_c0_seq2,comp5814_c0_seq1,comp6422_c0_seq2,comp7443_c0_seq1,comp8123_c0_seq1,comp8835_c0_seq1,comp10690_c0_seq1,comp11065_c0_seq1,comp11945_c0_seq1,comp12206_c0_seq1,comp12483_c0_seq1,comp12837_c0_seq1,comp13618_c0_seq1,comp13647_c0_seq1,comp13736_c0_seq1,comp13773_c0_seq1,comp13899_c0_seq1,comp13947_c0_seq1,comp14661_c0_seq1,comp15072_c0_seq1,comp15567_c0_seq1,comp15776_…
ko04916, Melanogenesis	Organismal Systems/Endocrine System	272	comp2842_c0_seq1,comp6359_c0_seq2,comp7227_c0_seq1,comp7316_c0_seq1,comp8654_c0_seq1,comp9251_c0_seq2,comp9476_c0_seq1,comp9851_c0_seq1,comp10690_c0_seq1,comp10736_c0_seq1,comp10888_c0_seq1,comp11065_c0_seq1,comp11649_c0_seq2,comp11750_c0_seq1,comp12093_c0_seq1,comp12483_c0_seq1,comp13350_c0_seq1,comp13583_c0_seq1,comp14119_c0_seq1,comp15121_c0_seq1,comp16195_c0_seq1,comp16412_c0_seq1,comp17099_c…
ko04912, GnRH signaling pathway	Organismal Systems/Endocrine System	264	comp503_c0_seq2,comp2842_c0_seq1,comp3073_c0_seq1,comp5653_c0_seq1,comp6541_c0_seq1,comp7316_c0_seq1,comp8654_c0_seq1,comp8661_c0_seq1,comp8696_c0_seq1,comp8797_c0_seq1,comp9663_c0_seq1,comp9851_c0_seq1,comp10468_c0_seq1,comp10681_c0_seq1,comp10690_c0_seq1,comp10736_c0_seq1,comp11065_c0_seq1,comp11701_c0_seq1,comp11958_c0_seq1,comp12483_c0_seq1,comp12837_c0_seq1,comp13647_c0_seq1,comp13947_c0_seq…
ko04914, Progesterone-mediated oocyte maturation	Organismal Systems/Endocrine System	260	comp3310_c0_seq1,comp7310_c0_seq1,comp7316_c0_seq1,comp7545_c0_seq1,comp8222_c0_seq2,comp8654_c0_seq1,comp8988_c0_seq1,comp9119_c0_seq1,comp9642_c0_seq1,comp9663_c0_seq1,comp11065_c0_seq1,comp11393_c0_seq1,comp11394_c0_seq1,comp11824_c0_seq1,comp11945_c0_seq1,comp12443_c0_seq2,comp12483_c0_seq1,comp12837_c0_seq1,comp13583_c0_seq1,comp13618_c0_seq1,comp13899_c0_seq1,comp13947_c0_seq1,comp15050_c0_…
ko04920, Adipocytokine signaling pathway	Organismal Systems/Endocrine System	156	comp7443_c0_seq1,comp10348_c0_seq1,comp11472_c0_seq1,comp12081_c0_seq1,comp12234_c0_seq1,comp12837_c0_seq1,comp13899_c0_seq1,comp13947_c0_seq1,comp15776_c0_seq2,comp18057_c0_seq1,comp19031_c0_seq1,comp22340_c0_seq1,comp22785_c0_seq1,comp23444_c0_seq1,comp24383_c0_seq2,comp24744_c0_seq1,comp24778_c0_seq1,comp25297_c0_seq1,comp25510_c0_seq1,comp25800_c0_seq1,comp25867_c0_seq1,comp26028_c0_seq1,comp…
ko03320, PPAR signaling pathway	Organismal Systems/Endocrine System	148	comp1871_c0_seq1,comp5486_c0_seq2,comp6131_c0_seq2,comp6664_c0_seq1,comp7130_c0_seq1,comp9784_c0_seq1,comp10732_c0_seq1,comp10735_c0_seq1,comp10817_c0_seq1,comp12081_c0_seq1,comp12234_c0_seq1,comp14752_c0_seq1,comp18057_c0_seq1,comp19363_c0_seq1,comp19668_c0_seq1,comp22340_c0_seq1,comp24453_c0_seq1,comp24778_c0_seq1,comp25297_c0_seq1,comp25675_c0_seq1,comp25800_c0_seq1,comp25867_c0_seq1,comp25899…
ko04614, Renin-angiotensin system	Organismal Systems/Endocrine System	58	comp245_c0_seq1,comp6343_c0_seq1,comp7045_c0_seq1,comp7361_c0_seq1,comp9186_c0_seq1,comp9324_c0_seq1,comp12249_c0_seq1,comp13096_c0_seq1,comp13794_c0_seq1,comp20375_c0_seq1,comp20903_c0_seq1,comp21306_c0_seq1,comp25875_c0_seq1,comp27090_c0_seq1,comp37854_c0_seq1,comp40159_c0_seq1,comp40291_c0_seq1,comp44103_c0_seq1,comp44702_c0_seq1,comp47904_c0_seq1,comp48478_c0_seq1,comp48716_c0_seq1,comp49096_…
ko04710, Circadian rhythm	Organismal Systems/Environmental Adaptation	61	comp3163_c0_seq2,comp7904_c0_seq1,comp10388_c0_seq1,comp25630_c0_seq1,comp26720_c0_seq1,comp27750_c0_seq1,comp29408_c0_seq1,comp29534_c0_seq2,comp30883_c0_seq1,comp31794_c0_seq1,comp33443_c0_seq2,comp34535_c0_seq4,comp36282_c0_seq2,comp38212_c0_seq2,comp38882_c0_seq1,comp39064_c0_seq3,comp39150_c0_seq2,comp39900_c0_seq2,comp40795_c1_seq1,comp41158_c0_seq1,comp41647_c0_seq1,comp41824_c0_seq4,comp4…
ko04711, Circadian rhythm - fly	Organismal Systems/Environmental Adaptation	27	comp3163_c0_seq2,comp7904_c0_seq1,comp23694_c0_seq1,comp23813_c0_seq1,comp23840_c1_seq2,comp26720_c0_seq1,comp29408_c0_seq1,comp33443_c0_seq2,comp38212_c0_seq2,comp39064_c0_seq3,comp40795_c1_seq1,comp41647_c0_seq1,comp44148_c0_seq8,comp49103_c0_seq2,comp127658_c0_seq1,comp209558_c0_seq1,comp228186_c0_seq1,comp247458_c0_seq1,comp248324_c0_seq1,comp249276_c0_seq1,comp256039_c0_seq1,comp317745_c0_se…
ko04626, Plant-pathogen interaction	Organismal Systems/Environmental Adaptation	25	comp10690_c0_seq1,comp11393_c0_seq1,comp11394_c0_seq1,comp16195_c0_seq1,comp24053_c0_seq1,comp24453_c0_seq1,comp24519_c0_seq1,comp32118_c0_seq1,comp32664_c0_seq1,comp33129_c0_seq1,comp33526_c0_seq1,comp39600_c0_seq2,comp40145_c0_seq1,comp40176_c0_seq1,comp44996_c0_seq3,comp45762_c2_seq4,comp47444_c0_seq2,comp50777_c0_seq1,comp51389_c0_seq1,comp51682_c0_seq1,comp59244_c0_seq1,comp59855_c0_seq1,com…
ko04712, Circadian rhythm - plant	Organismal Systems/Environmental Adaptation	6	comp24464_c0_seq1,comp24470_c0_seq1,comp39109_c0_seq1,comp39387_c0_seq2,comp39949_c0_seq5,comp40739_c0_seq1,
ko04961, Endocrine and other factor-regulated calcium reabsorption	Organismal Systems/Excretory System	148	comp2842_c0_seq1,comp7316_c0_seq1,comp9851_c0_seq1,comp9990_c0_seq1,comp10573_c0_seq1,comp10700_c0_seq1,comp10736_c0_seq1,comp10818_c0_seq1,comp10999_c0_seq1,comp11065_c0_seq1,comp11154_c0_seq1,comp11382_c0_seq1,comp11874_c0_seq1,comp12908_c0_seq1,comp13350_c0_seq1,comp14973_c0_seq1,comp15341_c0_seq1,comp16028_c0_seq1,comp17099_c0_seq1,comp17986_c0_seq1,comp18250_c0_seq1,comp18497_c0_seq1,comp204…
ko04960, Aldosterone-regulated sodium reabsorption	Organismal Systems/Excretory System	116	comp9883_c0_seq2,comp10573_c0_seq1,comp11945_c0_seq1,comp12483_c0_seq1,comp13350_c0_seq1,comp13618_c0_seq1,comp15050_c0_seq1,comp15567_c0_seq1,comp15776_c0_seq2,comp16412_c0_seq1,comp17099_c0_seq1,comp18497_c0_seq1,comp18656_c0_seq1,comp20477_c0_seq1,comp20624_c0_seq1,comp21390_c0_seq1,comp22152_c0_seq1,comp23043_c0_seq2,comp24917_c0_seq1,comp24958_c0_seq2,comp25309_c0_seq1,comp25625_c0_seq1,comp…
ko04962, Vasopressin-regulated water reabsorption	Organismal Systems/Excretory System	116	comp174_c0_seq1,comp6231_c0_seq2,comp7316_c0_seq1,comp8662_c0_seq1,comp10736_c0_seq1,comp10976_c0_seq1,comp11065_c0_seq1,comp11154_c0_seq1,comp11649_c0_seq2,comp11750_c0_seq1,comp15341_c0_seq1,comp16370_c0_seq1,comp16541_c0_seq1,comp17986_c0_seq1,comp18526_c0_seq1,comp22392_c0_seq1,comp23683_c1_seq2,comp24925_c0_seq1,comp25728_c0_seq1,comp25825_c0_seq1,comp26005_c0_seq1,comp26580_c0_seq2,comp2721…
ko04966, Collecting duct acid secretion	Organismal Systems/Excretory System	41	comp9457_c0_seq1,comp9489_c0_seq1,comp10754_c0_seq1,comp11632_c0_seq1,comp12725_c0_seq1,comp13173_c0_seq1,comp13485_c0_seq1,comp13952_c0_seq1,comp13986_c0_seq1,comp16282_c0_seq1,comp19521_c0_seq1,comp21445_c0_seq1,comp22377_c0_seq1,comp25783_c0_seq2,comp31737_c0_seq1,comp32284_c0_seq3,comp33034_c0_seq1,comp34423_c0_seq1,comp40980_c0_seq1,comp43133_c0_seq1,comp43243_c0_seq1,comp44059_c0_seq1,comp4…
ko04964, Proximal tubule bicarbonate reclamation	Organismal Systems/Excretory System	39	comp10573_c0_seq1,comp10613_c0_seq1,comp18497_c0_seq1,comp21390_c0_seq1,comp24958_c0_seq2,comp25342_c0_seq1,comp31360_c0_seq1,comp31370_c0_seq1,comp38019_c0_seq2,comp40731_c0_seq3,comp40756_c0_seq2,comp41615_c1_seq3,comp42842_c0_seq3,comp43153_c0_seq1,comp43311_c0_seq1,comp43516_c0_seq1,comp43567_c0_seq4,comp44753_c0_seq1,comp67720_c0_seq1,comp75223_c0_seq1,comp220069_c0_seq1,comp245852_c0_seq1,c…
ko04062, Chemokine signaling pathway	Organismal Systems/Immune System	425	comp1149_c0_seq2,comp2842_c0_seq1,comp5524_c0_seq1,comp6322_c0_seq1,comp7316_c0_seq1,comp7866_c0_seq1,comp7888_c0_seq1,comp8065_c0_seq1,comp8447_c0_seq1,comp8537_c0_seq2,comp8654_c0_seq1,comp8658_c0_seq1,comp8973_c0_seq1,comp9793_c0_seq2,comp9837_c0_seq1,comp9987_c0_seq1,comp10493_c0_seq1,comp10506_c0_seq2,comp10532_c0_seq1,comp10692_c1_seq1,comp10693_c0_seq1,comp10825_c0_seq1,comp11040_c0_seq1,c…
ko04670, Leukocyte transendothelial migration	Organismal Systems/Immune System	303	comp225_c0_seq1,comp8862_c0_seq1,comp9212_c0_seq1,comp9401_c0_seq1,comp9531_c0_seq1,comp9663_c0_seq1,comp9763_c0_seq2,comp10532_c0_seq1,comp10692_c1_seq1,comp10693_c0_seq1,comp10768_c0_seq1,comp10816_c0_seq1,comp10966_c0_seq1,comp11133_c0_seq1,comp11911_c0_seq1,comp11945_c0_seq1,comp12324_c0_seq2,comp13350_c0_seq1,comp13583_c0_seq1,comp13618_c0_seq1,comp15567_c0_seq1,comp16892_c0_seq1,comp17099_c…
ko04650, Natural killer cell mediated cytotoxicity	Organismal Systems/Immune System	268	comp1015_c0_seq1,comp1172_c0_seq1,comp1936_c0_seq1,comp3580_c0_seq1,comp6195_c0_seq1,comp7825_c0_seq1,comp8501_c0_seq1,comp8949_c0_seq1,comp9840_c0_seq1,comp11911_c0_seq1,comp11945_c0_seq1,comp12483_c0_seq1,comp13350_c0_seq1,comp13618_c0_seq1,comp15095_c0_seq1,comp15567_c0_seq1,comp16412_c0_seq1,comp16550_c0_seq1,comp17019_c0_seq1,comp17099_c0_seq1,comp17223_c0_seq1,comp17351_c0_seq2,comp18394_c0…
ko04666, Fc gamma R-mediated phagocytosis	Organismal Systems/Immune System	261	comp6004_c0_seq1,comp7866_c0_seq1,comp8065_c0_seq1,comp10487_c0_seq1,comp10949_c0_seq1,comp11303_c0_seq1,comp11333_c0_seq1,comp11404_c0_seq1,comp11473_c0_seq2,comp11723_c0_seq1,comp11911_c0_seq1,comp11945_c0_seq1,comp12217_c0_seq1,comp12483_c0_seq1,comp12625_c0_seq1,comp13350_c0_seq1,comp13618_c0_seq1,comp13899_c0_seq1,comp14857_c0_seq1,comp15567_c0_seq1,comp15726_c0_seq1,comp16412_c0_seq1,comp17…
ko04660, T cell receptor signaling pathway	Organismal Systems/Immune System	259	comp2824_c0_seq1,comp5559_c0_seq1,comp5923_c0_seq1,comp7825_c0_seq1,comp8061_c0_seq1,comp8123_c0_seq1,comp8415_c0_seq1,comp8835_c0_seq1,comp8949_c0_seq1,comp9663_c0_seq1,comp10248_c0_seq1,comp10366_c0_seq2,comp10468_c0_seq1,comp10692_c1_seq1,comp10693_c0_seq1,comp11805_c0_seq2,comp11945_c0_seq1,comp12084_c0_seq1,comp12483_c0_seq1,comp12637_c0_seq1,comp13618_c0_seq1,comp13899_c0_seq1,comp14883_c0_…
ko04620, Toll-like receptor signaling pathway	Organismal Systems/Immune System	219	comp814_c0_seq1,comp5114_c0_seq1,comp5752_c0_seq2,comp6848_c0_seq1,comp7412_c0_seq1,comp7966_c0_seq1,comp8661_c0_seq1,comp9663_c0_seq1,comp10468_c0_seq1,comp10731_c0_seq1,comp11945_c0_seq1,comp12483_c0_seq1,comp12837_c0_seq1,comp13618_c0_seq1,comp13899_c0_seq1,comp13947_c0_seq1,comp14708_c0_seq1,comp15567_c0_seq1,comp16412_c0_seq1,comp17488_c0_seq1,comp17504_c0_seq1,comp18303_c0_seq1,comp18563_c0…
ko04640, Hematopoietic cell lineage	Organismal Systems/Immune System	204	comp2824_c0_seq1,comp3779_c0_seq1,comp5923_c0_seq1,comp7412_c0_seq1,comp10248_c0_seq1,comp11033_c0_seq1,comp11100_c0_seq1,comp11289_c0_seq1,comp11967_c0_seq1,comp13737_c0_seq1,comp14700_c0_seq1,comp14971_c0_seq1,comp15348_c0_seq1,comp16353_c0_seq1,comp16943_c0_seq1,comp17147_c0_seq1,comp18189_c0_seq1,comp18563_c0_seq1,comp19005_c0_seq1,comp19098_c0_seq1,comp19804_c0_seq2,comp21843_c0_seq1,comp225…
ko04662, B cell receptor signaling pathway	Organismal Systems/Immune System	202	comp5984_c0_seq1,comp7825_c0_seq1,comp8949_c0_seq1,comp10468_c0_seq1,comp11185_c0_seq1,comp11333_c0_seq1,comp11416_c0_seq1,comp11911_c0_seq1,comp11945_c0_seq1,comp12483_c0_seq1,comp13618_c0_seq1,comp13663_c0_seq2,comp13899_c0_seq1,comp15567_c0_seq1,comp16412_c0_seq1,comp18656_c0_seq1,comp20001_c0_seq2,comp20239_c0_seq1,comp20624_c0_seq1,comp21843_c0_seq1,comp22152_c0_seq1,comp22610_c0_seq2,comp22…
ko04664, Fc epsilon RI signaling pathway	Organismal Systems/Immune System	162	comp5653_c0_seq1,comp8661_c0_seq1,comp9663_c0_seq1,comp11333_c0_seq1,comp11723_c0_seq1,comp11805_c0_seq2,comp11911_c0_seq1,comp11945_c0_seq1,comp12217_c0_seq1,comp12483_c0_seq1,comp12837_c0_seq1,comp13618_c0_seq1,comp13663_c0_seq2,comp13899_c0_seq1,comp13947_c0_seq1,comp15567_c0_seq1,comp16412_c0_seq1,comp18656_c0_seq1,comp20624_c0_seq1,comp22152_c0_seq1,comp22380_c0_seq2,comp22610_c0_seq2,comp22…
ko04610, Complement and coagulation cascades	Organismal Systems/Immune System	150	comp1870_c0_seq1,comp2248_c0_seq1,comp3721_c0_seq1,comp4117_c0_seq1,comp5345_c0_seq1,comp6929_c0_seq1,comp7432_c0_seq1,comp10049_c0_seq1,comp10471_c0_seq1,comp10545_c0_seq1,comp10668_c0_seq1,comp11033_c0_seq1,comp11100_c0_seq1,comp16019_c0_seq1,comp22870_c0_seq1,comp22932_c0_seq1,comp23388_c0_seq1,comp24253_c0_seq2,comp24341_c0_seq1,comp25025_c0_seq1,comp25663_c0_seq1,comp26001_c0_seq1,comp26266_…
ko04621, NOD-like receptor signaling pathway	Organismal Systems/Immune System	143	comp197_c0_seq1,comp7412_c0_seq1,comp8690_c0_seq1,comp8956_c0_seq1,comp9183_c0_seq2,comp9663_c0_seq1,comp11393_c0_seq1,comp11394_c0_seq1,comp12483_c0_seq1,comp12837_c0_seq1,comp12842_c0_seq1,comp13947_c0_seq1,comp16085_c0_seq1,comp16412_c0_seq1,comp18563_c0_seq1,comp22511_c0_seq1,comp23356_c0_seq1,comp23595_c0_seq1,comp23796_c0_seq1,comp24383_c0_seq2,comp24917_c0_seq1,comp25718_c0_seq1,comp26059_…
ko04612, Antigen processing and presentation	Organismal Systems/Immune System	142	comp1015_c0_seq1,comp1172_c0_seq1,comp2824_c0_seq1,comp3580_c0_seq1,comp5923_c0_seq1,comp6484_c0_seq1,comp6518_c0_seq1,comp8659_c0_seq1,comp9874_c0_seq1,comp9954_c0_seq1,comp10745_c0_seq1,comp10822_c0_seq1,comp11202_c0_seq1,comp11393_c0_seq1,comp11394_c0_seq1,comp11445_c0_seq1,comp11605_c0_seq1,comp11649_c0_seq2,comp11750_c0_seq1,comp12561_c0_seq1,comp14197_c0_seq1,comp15095_c0_seq1,comp16550_c0_…
ko04622, RIG-I-like receptor signaling pathway	Organismal Systems/Immune System	109	comp5114_c0_seq1,comp9663_c0_seq1,comp10282_c0_seq1,comp10348_c0_seq1,comp11277_c0_seq1,comp12837_c0_seq1,comp13947_c0_seq1,comp15646_c0_seq1,comp16587_c0_seq1,comp19246_c0_seq1,comp23105_c0_seq1,comp23174_c0_seq1,comp23595_c0_seq1,comp23796_c0_seq1,comp24383_c0_seq2,comp25070_c0_seq1,comp25949_c0_seq2,comp26059_c0_seq3,comp26242_c0_seq1,comp26316_c0_seq1,comp27805_c0_seq1,comp28714_c0_seq2,comp2…
ko04623, Cytosolic DNA-sensing pathway	Organismal Systems/Immune System	90	comp5114_c0_seq1,comp6948_c0_seq1,comp7412_c0_seq1,comp8447_c0_seq1,comp8537_c0_seq2,comp10588_c0_seq1,comp11277_c0_seq1,comp12553_c0_seq1,comp12757_c0_seq1,comp16602_c0_seq1,comp18563_c0_seq1,comp18833_c0_seq1,comp20333_c0_seq1,comp22595_c0_seq1,comp22954_c0_seq1,comp24383_c0_seq2,comp26189_c0_seq1,comp26225_c0_seq1,comp27145_c0_seq2,comp28882_c0_seq1,comp29548_c0_seq2,comp29569_c0_seq1,comp2988…
ko04672, Intestinal immune network for IgA production	Organismal Systems/Immune System	75	comp5542_c0_seq1,comp5552_c0_seq1,comp6057_c0_seq2,comp7103_c0_seq1,comp8659_c0_seq1,comp12561_c0_seq1,comp19098_c0_seq1,comp19609_c0_seq1,comp24442_c0_seq1,comp24803_c0_seq1,comp27889_c0_seq2,comp28368_c0_seq3,comp29255_c0_seq1,comp30766_c0_seq1,comp30989_c0_seq1,comp32089_c0_seq1,comp32951_c0_seq1,comp35309_c0_seq1,comp37760_c0_seq2,comp37785_c0_seq1,comp37996_c0_seq1,comp38555_c1_seq2,comp3940…
ko04725, Cholinergic synapse	Organismal Systems/Nervous System	331	comp174_c0_seq1,comp503_c0_seq2,comp1412_c0_seq1,comp1862_c0_seq1,comp2842_c0_seq1,comp3073_c0_seq1,comp7316_c0_seq1,comp8055_c0_seq2,comp8654_c0_seq1,comp8658_c0_seq1,comp8696_c0_seq1,comp8797_c0_seq1,comp9851_c0_seq1,comp10506_c0_seq2,comp10681_c0_seq1,comp10825_c0_seq1,comp11040_c0_seq1,comp11065_c0_seq1,comp11609_c0_seq1,comp11649_c0_seq2,comp11750_c0_seq1,comp11945_c0_seq1,comp12093_c0_seq1,…
ko04724, Glutamatergic synapse	Organismal Systems/Nervous System	322	comp503_c0_seq2,comp1412_c0_seq1,comp1862_c0_seq1,comp2842_c0_seq1,comp3073_c0_seq1,comp3513_c0_seq1,comp5653_c0_seq1,comp5928_c0_seq1,comp5988_c0_seq1,comp6737_c0_seq1,comp7316_c0_seq1,comp7410_c0_seq1,comp8016_c0_seq1,comp8654_c0_seq1,comp8658_c0_seq1,comp8696_c0_seq1,comp9851_c0_seq1,comp10431_c0_seq1,comp10506_c0_seq2,comp10736_c0_seq1,comp10825_c0_seq1,comp11040_c0_seq1,comp11065_c0_seq1,com…
ko04722, Neurotrophin signaling pathway	Organismal Systems/Nervous System	308	comp3066_c0_seq2,comp3310_c0_seq1,comp5479_c0_seq1,comp6044_c0_seq1,comp6938_c0_seq1,comp8055_c0_seq2,comp8444_c0_seq1,comp9663_c0_seq1,comp10468_c0_seq1,comp10532_c0_seq1,comp10681_c0_seq1,comp10690_c0_seq1,comp10692_c1_seq1,comp10693_c0_seq1,comp10901_c0_seq1,comp11701_c0_seq1,comp11805_c0_seq2,comp11911_c0_seq1,comp11945_c0_seq1,comp12483_c0_seq1,comp12837_c0_seq1,comp13618_c0_seq1,comp13693_c…
ko04728, Dopaminergic synapse	Organismal Systems/Nervous System	304	comp174_c0_seq1,comp503_c0_seq2,comp1412_c0_seq1,comp1862_c0_seq1,comp2842_c0_seq1,comp3073_c0_seq1,comp5928_c0_seq1,comp6720_c0_seq1,comp8019_c0_seq1,comp8658_c0_seq1,comp8696_c0_seq1,comp9663_c0_seq1,comp9851_c0_seq1,comp10461_c0_seq1,comp10506_c0_seq2,comp10681_c0_seq1,comp10690_c0_seq1,comp10736_c0_seq1,comp10771_c0_seq1,comp10825_c0_seq1,comp11040_c0_seq1,comp11065_c0_seq1,comp11609_c0_seq1,…
ko04726, Serotonergic synapse	Organismal Systems/Nervous System	287	comp503_c0_seq2,comp1412_c0_seq1,comp1862_c0_seq1,comp1943_c0_seq1,comp2842_c0_seq1,comp3073_c0_seq1,comp5653_c0_seq1,comp6744_c0_seq1,comp6777_c0_seq1,comp8658_c0_seq1,comp8696_c0_seq1,comp8797_c0_seq1,comp9851_c0_seq1,comp10506_c0_seq2,comp10736_c0_seq1,comp10825_c0_seq1,comp11040_c0_seq1,comp11065_c0_seq1,comp11609_c0_seq1,comp11719_c0_seq1,comp12093_c0_seq1,comp12483_c0_seq1,comp12905_c0_seq1…
ko04723, Retrograde endocannabinoid signaling	Organismal Systems/Nervous System	259	comp503_c0_seq2,comp1412_c0_seq1,comp1862_c0_seq1,comp2842_c0_seq1,comp3073_c0_seq1,comp5338_c0_seq1,comp5928_c0_seq1,comp7316_c0_seq1,comp7410_c0_seq1,comp8654_c0_seq1,comp8658_c0_seq1,comp8696_c0_seq1,comp8797_c0_seq1,comp9663_c0_seq1,comp9851_c0_seq1,comp10506_c0_seq2,comp10825_c0_seq1,comp11040_c0_seq1,comp11065_c0_seq1,comp11609_c0_seq1,comp12093_c0_seq1,comp12483_c0_seq1,comp12837_c0_seq1,c…
ko04727, GABAergic synapse	Organismal Systems/Nervous System	212	comp503_c0_seq2,comp1412_c0_seq1,comp1862_c0_seq1,comp3073_c0_seq1,comp7316_c0_seq1,comp8654_c0_seq1,comp8658_c0_seq1,comp8696_c0_seq1,comp8797_c0_seq1,comp9474_c0_seq1,comp10506_c0_seq2,comp10825_c0_seq1,comp11040_c0_seq1,comp11065_c0_seq1,comp11609_c0_seq1,comp11958_c0_seq1,comp12093_c0_seq1,comp12136_c0_seq1,comp12292_c0_seq1,comp12905_c0_seq1,comp13350_c0_seq1,comp13583_c0_seq1,comp15121_c0_s…
ko04730, Long-term depression	Organismal Systems/Nervous System	190	comp1412_c0_seq1,comp1862_c0_seq1,comp2842_c0_seq1,comp5653_c0_seq1,comp5928_c0_seq1,comp9851_c0_seq1,comp10461_c0_seq1,comp10736_c0_seq1,comp10771_c0_seq1,comp11333_c0_seq1,comp11971_c0_seq1,comp12093_c0_seq1,comp12483_c0_seq1,comp13350_c0_seq1,comp13583_c0_seq1,comp15050_c0_seq1,comp16412_c0_seq1,comp17099_c0_seq1,comp18656_c0_seq1,comp20477_c0_seq1,comp23043_c0_seq2,comp23186_c0_seq1,comp23683…
ko04720, Long-term potentiation	Organismal Systems/Nervous System	183	comp2842_c0_seq1,comp3073_c0_seq1,comp3310_c0_seq1,comp8696_c0_seq1,comp9851_c0_seq1,comp10431_c0_seq1,comp10532_c0_seq1,comp10681_c0_seq1,comp10690_c0_seq1,comp11065_c0_seq1,comp12483_c0_seq1,comp13350_c0_seq1,comp14598_c0_seq1,comp16103_c0_seq1,comp16195_c0_seq1,comp16412_c0_seq1,comp16798_c0_seq1,comp17099_c0_seq1,comp18656_c0_seq1,comp19294_c0_seq1,comp20477_c0_seq1,comp20971_c0_seq1,comp2291…
ko04721, Synaptic vesicle cycle	Organismal Systems/Nervous System	129	comp1412_c0_seq1,comp1862_c0_seq1,comp6231_c0_seq2,comp7410_c0_seq1,comp9457_c0_seq1,comp9489_c0_seq1,comp9990_c0_seq1,comp10486_c0_seq1,comp10700_c0_seq1,comp10754_c0_seq1,comp10818_c0_seq1,comp10999_c0_seq1,comp11382_c0_seq1,comp11632_c0_seq1,comp12037_c0_seq1,comp12725_c0_seq1,comp13173_c0_seq1,comp13485_c0_seq1,comp13952_c0_seq1,comp13986_c0_seq1,comp14635_c0_seq1,comp14973_c0_seq1,comp16028_…
ko04745, Phototransduction - fly	Organismal Systems/Sensory System	91	comp2842_c0_seq1,comp5338_c0_seq1,comp9401_c0_seq1,comp9531_c0_seq1,comp9851_c0_seq1,comp10690_c0_seq1,comp10966_c0_seq1,comp11133_c0_seq1,comp13350_c0_seq1,comp16195_c0_seq1,comp17099_c0_seq1,comp20477_c0_seq1,comp24611_c0_seq1,comp26191_c0_seq1,comp26375_c0_seq2,comp27176_c0_seq1,comp27299_c0_seq2,comp29699_c0_seq1,comp29818_c0_seq1,comp31517_c0_seq2,comp32045_c0_seq1,comp32551_c0_seq2,comp3301…
ko04742, Taste transduction	Organismal Systems/Sensory System	69	comp1412_c0_seq1,comp1862_c0_seq1,comp8654_c0_seq1,comp8658_c0_seq1,comp10506_c0_seq2,comp10736_c0_seq1,comp11065_c0_seq1,comp12905_c0_seq1,comp23683_c1_seq2,comp26005_c0_seq1,comp26446_c0_seq1,comp29150_c0_seq2,comp29470_c0_seq1,comp29587_c0_seq2,comp32050_c0_seq1,comp32602_c0_seq2,comp35840_c0_seq2,comp36581_c0_seq1,comp38329_c0_seq1,comp39218_c0_seq2,comp40539_c0_seq1,comp40959_c0_seq2,comp418…
ko04740, Olfactory transduction	Organismal Systems/Sensory System	67	comp4011_c0_seq1,comp8019_c0_seq1,comp10690_c0_seq1,comp11065_c0_seq1,comp16195_c0_seq1,comp23075_c0_seq1,comp26005_c0_seq1,comp30154_c0_seq1,comp31517_c0_seq2,comp33129_c0_seq1,comp33526_c0_seq1,comp35840_c0_seq2,comp38150_c0_seq2,comp39275_c0_seq2,comp40539_c0_seq1,comp40959_c0_seq2,comp41255_c0_seq4,comp42157_c0_seq6,comp42976_c0_seq2,comp43459_c0_seq1,comp43498_c0_seq5,comp45497_c0_seq5,comp4…
ko04744, Phototransduction	Organismal Systems/Sensory System	62	comp269_c0_seq1,comp4285_c0_seq1,comp7703_c0_seq1,comp8764_c0_seq1,comp10506_c0_seq2,comp10690_c0_seq1,comp12905_c0_seq1,comp15278_c0_seq1,comp16195_c0_seq1,comp17034_c0_seq1,comp21617_c0_seq1,comp24537_c0_seq2,comp25086_c0_seq1,comp31305_c0_seq1,comp33129_c0_seq1,comp33526_c0_seq1,comp33724_c0_seq2,comp38929_c0_seq1,comp41903_c0_seq3,comp48956_c0_seq2,comp50777_c0_seq1,comp56174_c0_seq1,comp5893…
Annotation Unigene num is :23095
TOTAL_EC is:1091
TOTAL_PATHWAY is:302
